# Supplementary material for: MiR-277/4989 regulate transcriptional landscape during juvenile to adult transition in the parasitic helminth Schistosoma mansoni
Source: PLoS Negl Trop Dis. 2017 May 23;11(5):e0005559. doi: 10.1371/journal.pntd.0005559 (PMC5459504; doi:10.1371/journal.pntd.0005559)
Supplement: S2 Table — (XLS) [file pntd.0005559.s007.xls]

## Sheet: Supp_Table_1_Kraken_output.csv
	00hr_I_miRNA	00hr_II_miRNA	00hr_III_miRNA	03hr_I_miRNA	03hr_II_miRNA	03hr_III_miRNA	06hr_I_miRNA	06hr_II_miRNA	06hr_III_miRNA	12hr_I_miRNA	12hr_II_miRNA	12hr_III_miRNA	24hr_I_miRNA	24hr_II_miRNA	24hr_III_miRNA	48hr_I_miRNA	48hr_II_miRNA	48hr_III_miRNA	72hr_I_miRNA	72hr_II_miRNA	72hr_III_miRNA
novel255	13867	930	2081	15841	4662	932	14825	4129	3795	20474	3737	2230	13994	4419	5382	1446	13568	8481	13299	8674	6831
novel2620	507	114	107	415	256	73	725	184	167	302	160	90	195	136	113	19	109	92	110	72	55
novel3014	87	40	41	47	134	22	319	145	110	60	151	95	278	122	153	60	243	141	256	228	123
sma.let.7.5p	51	6	13	77	13	6	35	10	15	47	11	4	22	15	12	3	23	21	32	18	19
sma.let.7.3p	0	3	1	7	3	4	2	6	2	3	2	2	5	9	5	2	8	4	9	6	13
sma.miR.71a.5p	11969	4054	5523	12714	16933	5493	50650	14985	12725	13014.5	18108	11227	37682	22023	19267	6879	36681.5	38895	60331.5	40296.5	36356
sma.miR.71a.3p	630	46	31	691	44	24	104	49	56	567	60	31	178	71	57	9	91	85	138	95	84
sma.bantam.5p	34	6	4	4	7	0	48	23	18	23	19	7	75	24	21	9	60	36	60	44	21
sma.bantam.3p	4091	2449	5268	3446	23703	2449	90046	16158	17625	1985	16057	10355	85445	14380	24289	4752	43367	18216	53971	25665	19820
sma.miR.125a.5p	60	5	9	82	17	13	31	18	13	69	12	9	20	4	11	5	18	14	21	14	19
sma.miR.125a.3p	0	0	0	1	1	0	0	1	0	2	0	0	1	0	0	0	0	1	0	0	0
sma.miR.125b	1573	261	310	1216	1482	384	2607.5	1202	1031	1449	1205	642	1453	983	1213	446	1544	1309	1289	1071	902
sma.miR.10.5p	3444	876	776	2221	2117	487	4404	1671	1750	2648	1969	1200	4302	1575	2304	430	3820	2688	5187	3371	3097
sma.miR.10.3p	0	3	1	0	27	1	136	17	25	0	22	12	185	13	16	7	38	17	133	28	21
sma.miR.124a.5p	325	37.5	42	205	212.5	46	280	147	146.5	159.5	166	89	184	101.5	109.5	29	108.5	87	97	79	57
sma.miR.124a.3p	2793	1136	800.5	2144.5	6876	666.5	17743.5	4601.5	5418	2518	4618.5	2738	26432	3679	5838.5	1763.5	7903	4792	14156	7192.5	4912
sma.miR.190.5p	8893	3609	8691	8768	20963	4091	53689	17694	15890	9564	17605	10781	40819	19511	21196	4203	37917	26733	40874	32892	21564
sma.miR.190.3p	493	54	64	200	106	30	351	88	107	181	121	60	279	82	109	23	108	68	151	68	61
sma.miR.2a.5p	6	1	0	0	4	1	34	6	6	5	8	3	36	6	10	1	9	11	17	7	19
sma.miR.2a.3p	7788	1984	3123.5	5368	23688	2832	56039.5	20417.5	17364.5	8288.5	24673	12649.5	83307.5	32975	32393	13761	69760.5	50540.5	99961	67794.5	45392
sma.miR.2b.5p	97	23	23	37	129	17	1653	231	240	78	252	126	3127	254	366	133	553	236	1680	399	371
sma.miR.2b.3p	118	41	34	96	615	12	2410	322.33	454	217	449.33	164	10099.3	258	704	577	1996	599	5291.33	1826	1290
sma.miR.2c.5p	41	12	17	47	21	14	24	23	14	32	23	31	60	26	25	9	46	20	39	24	16
sma.miR.2c.3p	3	1	2	1	2	0	12	3.33	8	2	0.33	2	18.33	1	5	1	13	7	24.33	9	10
sma.miR.2d.5p	5	3	1	8	19.5	0	21	5	6	6	8	4	13	5	7	0	7	4	11	10	3
sma.miR.2d.3p	36	42	15	39	40	15	53	44.33	46	46	35.33	27	85.33	36	46	14	34	29	66.33	52	27
sma.miR.2e.5p	11	19	9	22	70	8	60	90	74	11	38	18	378	41	51	5	59	13	78	79	20
sma.miR.2e.3p	41	17	16	44	233	17	492	250	170	30	197.5	88	1785	217	227	174	415	270	869	542	356
sma.miR.31.5p	4	1	7	4	2	2	12	1	3	5	8	3	6	5	3	0	7	2	7	4	6
sma.miR.31.3p	0	13	16	0	15	15	0	11	12	2	7	15	0	9	13	0	22	9	1	15	14
sma.miR.3479.3p	5051	236	416	3989	944	255	2121	887	835	4926	791	502	2779	770	944	135	1349	1431	1920	1355	1082
sma.miR.3492	106	17	17	121	89	31	152	90	67	129	92	47	103	90	76	19	108	116	88	101	74
sma.miR.36a.5p	2581	248	142	1177	349	58	872	265	251	746	230	137	579	198	253	57	353	225	308	243	164
sma.miR.36a.3p	323581	29446.5	23470.5	290914	75329.5	15607.5	110310	58900.5	55751.5	288045	57149	34303	101576	46274	60366	9505	69804	69618	62812.5	58651	41808
sma.miR.61.5p	19	6	8	21	49	10	71	38	33	18	28	23	86	26	32	16	40	44	67	48	24
sma.miR.61.3p	5878	682	689	2647	6015	1169	7177	5246	4791	4669	5141	2941	8771	5161	6333	1474	10515	6900	10404	9665	6034
sma.miR.71b.5p	2437	941	1478	2752	7032	1012	21677	5716	5059	2434.5	5712	3309	16040	5933	6662	2104	11432.5	7651	12604.5	8564.5	5440
sma.miR.71b.3p	17	1	2	13	13	1	25	6	10	12	9	6	35	5	7	1	12	5	11	12	5
sma.miR.8.5p	17	25	3	14	44	13	69	44	31	19	31	18	44	20	23	13	22	12	17	21	8
sma.miR.8.3p	698	113	207	487.5	1626	100.5	1268	417	391	210	432	241	1197	249	305	172	470	276	910	383	212
sma.miR.219.5p	469	27	95	291	695	16	1490	521	462	315	337	112	2039	290	468	151	870	262	941	589	317
sma.miR.219.3p	1	1	0	2	2	0	4	1	0	0	1	0	3	2	1	0	5	2	0	2	0
sma.miR.8403.5p	3	0	1	2	0	0	0	1	1	4	0	0	4	0	0	0	0	1	0	0	1
sma.miR.8403.3p	16	4	4	31	11	11	6	3	11	40	11	3	17	7	6	0	6	1	5	6	2
sma.miR.8404.5p	4	0	0	6	0	2	0	4	0	6	1	2	2	0	2	0	1	1	1	1	0
sma.miR.8404.3p	4	0	0	6	1	3	2	1	0	6	2	0	4	1	1	0	4	0	3	1	0
sma.miR.125c.5p	1322	252	373	1007	2740	446.5	5523	2483	2212	1855	2826	1394	8327	3222	3914	1504	8478	5728	9773	7424	5443
sma.miR.125c.3p	28	0	2	16	11	2	41	11	18	23	10	4	60	6	10	8	40	11	43	21	15
sma.miR.8405.3p	1	1	0	9	1	0	0	0	0	2	2	0	0	0	0	0	0	0	0	0	0
sma.miR.36b.5p	1842	600	825	1449	2885	414	5321	2242	2253	1296	2119	1185	4555	1612	2454	467	2778	1774	2717	2283	1297
sma.miR.36b.3p	27801	3974.5	2913.5	23789.5	18713.5	3359.5	26668.5	14645.5	13974.5	26467	14236	7884	26866.5	11363	14030	2453	15757	13455	12788.5	14249	8627
sma.miR.8406.5p	1	0	1	0	0	0	0	0	1	1	0	0	0	0	1	0	1	1	0	0	0
sma.miR.8406.3p	6	0	2	9	3	1	1	1	1	2	0	0	3	0	0	0	1	0	0	0	1
sma.miR.8407.5p	0	1	0	1	0	0	2	3	0	2	0	0	0	0	0	0	0	0	1	1	0
sma.miR.8407.3p	2	0	0	1	0	1	0	0	0	1	1	2	1	0	0	0	0	0	0	0	0
sma.miR.8408.5p	3	0	0	7.5	1	2	0	2	1	4	0	0	0	0	0	0	1	0	0	1	0
sma.miR.8408.3p	2	1	0	4	0	0	0	0	0	4	0	0	1	1	0	0	0	0	0	0	1
sma.miR.8409.5p	0	0	0	2	0	0	0	0	0	0	0	0	0	0	0	0	0	0	0	0	0
sma.miR.8409.3p	1	0	0	0	0	0	0	0	0	0	0	0	0	0	0	0	0	0	0	0	0
sma.miR.8410.5p	3	2	3	2	5	2	1	1	1	5	1	2	1	0	1	0	1	2	3	1	1
sma.miR.8410.3p	7	3	2	11	2	2	1	0	2	10	4	2	2	0	0	0	0	0	3	1	1
sma.miR.8411.5p	4	1	1	5	1	2	1	2	0	2	1	1	1	0	1	0	1	0	1	0	0
sma.miR.8411.3p	2	3	2	4	1	0	0	1	2	9	1	2	4	2	0	0	0	4	1	1	1
sma.miR.8412.5p	0	0	1	1	1	1	0	0	0	1	0	0	0	0	0	0	0	0	0	0	0
sma.miR.8412.3p	2	1	0	2	0	1	1	0	3	1	1	1	0	0	0	0	0	0	2	0	0
sma.miR.8413.5p	2	0	1	5	1	0	0	0	0	0	0	1	1	0	0	0	0	0	1.5	0	0
sma.miR.8413.3p	4	2	0	7	2	1	0	0	2	4	1	3	2	0	1	1	0	0	1	0	0
sma.miR.8414.5p	1	0	1	2	1	0	0	0	0	2	0	0	2	0	0	0	0	1	0	0	1
sma.miR.8414.3p	0	3	3	3	0	1	0	1	2	0	0	1	0	1	1	0	2	0	0	2	0
sma.miR.8415.5p	1	0	4	1	1	0	1	0	0	1	1	4	16	2	1	0	50	0	33	6	0
sma.miR.8415.3p	3	1	0	2	2	0	0	2	3	3	2	0	0	0	1	0	0	0	0	0	0
sma.miR.8416.5p	0	0	0	5	1	1	1	0	2	7	1	0	3	1	1	0	0	1	1	0	3
sma.miR.8416.3p	1	0	0	3.5	1	0	0	0	0	0	0	0	0	0	0	0	0	0	1	0	0
sma.miR.8417.5p	0	0	0	1	1	0	0	0	0	1	0	0	0	0	0	0	0	0	0	0	0
sma.miR.8417.3p	12	9	1	37	11	4	6	3	3	15	8	3	7	5	5	2	1	0	5	4	0
sma.miR.8418.5p	1	1	1	8	2	1	1	0	2	7	0	3	1	2	1	0	0	0	1	0	0
sma.miR.8418.3p	1	0	0	3	0	0	0	0	1	2	1	0	1	0	0	0	1	0	0	0	1
sma.miR.8419.5p	0	0	0	0	0	0	1	0	1	1	0	2	0	0	0	0	0	0	0	0	0
sma.miR.8419.3p	4	1	0	3	1	0	0	0	2	2	2	0	0	0	0	0	1	0	1	0	0
sma.miR.8420.5p	0	0	0	1	0	0	0	0	0	0	0	0	0	0	0	0	0	0	0	0	1
sma.miR.8420.3p	0	0	0	0	0	0	0	0	0	1	0	0	0	0	0	0	0	0	1	0	0
sma.miR.8421.5p	1	0	0	1	1	0	1	0	0	0	0	0	0	0	0	0	0	0	0	0	0
sma.miR.8421.3p	0	0	0	0	0	0	1	0	0	0	0	0	0	0	0	0	1	0	0	2	0
sma.miR.8422.5p	3	26	17	13	28	20	0	34	27	11	27	25	3	20	22	0	15	11	2	23	16
sma.miR.8422.3p	0	2	0	1	1	2	2	1	0	2	0	2	3	0	0	0	1	1	2	1	0
sma.miR.8423.5p	240	100	97	239	106.5	67	57	59	41	308.5	66	39	34	33	44	3	23	45	25	36	34
sma.miR.8423.3p	8	2	2	10	3	2	0	1	1	5	4	0	4	1	0	0	2	0	2	0	3
sma.miR.8424.5p	0	0	0	4	0	0	1	0	1	6	1	0	2	2	1	0	0	0	0	1	1
sma.miR.8424.3p	0	0	0	2	0	0	0	0	0	3	0	0	0	1	1	0	0	0	0	0	0
sma.miR.8425.5p	2	0	0	0	0	0	0	0	0	0	0	0	0	0	0	0	0	0	0	0	0
sma.miR.8425.3p	2	0	1	0	1	0	2	0	2	2	2	0	1	0	1	0	2	2	0	0	1
sma.miR.8426.5p	2	1	0	3	1	0	1	0	0	3	0	0	0	1	1	0	1	0	0	0	0
sma.miR.8426.3p	0	0	1	0	1	0	0	0	2	0	1	0	0	0	0	0	2	0	2	0	1
sma.miR.8427.5p	3	1	0	3	2	0	0	0	0	0	0	0	0	0	0	0	0	0	0	0	0
sma.miR.8427.3p	0	0	0	1	0	0	0	0	1	0	0	0	0	0	0	0	0	0	1	0	0
sma.miR.8428.5p	2	1	0	0	0	0	0	0	1	3	0	0	0	0	0	0	1	0	0	0	0
sma.miR.8428.3p	0	0	0	1	0	1	0	0	0	0	0	0	0	0	1	0	0	0	0	0	0
sma.miR.8429.5p	2	1	0	2	0	0	1	0	0	2	2	0	0	0	0	0	0	0	0	0	0
sma.miR.8429.3p	2	0	1	1	0	0	1	0	0	0	1	0	1	0	0	0	0	0	0	1	0
sma.miR.8430.5p	0	0	0	4.5	1	0	0	0	0	4	0	0	1	0	2	0	0	0	0	0	1
sma.miR.8430.3p	0	0	0	1	0	0	1	1	0	1	0	0	0	0	0	0	0	0	0	0	0
sma.miR.8431.5p	4	2	3	10	4	2	3	1	4	6	1	1	4	1	0	0	2	0	2	3	2
sma.miR.8431.3p	6	2	1	15	2	4	0	0	2	14	2	2	1	2	2	0	0	0	0	2	0
sma.miR.8432.5p	3	0	0	0	0	0	0	0	1	0	1	0	1	1	0	0	0	1	0	0	0
sma.miR.8432.3p	0	0	0	0	0	1	0	0	1	0	0	1	0	1	0	0	0	0	0	0	0
sma.miR.8433.5p	5	0	2	3	1	1	0	0	3	7	0	3	0	0	1	0	1	0	2	2	0
sma.miR.8433.3p	0	0	0	0	0	0	0	0	0	1	0	1	0	0	0	0	0	0	0	0	0
sma.miR.8434.5p	0	0	0	3	0	0	0	0	0	0	0	0	0	0	2	0	0	0	0	0	0
sma.miR.8434.3p	1	0	1	3	1	0	0	0	0	1	0	1	0	1	0	0	1	0	0	0	0
sma.miR.8435.5p	7	1	0	3	2	0	2	1	0	5	1	1	2	0	1	0	1	0	0	2	1
sma.miR.8435.3p	1	0	1	1.5	0	0	0	1	0	0	0	0	1	0	0	0	0	0	0	0	0
sma.miR.8436.5p	17	7	6	36.5	4	4	6	3	8	21	3	3	7	3	5	1	5	1	2	7	4
sma.miR.8436.3p	3	1	0	7	2	1	1	2	6	7	1	3	2	2	2	0	0	0	2	0	0
sma.miR.8437.5p	0	1	1	3	0	0	0	0	1	2	1	1	1	0	0	0	0	0	0	1	1
sma.miR.8437.3p	5	5	3	8	21	2	55	11	14	2	12	10	54	12	7	5	30	17	20	20	7
sma.miR.8438.5p	1	1	0	1	1	1	0	0	0	0	1	0	0	0	1	0	0	1	0	0	0
sma.miR.8438.3p	1	1	1	0	3	0	0	2	0	4	0	1	3	0	0	0	11	1	36	5	0
sma.miR.8439.5p	0	0	0	1	0	0	0	0	0	2	0	0	0	0	0	0	0	0	0	0	0
sma.miR.8439.3p	0	1	1	4	1	0	0	0	1	1	1	0	1	0	1	0	0	0	0	0	0
sma.miR.8440.5p	4	1	1	0	2	2	0	1	0	1	0	0	0	0	0	0	0	0	1	0	0
sma.miR.8440.3p	0	0	0	3	0	2	0	0	0	0	0	0	0	1	0	0	0	0	0	0	0
sma.miR.8441.5p	3	0	1	1	0	1	0	1	0	3	0	0	0	1	0	0	0	0	0	0	0
sma.miR.8441.3p	2	2	0	6	0	0	0	1	0	2	0	2	1	1	0	0	0	0	1	1	1
sma.miR.745.5p	0	0	1	1	6	1	7	2	1	0	4	4	5	1	1	0	1	2	6	3	2
sma.miR.745.3p	92	41	30	77	610	29	679	475	392	107	446	160	987	325	357	116	606	213	597	555	365
sma.miR.8442.5p	5	0	0	12	3	2	0	3	5	7	4	4	3	2	1	1	2	0	0	1	0
sma.miR.8442.3p	3	1	0	8	0	0	2	0	0.5	8	1	1	1	1	0	0	1	0	0	1	0
sma.miR.281.5p	31	6	34	31	15	6	114	21	19	16	16	9	68	20	22	6	27	35	47	26	11
sma.miR.281.3p	146	89	177	171	3306	191	3567	2242	2029	215	2866	1206	5689	1777	2329	288	4358	1297	3954.5	3905	2297
sma.miR.8443.5p	0	0	1	1	0	0	0	0	0	1	0	1	0	0	0	0	0	0	0	0	1
sma.miR.8443.3p	0	0	0	0	0	0	0	0	0	0	0	0	1	0	0	0	0	0	0	0	0
sma.miR.8444.5p	1	1	0	12	0	3	0	0	1	10	1	0	0	0	0	0	0	0	0	0	0
sma.miR.8444.3p	1	0	0	3	1	1	1	1	0	3	1	0	0	1	0	1	1	0	0	1	0
sma.miR.7.5p	30.5	82.5	106	44	1081	94	861	926.5	955	39	901.5	549.5	1267	591	680.5	135.5	682	407.5	725.5	769.5	428.5
sma.miR.7.3p	2	1	3	3	8	2	31	9	10	6	8	6	20	4	11	4	14	6	16	5	7
sma.miR.8445.5p	2	0	0	1	0	0	0	0	1	1	0	0	0	0	0	0	0	0	0	0	0
sma.miR.8445.3p	0	0	0	3	0	0	0	2	0	0	0	0	0	0	0	0	0	1	1	0	0
sma.miR.8446.5p	1	0	0	1	1	0	0	1	0	2	0	1	0	0	0	0	0	0	0	0	0
sma.miR.8446.3p	1	0	0	0	1	0	0	1	0	1	0	0	0	1	0	0	0	0	0	0	0
sma.miR.8447.5p	454	117	42	145	182	18	399	133	188	317	112	62	654	81	132	31	182	78	403	215	81
sma.miR.8447.3p	33	11	9	41	20	4	13	6	16	43	17	4	26	13	12	3	22	12	32	17	8
sma.miR.8448.5p	2	0	1	1	0	1	0	1	0	1	0	0	0	0	2	0	1	0	1	1	1
sma.miR.8448.3p	2	0	0	8	1	1	0	2	0	1	1	0	1	0	1	0	0	1	0	0	0
sma.miR.8449.5p	3	1	0	5	3	0	0	0	2	10	0	2	2	0	1	0	0	1	0	2	0
sma.miR.8449.3p	6	69	79	14	45	45	3	40	46	6	63	32	0	42	34	1	50	52	3	48	56
sma.miR.8450.5p	5	0	0	9	0	0	0	0	1	1	4	3	2	0	0	0	0	0	0	0	0
sma.miR.8450.3p	7	1	1	17.5	3	2	5	6	2	17	3	3	6	0	3	1	3	0	4	3	4
sma.miR.8451.5p	0	0	1	1	2	0	0	0	0	0	0	0	0	1	0	0	0	0	0	1	0
sma.miR.8451.3p	0	1	2	0	2	0	0	0	3	0	3	1	0	0	0	0	0	0	2	1	0
sma.miR.8452.5p	0	0	0	0	0	0	0	0	0	1	0	0	0	0	0	0	0	0	0	0	0
sma.miR.8452.3p	0	3	8	0	1	0	0	3	0	0	1	2	0	0	0	0	0	0	0	0	0
sma.miR.8453.5p	0	1	2	7.5	0	2	0	0	0	3	0	1	4	0	0	0	0	0	0	0	3
sma.miR.8453.3p	1	1	0	3	1	1	0	2	0	2	0	0	0	0	0	0	0	0	0	0	0
sma.miR.124b.5p	0	0.5	0.5	0	0	0	0	0	0	0	0	0	0	0	0	0.5	0	0	0	0	0
sma.miR.124b.3p	0	0	0	0	0	0	0.5	0	0	0	0	0	0	0	0	0.5	0	0	0	0	0
sma.miR.8454.5p	0	1	0	2	0	0	0	0	0	1	0	0	0	0	1	0	0	0	0	0	0
sma.miR.8454.3p	1	0	0	1	0	0	0	0	0	0	0	0	0	0	0	0	0	1	0	0	0
sma.miR.8455.5p	1	1	1	5	0	0	1	0	0	0	0	1	1	0	0	0	0	0	0	0	0
sma.miR.8455.3p	3	2	1	5	0	0	0	0	0	6	1	0	0	0	2	0	0	0	0	0	0
sma.miR.8456.5p	9	2	0	2.5	0	1	3	2	0	5	2	0	6	1	1	0	1	0	3	1	0
sma.miR.8456.3p	1	1	0	1	0	0	0	0	0	1	0	0	0	0	0	0	0	0	0	0	0
sma.miR.8457.5p	452	187	105	258	399	89	616	277	189	142	320	203	182	204	169	31	183	147	108	141	90
sma.miR.8457.3p	4	2	3	1	25	6	40	26	20	7	23	15	81	22	16	6	38	27	47	22	24
sma.miR.8458.5p	86	12	17	180	51	21	84	78	63	157	69	56	187	76	100	15	134	105	153	101	116
sma.miR.8458.3p	3	0	0	5	2	1	0	4	1	3	1	2	2	0	3	1	1	1	0	0	1
sma.miR.1a.5p	2423	1266.5	1157	2403	3145.5	939	10385.5	2528.5	3007.5	1968.5	3346	2370	8224.5	2601	3641.5	737	4941.5	3083.5	6595	3990.5	3667.5
sma.miR.755.5p	12	16	10	20	60	18	121	50	57	23	49	21	161	49	53	10	52	35	97	62	37
sma.miR.755.3p	693	3	58	1613	618	23	2222	383	440	1999	330	109	5242	283	644	428	2080	255	3472	1359	815
sma.miR.8459.5p	1	1	0	5	4	0	2	2	1	5	0	2	2	0	0	0	3	1	0	2	1
sma.miR.8459.3p	4	0	1	5	2	2	1	1	1	3	1.5	0	0	0	1	0	0	0	0	1	1
sma.miR.96.5p	265	102	143	226	4023	203	5981	2327	2592	335	3161	1300	7477	1791	3257	1555	6345	1980	5083	5007	3281
sma.miR.96.3p	0	0	2	1	1	0	10	1	3	2	2	2	5	2	2	2	3	3	6	1	1
sma.miR.8460.5p	2	0	0	3	1	0	0	0	1	0	0	0	0	0	1	0	0	1	0	0	1
sma.miR.8460.3p	2	1	1	1	1	0	0	1	0	2	0	1	0	1	0	0	0	1	1	2	0
sma.miR.8461.5p	0	0	0	1	0	0	2	0	0	1	0	0	0	0	1	0	0	0	1	0	1
sma.miR.8461.3p	0	0	0	0	1	0	0	0	0	0	0	0	0	3	2	0	0	0	0	0	0
sma.miR.1b.5p	9	3	1	3	4	2	16	4	2	2	8	2	46	5	5	1	33	11	35	15	17
sma.miR.1b.3p	11425	5598.5	8478	12301	49202.5	7780	197858	34403.5	36444.5	11182.5	42736	26187	155704	37588	51325.5	12765	86063.5	46714.5	142799	60951.5	54186.5
sma.miR.8462.5p	1	0	0	4.5	0	0	0	0	1	1	0	1	0	0	0	0	0	0	0	0	0
sma.miR.8462.3p	1	0	1	9	0.5	0	0	0	1	4	0	1	2	1	0	0	0	0	0	1	1
sma.miR.8463.5p	14	1	0	11	0	0	9	0	0	10	0	1	2	1	0	0	0	0	10	0	0
sma.miR.8463.3p	0	0	0	2	0	1	0	0	0	1	0	1	0	0	0	0	0	0	1	1	0
sma.miR.8464.5p	4	0	1	3	2.5	0	3	1	3	4.5	1.5	2	0	0	0	0	0	0	0	0	0
sma.miR.8464.3p	4	1	1	7	3	2	2	0	1	13	1	1	3	1	0	0	1	0	0	0	0
sma.miR.8465.5p	0	0	0	0	0	0	2	1	1	1	0	0	0	0	0	0	1	0	0	0	1
sma.miR.8465.3p	0	0	0	0	0	0	0	1	0	0	0	0	1	0	0	0	0	0	0	0	0
sma.miR.8466.5p	1	0	2	3	0	1	0	1	1	1	1	0	0	0	0	0	0	0	0	0	0
sma.miR.8466.3p	0	0	0	0	0	0	0	0	0	1	0	0	0	0	0	0	0	0	0	0	0
sma.miR.8467.5p	1	1	0	2	1	0	0	0	0	1	0	0	1	1	0	0	0	0	0	0	0
sma.miR.8467.3p	0	0	0	1	0	0	0	0	1	3	0	1	0	0	0	0	0	0	0	0	0
sma.miR.8468.5p	5	6	1	9	3	2	1	1	1	2	0	2	1	0	0	0	0	0	0	2	0
sma.miR.8468.3p	4	1	0	13	0	1	1	1	1	8	0	2	0	2	1	0	0	0	2	1	1
sma.miR.8469.5p	1	4	3	4	4	1	0	3	1	10	2	3	1	1	4	0	1	1	4	2	1
sma.miR.8469.3p	4	0	0	5	6	0	0	6	1	0	1	0	2	1	4	4	2	2	0	1	2
sma.miR.8470.5p	133	39	43	167	36	29	12	17	44	201	40	44	18	3	26	1	25	5	3	6	13
sma.miR.8470.3p	1	0	1	0	0	0	1	0	2	3	0	0	1	0	2	0	0	0	1	0	1
sma.miR.8471.5p	0	2	3	2	0	1	0	0	1	2	0	2	1	0	0	0	1	0	0	0	0
sma.miR.8471.3p	0	0	0	1	0	0	0	0	0	0	0	0	0	0	0	0	0	0	0	0	0
sma.miR.8472.5p	5	3	0	4	1	0	0	2	0	7	1	0	0	1	0	0	0	0	0	0	0
sma.miR.8472.3p	0	1	1	2.5	0	0	0	0	1	2	0	0	0	0	1	0	0	0	0	0	1
sma.miR.2162.5p	89	62	21	50	52	11	180	52	54	39	54	45	146	42	78	16	78	50	109	62	53
sma.miR.2162.3p	1383	580	1426	1348	17243	2399	32281	15555	13555	2254	16403	9160	24943	13554	16307	4248	25183	19090	28072	26009	19821
sma.miR.8473.5p	3	0	0	2	0	0	0	0	0	0	0	0	0	0	0	0	0	0	0	0	0
sma.miR.8473.3p	3	1	0	0	1	0	0	0	0	1	1	0	0	0	0	0	0	0	0	0	0
sma.miR.8474.5p	0	0	1	2	0	0	0	0	0	1	0	0	0	0	1	0	0	0	0	0	0
sma.miR.8474.3p	0	0	1	1	0	0	0	1	0	0	0	0	0	0	0	0	0	0	0	0	0
sma.miR.8475.5p	1	0	0	1	0	1	4	1	1	0	1	1	3	2	0	0	0	1	0	0	1
sma.miR.8475.3p	1	0	0	0	0	0	1	5	0	5	1	0	1	1	1	2	14	1	0	13	0
sma.miR.8476.5p	7	1	2	11	4	0	3	3	1	6	5	1	2	0	1	0	2	0	3	0	2
sma.miR.8476.3p	2	1	0	0	0	0	0	0	0	0	0	0	3	0	0	0	0	0	0	0	0
sma.miR.8477.5p	0	2	0	5	1	2	0	0	0	5	0	1	2	0	1	0	0	0	0	0	0
sma.miR.8477.3p	0	0	1	0	0	0	0	1	0	1	0	0	0	0	0	0	0	0	0	1	0
sma.miR.8478.5p	2	1	0	0	0	0	0	1	0	2	0	0	0	0	0	0	0	0	0	0	0
sma.miR.8478.3p	2	2	0	5	0	0	1	0	2	4	0	2	0	1	2	0	0	0	1	1	0
sma.miR.8479.5p	2	1	3	3	1	0	0	0	3	2	1	1	0	1	0	0	0	0	3	1	1
sma.miR.8479.3p	2	5	4	14	5	1	10	8	8	6	10	6	7	4	7	0	4	5	7	3	3
sma.miR.8480.5p	2	1	0	3	1	0	2	1	1	0	1	0	3	0	2	0	0	0	2	2	0
sma.miR.8480.3p	4	1	2	5	2	1	0	3	7	6	0	0	4	2	5	0	3	0	2	1	1
sma.miR.8481.5p	1	0	0	1	0	0	0	0	0	0	0	0	0	0	0	0	0	0	0	0	0
sma.miR.8481.3p	1	0	0	0	0	1	0	0	0	0	0	0	0	0	0	0	0	1	0	0	0
sma.miR.8482.5p	1	0	2	4	0	0	0	1	0	1	0	1	3	0	0	0	1	0	1	0	0
sma.miR.8482.3p	0	0	0	0	0	0	1	0	0	1	0	0	0	0	0	0	0	0	0	0	0
sma.miR.8483.5p	1	2	2	2	0	0	0	0	0	2	0	1	0	0	0	0	0	3	0	0	0
sma.miR.8483.3p	2	1	1	0	2	1	0	0	0.5	0	1	1	0	1	0	0	0	0	0	0	0
sma.miR.8484.5p	4	5	5	3	0	1	2	1	2	5	1	0	3	0	3	0	1	2	0	1	0
sma.miR.8484.3p	1	2	0	2.5	1	2	0	1	0	6	1	1	0	1	0	1	0	1	1	0	0
sma.miR.2f.3p	46	23	51.5	25	146	1	320.5	148.5	115.5	27.5	83	45.5	482.5	106	89	17	143.5	108.5	176.5	117.5	45
