# Supplementary material for: MiR-277/4989 regulate transcriptional landscape during juvenile to adult transition in the parasitic helminth Schistosoma mansoni
Source: PLoS Negl Trop Dis. 2017 May 23;11(5):e0005559. doi: 10.1371/journal.pntd.0005559 (PMC5459504; doi:10.1371/journal.pntd.0005559)
Supplement: S3 Table — (XLS) [file pntd.0005559.s008.xls]

## Sheet: 3A-male-paired
	type	maxleft	minright	areadiff	location	maxabs	pval	handle	lsomirna
TGCATTTA	NATIVE_REJECT	38.4876	0	0.203569	34	38.4876	1.61759e-13	dme-miR-277	cel-miR-232,cbr-miR-232,dme-miR-277,dps-miR-277,cbri-miR-012051,cbri-miR-012128,xtro-miR-187958
CGCATTTA	ALIEN_VAR	24.2214	0	0.00599159	34	24.2214	1.85681e-08	worm-dummy-06463x	worm-dummy-06463x
AGCATTTA	ALIEN_VAR	22.5852	0	0.0635459	34	22.5852	7.3208e-08	worm-dummy-02367x	worm-dummy-02367x
GGCATTTA	NATIVE_REJECT	22.2931	0	0.121398	34	22.2931	9.35984e-08	cel-miR-357	cel-miR-357,cbr-miR-357,cbri-miR-011990,cbri-miR-012079
GCATTTAA	ALIEN_NEW	17.1347	0	0.0552101	34	17.1347	7.47048e-06	worm-dummy-09468x	worm-dummy-09468x
TATACCCA	ALIEN_NEW	15.1165	0.038784	2.35198	1	15.1165	4.23402e-05	worm-dummy-13077x	worm-dummy-13077x
TCCATGGA	ALIEN_NEW	13.5626	0	0.25039	34	13.5626	0.000162338	worm-dummy-13626x	worm-dummy-13626x
ATATTTTA	ALIEN_NEW	0	13.5181	0.0357684	48	13.5181	0.000168726	worm-dummy-03327x	worm-dummy-03327x
TTGAAAGA	ALIEN_NEW	13.0078	2.32341	-2.61348	97	13.0078	0.000262765	worm-dummy-15874x	worm-dummy-15874x
GTAGACTA	ALIEN_NEW	12.7253	0	0.88534	7	12.7253	0.000335903	worm-dummy-11399x	worm-dummy-11399x
AATATTAA	ALIEN_NEW	12.5555	0	0.520339	13	12.5555	0.000389372	worm-dummy-00828x	worm-dummy-00828x
CCTTACGA	ALIEN_NEW	12.3255	0	-0.400837	73	12.3255	0.000475682	worm-dummy-06086x	worm-dummy-06086x
GCTGTGAA	ALIEN_NEW	4.33013	12.1094	-1.97644	78	12.1094	0.000574214	worm-dummy-10168x	worm-dummy-10168x
AAATAAAA	ALIEN_NEW	0.303423	11.9517	-0.912055	54	11.9517	0.000658829	worm-dummy-00192x	worm-dummy-00192x
AACTTAAA	ALIEN_NEW	11.9114	0	-0.938099	59	11.9114	0.000682391	worm-dummy-00496x	worm-dummy-00496x
CTAATCTA	ALIEN_NEW	0	11.909	0.830532	13	11.909	0.000683821	worm-dummy-07223x	worm-dummy-07223x
TCGGTACA	ALIEN_NEW	1.14113	11.8391	2.14492	32	11.8391	0.000726804	worm-dummy-14001x	worm-dummy-14001x
TTACTTTA	ALIEN_NEW	1.027	11.7921	1.22351	17	11.7921	0.00075722	worm-dummy-15487x	worm-dummy-15487x
ACTTACTA	ALIEN_NEW	11.6744	0.152183	-0.590507	95	11.6744	0.000839114	worm-dummy-01991x	worm-dummy-01991x
TCTTGCAA	ALIEN_NEW	5.80512	11.617	-0.608718	92	11.617	0.000882221	worm-dummy-14308x	worm-dummy-14308x
TTATTTTA	ALIEN_NEW	0	11.5566	0.0808605	48	11.5566	0.000929982	worm-dummy-15615x	worm-dummy-15615x
CCTGTGAA	ALIEN_NEW	0.958145	11.4478	-0.917601	67	11.4478	0.00102266	worm-dummy-06072x	worm-dummy-06072x
CAATTCAA	ALIEN_NEW	11.4286	1.6334	-5.52648	66	11.4286	0.00103995	worm-dummy-04340x	worm-dummy-04340x
AGCTAATA	ALIEN_NEW	11.3688	0.955933	1.39837	29	11.3688	0.00109571	worm-dummy-02499x	worm-dummy-02499x
TAGGATTA	ALIEN_NEW	11.3674	0.389794	0.963289	7	11.3674	0.00109705	worm-dummy-12943x	worm-dummy-12943x
TATTTTCA	ALIEN_NEW	2.61621	11.3314	-0.819461	49	11.3314	0.0011321	worm-dummy-13309x	worm-dummy-13309x
CAATAAAA	ALIEN_NEW	0	11.3045	-0.715812	54	11.3045	0.00115902	worm-dummy-04288x	worm-dummy-04288x
AAAATGCA	ALIEN_NEW	3.34427	11.2199	1.06863	4	11.2199	0.00124794	worm-dummy-00057x	worm-dummy-00057x
TCCAAAGA	ALIEN_VAR	1.3445	11.2158	-1.39325	92	11.2158	0.00125242	worm-dummy-13570x	worm-dummy-13570x
TCATGTCA	ALIEN_NEW	11.173	0.967342	0.224303	2	11.173	0.00130016	worm-dummy-13549x	worm-dummy-13549x
TGCTTTTA	ALIEN_NEW	11.1257	4.28902	0.926274	23	11.1257	0.00135504	worm-dummy-14847x	worm-dummy-14847x
ACTAGTCA	ALIEN_VAR	10.9348	0.351875	1.72313	21	10.9348	0.00160118	worm-dummy-01837x	worm-dummy-01837x
GCCGACTA	ALIEN_VAR	1.32	10.9056	-0.501478	75	10.9056	0.00164261	worm-dummy-09607x	worm-dummy-09607x
TGATCCGA	ALIEN_NEW	0	10.8506	-0.476534	50	10.8506	0.00172356	worm-dummy-14550x	worm-dummy-14550x
ACTTACGA	ALIEN_NEW	10.8216	0	-0.381354	73	10.8216	0.00176785	worm-dummy-01990x	worm-dummy-01990x
TGCTGACA	ALIEN_NEW	10.8183	0.718719	0.58522	27	10.8183	0.00177296	worm-dummy-14817x	worm-dummy-14817x
GGAGCTCA	ALIEN_NEW	10.7814	0	0.969963	21	10.7814	0.00183114	worm-dummy-10397x	worm-dummy-10397x
CTGTGATA	NATIVE_CONS	1.47534	10.7455	-0.386183	67	10.7455	0.00188957	mmul-miR-094882	dme-miR-2a,dme-miR-2b,dme-miR-2c,cel-miR-2,dps-miR-2a,dps-miR-2b,dps-miR-2c,dme-miR-6,dps-miR-6,dme-miR-11,dps-miR-11,dme-miR-13a,dme-miR-13b,dps-miR-13a,dps-miR-13b,cel-miR-43,cbr-miR-43,cel-miR-250,dme-miR-308,dps-miR-308,cel-miR-797,cbri-miR-011979,cbri-miR-012125,cbri-miR-012256,dmel-miR-049216,mmul-miR-094882
TCCCTTGA	ALIEN_NEW	10.7322	0	1.24503	18	10.7322	0.00191169	worm-dummy-13694x	worm-dummy-13694x
GAACTAAA	ALIEN_NEW	0	10.7118	1.29824	30	10.7118	0.00194613	worm-dummy-08304x	worm-dummy-08304x
AATATAAA	ALIEN_NEW	10.6762	3.43744	-3.02702	92	10.6762	0.00200772	worm-dummy-00816x	worm-dummy-00816x
GTCATTCA	ALIEN_NEW	10.6435	4.04743	-4.17985	83	10.6435	0.00206601	worm-dummy-11581x	worm-dummy-11581x
AAATCACA	ALIEN_NEW	10.6224	0	1.03997	1	10.6224	0.00210452	worm-dummy-00209x	worm-dummy-00209x
AGAACTAA	ALIEN_NEW	3.78512	10.5674	2.44122	17	10.5674	0.00220833	worm-dummy-02076x	worm-dummy-02076x
TTGCCCGA	ALIEN_NEW	10.5652	0	0.581716	1	10.5652	0.00221259	worm-dummy-15958x	worm-dummy-15958x
CGGTGGGA	ALIEN_NEW	0	10.504	-1.09135	70	10.504	0.00233438	worm-dummy-06890x	worm-dummy-06890x
GATTTGCA	NATIVE_CONS	10.4843	0.348722	-1.07809	52	10.4843	0.002375	cel-miR-254	zma-miR169l*,cel-miR-254,cbr-miR-254,cbri-miR-012134
CGCCATCA	ALIEN_NEW	0.635983	10.4715	-0.307537	46	10.4715	0.00240177	worm-dummy-06477x	worm-dummy-06477x
TGATCATA	ALIEN_NEW	10.4159	2.17156	-1.78203	92	10.4159	0.0025216	worm-dummy-14547x	worm-dummy-14547x
TCTTTTCA	ALIEN_NEW	10.4018	0.059806	-0.766189	83	10.4018	0.00255294	worm-dummy-14333x	worm-dummy-14333x
CACCTCAA	ALIEN_NEW	10.3923	0.078072	1.83472	15	10.3923	0.00257427	worm-dummy-04468x	worm-dummy-04468x
AAGATATA	ALIEN_NEW	10.2957	3.07454	-2.79002	85	10.2957	0.00280158	worm-dummy-00563x	worm-dummy-00563x
TGTATATA	ALIEN_NEW	10.2839	2.4539	-3.77132	73	10.2839	0.00283069	worm-dummy-15155x	worm-dummy-15155x
CTCTTAGA	ALIEN_NEW	0.945969	10.2737	-1.80881	67	10.2737	0.0028561	worm-dummy-07666x	worm-dummy-07666x
ATTGTAAA	ALIEN_NEW	10.2511	1.10217	-1.03659	97	10.2511	0.00291321	worm-dummy-04016x	worm-dummy-04016x
AGGGGCAA	ALIEN_NEW	0.504622	10.1963	-0.483561	57	10.1963	0.0030565	worm-dummy-02724x	worm-dummy-02724x
CCCATCTA	ALIEN_NEW	10.1547	3.46003	-1.87844	1	10.1547	0.00316998	worm-dummy-05431x	worm-dummy-05431x
GGGGCACA	ALIEN_NEW	10.1167	0	0.40132	36	10.1167	0.00327732	worm-dummy-10897x	worm-dummy-10897x
TATTTTTA	ALIEN_NEW	0.223416	10.0848	0.273239	25	10.0848	0.00337024	worm-dummy-13311x	worm-dummy-13311x
AAGAATGA	ALIEN_NEW	3.6683	10.0332	2.26871	34	10.0332	0.00352617	worm-dummy-00526x	worm-dummy-00526x
CGGGCACA	ALIEN_NEW	9.99505	0	0.378207	36	9.99505	0.00364609	worm-dummy-06801x	worm-dummy-06801x
GGATACGA	ALIEN_NEW	9.94855	1.91178	2.1059	6	9.94855	0.00379779	worm-dummy-10438x	worm-dummy-10438x
TCAACACA	ALIEN_NEW	9.92592	0.183195	-1.31575	57	9.92592	0.00387389	worm-dummy-13329x	worm-dummy-13329x
GATAGGCA	ALIEN_NEW	9.91982	2.89468	-0.108724	34	9.91982	0.00389466	worm-dummy-09001x	worm-dummy-09001x
TACTTAAA	ALIEN_NEW	9.90859	0	-0.0785478	59	9.90859	0.0039332	worm-dummy-12784x	worm-dummy-12784x
CCATGCTA	ALIEN_NEW	1.6026	9.90396	-3.38077	87	9.90396	0.0039492	worm-dummy-05351x	worm-dummy-05351x
ACCGACTA	NATIVE_SPEC	0.792616	9.9006	-0.371921	75	9.9006	0.00396085	cel-miR-75*	cel-miR-75*
TTACTATA	ALIEN_NEW	9.88298	1.84474	-5.99299	87	9.88298	0.00402251	worm-dummy-15475x	worm-dummy-15475x
TTGCATGA	ALIEN_VAR	0.669132	9.86341	-0.641325	75	9.86341	0.00409213	worm-dummy-15950x	worm-dummy-15950x
ATTAACTA	ALIEN_NEW	9.85179	0	0.792569	17	9.85179	0.00413404	worm-dummy-03847x	worm-dummy-03847x
AAACTTAA	ALIEN_NEW	9.81662	1.70378	-0.949525	97	9.81662	0.00426352	worm-dummy-00124x	worm-dummy-00124x
ATAGTCCA	ALIEN_NEW	9.7905	2.0103	-0.319045	57	9.7905	0.0043623	worm-dummy-03253x	worm-dummy-03253x
CGCTAATA	ALIEN_NEW	9.77101	1.49966	1.24912	29	9.77101	0.0044375	worm-dummy-06595x	worm-dummy-06595x
GAATAAAA	ALIEN_NEW	0	9.76258	-0.350116	73	9.76258	0.00447043	worm-dummy-08384x	worm-dummy-08384x
GATATATA	ALIEN_NEW	1.69007	9.73779	-2.54685	73	9.73779	0.00456868	worm-dummy-09011x	worm-dummy-09011x
TATGGTAA	ALIEN_NEW	0	9.73557	-0.473636	87	9.73557	0.00457758	worm-dummy-13228x	worm-dummy-13228x
TTAGGATA	ALIEN_NEW	9.73455	2.19851	0.488477	6	9.73455	0.00458168	worm-dummy-15523x	worm-dummy-15523x
ATTGTAGA	ALIEN_NEW	0.10444	9.72051	0.619029	32	9.72051	0.00463845	worm-dummy-04018x	worm-dummy-04018x
ATATCCCA	ALIEN_NEW	9.71482	3.70565	1.86969	17	9.71482	0.00466165	worm-dummy-03285x	worm-dummy-03285x
AGACGTGA	ALIEN_NEW	9.70929	0	-0.670569	50	9.70929	0.00468431	worm-dummy-02158x	worm-dummy-02158x
ATAAACCA	ALIEN_NEW	9.69816	1.67145	-1.76836	90	9.69816	0.00473027	worm-dummy-03077x	worm-dummy-03077x
ACCCTTGA	ALIEN_NEW	9.69468	0.847263	2.03702	13	9.69468	0.00474472	worm-dummy-01406x	worm-dummy-01406x
TCCTTTAA	ALIEN_NEW	0.865594	9.67469	-2.36782	73	9.67469	0.00482865	worm-dummy-13820x	worm-dummy-13820x
CAATATCA	ALIEN_NEW	9.6572	2.78862	2.26921	18	9.6572	0.00490329	worm-dummy-04301x	worm-dummy-04301x
CGTTGAAA	ALIEN_NEW	9.6541	0	-0.540245	52	9.6541	0.00491664	worm-dummy-07136x	worm-dummy-07136x
TCCATAAA	ALIEN_NEW	0.852988	9.65234	-1.06567	70	9.65234	0.00492424	worm-dummy-13616x	worm-dummy-13616x
TACTAACA	ALIEN_NEW	9.6253	0.864803	-2.13679	67	9.6253	0.00504242	worm-dummy-12737x	worm-dummy-12737x
CGAACTAA	ALIEN_NEW	2.93466	9.62192	2.4655	17	9.62192	0.0050574	worm-dummy-06172x	worm-dummy-06172x
CAGTACGA	ALIEN_NEW	9.61971	3.35975	-2.90351	63	9.61971	0.00506721	worm-dummy-04806x	worm-dummy-04806x
AAAGACAA	ALIEN_NEW	0	9.61916	-0.724251	73	9.61916	0.00506965	worm-dummy-00132x	worm-dummy-00132x
CTATTTTA	ALIEN_NEW	0	9.57906	-0.0734387	50	9.57906	0.00525115	worm-dummy-07423x	worm-dummy-07423x
ATTCGAGA	ALIEN_NEW	9.57093	0	0.506692	21	9.57093	0.00528873	worm-dummy-03938x	worm-dummy-03938x
AGCCGCAA	ALIEN_NEW	9.56281	4.16061	3.01109	17	9.56281	0.00532654	worm-dummy-02404x	worm-dummy-02404x
TTTTAACA	ALIEN_NEW	0	9.52226	-0.575929	87	9.52226	0.00551943	worm-dummy-16321x	worm-dummy-16321x
AAATGCAA	ALIEN_NEW	1.66345	9.51472	2.27329	6	9.51472	0.00555606	worm-dummy-00228x	worm-dummy-00228x
GATGATGA	ALIEN_NEW	9.51083	1.89159	-0.932917	97	9.51083	0.00557505	worm-dummy-09102x	worm-dummy-09102x
AAGAGCTA	ALIEN_NEW	9.51009	1.5586	-1.81881	59	9.51009	0.00557867	worm-dummy-00551x	worm-dummy-00551x
GCTCCCAA	ALIEN_NEW	9.50781	0.465538	1.85178	4	9.50781	0.00558984	worm-dummy-10068x	worm-dummy-10068x
TTTCCACA	ALIEN_NEW	3.4978	9.49853	-0.172613	36	9.49853	0.00563553	worm-dummy-16209x	worm-dummy-16209x
TCTTACGA	ALIEN_NEW	9.49604	0	-0.36573	73	9.49604	0.00564786	worm-dummy-14278x	worm-dummy-14278x
TGAAAGAA	ALIEN_NEW	9.49195	3.21416	2.16374	97	9.49195	0.00566816	worm-dummy-14344x	worm-dummy-14344x
AAAAATCA	ALIEN_NEW	9.49085	0	-1.25905	59	9.49085	0.00567363	worm-dummy-00013x	worm-dummy-00013x
TTAAGACA	ALIEN_NEW	9.44318	2.21977	3.51876	2	9.44318	0.00591594	worm-dummy-15393x	worm-dummy-15393x
AGTTAAGA	ALIEN_NEW	0.510486	9.44202	1.11205	38	9.44202	0.00592196	worm-dummy-03010x	worm-dummy-03010x
GCTAATAA	ALIEN_VAR	9.40703	1.08706	0.868978	29	9.40703	0.00610658	worm-dummy-09996x	worm-dummy-09996x
TTTTAGCA	ALIEN_NEW	9.38404	1.15584	0.16775	13	9.38404	0.006231	worm-dummy-16329x	worm-dummy-16329x
ATACTATA	ALIEN_NEW	9.38169	4.11509	-1.68751	83	9.38169	0.00624386	worm-dummy-03187x	worm-dummy-03187x
GTGTACGA	ALIEN_NEW	0	9.37904	-1.1758	90	9.37904	0.00625839	worm-dummy-11974x	worm-dummy-11974x
ATGAGTCA	ALIEN_NEW	9.37578	4.20911	-1.4844	83	9.37578	0.00627632	worm-dummy-03629x	worm-dummy-03629x
TTGACATA	ALIEN_NEW	9.37353	0.894312	-0.260116	1	9.37353	0.00628872	worm-dummy-15891x	worm-dummy-15891x
GTTGTACA	ALIEN_NEW	9.37204	0	-0.798089	52	9.37204	0.00629695	worm-dummy-12209x	worm-dummy-12209x
ATATGATA	ALIEN_NEW	0	9.36416	0.445318	25	9.36416	0.00634064	worm-dummy-03299x	worm-dummy-03299x
ATGGCATA	ALIEN_NEW	1.46616	9.36319	1.04374	32	9.36319	0.00634603	worm-dummy-03731x	worm-dummy-03731x
TTGCTAGA	ALIEN_NEW	9.34525	0.683821	-1.59579	87	9.34525	0.00644671	worm-dummy-15986x	worm-dummy-15986x
AGGTGACA	ALIEN_NEW	9.34045	0.80415	1.67375	4	9.34045	0.00647392	worm-dummy-02785x	worm-dummy-02785x
TCTGCATA	ALIEN_NEW	9.33467	0.960808	0.0546699	2	9.33467	0.00650684	worm-dummy-14227x	worm-dummy-14227x
TTTATTAA	ALIEN_NEW	9.31342	1.23245	-1.38396	61	9.31342	0.00662929	worm-dummy-16188x	worm-dummy-16188x
ACAGTGAA	ALIEN_NEW	9.30358	0.694191	-0.335677	49	9.30358	0.00668678	worm-dummy-01208x	worm-dummy-01208x
CTGGATAA	ALIEN_NEW	9.30015	2.78024	1.93464	1	9.30015	0.00670693	worm-dummy-07820x	worm-dummy-07820x
ACTCACAA	ALIEN_NEW	9.29596	0.681795	-1.38879	75	9.29596	0.00673163	worm-dummy-01860x	worm-dummy-01860x
TCAATCCA	ALIEN_NEW	1.14814	9.2951	-1.50543	75	9.2951	0.00673672	worm-dummy-13365x	worm-dummy-13365x
TGTTAAGA	ALIEN_NEW	0	9.29408	0.135591	44	9.29408	0.00674275	worm-dummy-15298x	worm-dummy-15298x
GCATTTCA	ALIEN_VAR	9.29234	4.19281	-0.499622	34	9.29234	0.00675305	worm-dummy-09469x	worm-dummy-09469x
TGCGTATA	ALIEN_NEW	9.24613	0.343266	-1.21517	92	9.24613	0.00703249	worm-dummy-14771x	worm-dummy-14771x
CAACAACA	ALIEN_NEW	9.23894	0	0.000208923	15	9.23894	0.007077	worm-dummy-04161x	worm-dummy-04161x
ACGCTGGA	ALIEN_NEW	9.23826	0	0.563154	2	9.23826	0.00708122	worm-dummy-01658x	worm-dummy-01658x
TCGGGCCA	ALIEN_NEW	9.22458	0	1.36592	27	9.22458	0.00716673	worm-dummy-13989x	worm-dummy-13989x
ATAAGACA	ALIEN_NEW	9.22279	2.9234	1.71007	2	9.22279	0.007178	worm-dummy-03105x	worm-dummy-03105x
TGAACTAA	ALIEN_NEW	2.71734	9.20746	1.7574	17	9.20746	0.0072752	worm-dummy-14364x	worm-dummy-14364x
TTGGCCAA	ALIEN_NEW	9.20505	1.11626	0.67582	25	9.20505	0.0072906	worm-dummy-16020x	worm-dummy-16020x
TGCTAATA	ALIEN_NEW	9.20418	2.12255	1.72679	29	9.20418	0.00729617	worm-dummy-14787x	worm-dummy-14787x
CATAACGA	ALIEN_NEW	9.20223	0	-0.779913	92	9.20223	0.00730867	worm-dummy-04870x	worm-dummy-04870x
ATAGATCA	ALIEN_NEW	1.42601	9.1776	1.89453	23	9.1776	0.00746834	worm-dummy-03213x	worm-dummy-03213x
GCCGATCA	ALIEN_NEW	9.17649	0	1.30543	17	9.17649	0.00747562	worm-dummy-09613x	worm-dummy-09613x
GTATTTTA	ALIEN_NEW	0.136842	9.16907	0.103857	52	9.16907	0.00752445	worm-dummy-11519x	worm-dummy-11519x
GGGTCAGA	ALIEN_NEW	1.6895	9.16895	-0.0437155	52	9.16895	0.00752524	worm-dummy-10962x	worm-dummy-10962x
GTCAACCA	ALIEN_NEW	3.22297	9.16876	1.85046	27	9.16876	0.0075265	worm-dummy-11525x	worm-dummy-11525x
ATGATTCA	ALIEN_NEW	9.16814	3.13836	3.5512	17	9.16814	0.00753059	worm-dummy-03645x	worm-dummy-03645x
CCCTTGAA	ALIEN_NEW	9.16779	1.73231	1.77122	13	9.16779	0.00753291	worm-dummy-05624x	worm-dummy-05624x
TCCATCCA	ALIEN_NEW	9.15657	1.96468	0.500999	40	9.15657	0.00760743	worm-dummy-13621x	worm-dummy-13621x
GGAAGCAA	ALIEN_NEW	0.15614	9.14406	-1.56176	87	9.14406	0.0076914	worm-dummy-10276x	worm-dummy-10276x
TGGTATGA	ALIEN_NEW	9.13209	3.02918	2.96843	6	9.13209	0.00777261	worm-dummy-15054x	worm-dummy-15054x
TTCCCATA	ALIEN_NEW	9.12856	1.55157	-2.83641	92	9.12856	0.00779673	worm-dummy-15699x	worm-dummy-15699x
TCTGTGAA	ALIEN_NEW	5.44824	9.12799	-4.61878	66	9.12799	0.00780063	worm-dummy-14264x	worm-dummy-14264x
TTGGCATA	ALIEN_NEW	1.15757	9.12023	1.03065	23	9.12023	0.00785393	worm-dummy-16019x	worm-dummy-16019x
TACGGTGA	ALIEN_NEW	0	9.09998	0.0368804	40	9.09998	0.00799473	worm-dummy-12718x	worm-dummy-12718x
TAGATTCA	ALIEN_NEW	9.09529	3.02319	5.51054	18	9.09529	0.0080277	worm-dummy-12861x	worm-dummy-12861x
TTATCCCA	ALIEN_NEW	9.08533	0.700947	0.728278	13	9.08533	0.00809816	worm-dummy-15573x	worm-dummy-15573x
GTGGCACA	ALIEN_NEW	9.06862	2.39784	5.18224	10	9.06862	0.00821778	worm-dummy-11921x	worm-dummy-11921x
TATGCGCA	ALIEN_NEW	9.05985	0.96986	2.52318	6	9.05985	0.00828126	worm-dummy-13209x	worm-dummy-13209x
TGCCCGAA	ALIEN_NEW	9.05921	0.44348	0.41745	1	9.05921	0.00828591	worm-dummy-14680x	worm-dummy-14680x
AGCCAAGA	ALIEN_NEW	9.05813	2.64534	-3.5408	67	9.05813	0.00829377	worm-dummy-02370x	worm-dummy-02370x
TTACCGAA	ALIEN_NEW	9.05159	2.65066	-1.56848	87	9.05159	0.0083415	worm-dummy-15448x	worm-dummy-15448x
GTAGTTTA	NATIVE_SPEC	0	9.03853	-0.414777	52	9.03853	0.00843764	cel-miR-2218a	cel-miR-2218a
GTGAAAGA	ALIEN_NEW	9.03124	1.8348	-1.11257	97	9.03124	0.00849179	worm-dummy-11778x	worm-dummy-11778x
AGTCCTCA	ALIEN_NEW	9.02543	0	-0.517212	57	9.02543	0.00853519	worm-dummy-02909x	worm-dummy-02909x
TCCTACTA	ALIEN_NEW	1.89208	9.01313	0.483151	7	9.01313	0.00862781	worm-dummy-13767x	worm-dummy-13767x
GTAGGATA	ALIEN_NEW	9.00757	0	0.448259	7	9.00757	0.00867001	worm-dummy-11427x	worm-dummy-11427x
TCCTAACA	ALIEN_NEW	1.91346	9.00696	0.65647	7	9.00696	0.00867465	worm-dummy-13761x	worm-dummy-13761x
TGTTGCCA	ALIEN_NEW	1.76501	9.00633	-1.5188	78	9.00633	0.00867944	worm-dummy-15333x	worm-dummy-15333x
AGATTACA	ALIEN_NEW	1.35107	8.9943	-0.833724	80	8.9943	0.00877155	worm-dummy-02289x	worm-dummy-02289x
AATGGGAA	ALIEN_NEW	8.98999	3.27226	1.15807	10	8.98999	0.00880478	worm-dummy-00936x	worm-dummy-00936x
CTGTGAGA	ALIEN_NEW	2.88475	8.97723	3.05819	38	8.97723	0.00890392	worm-dummy-07906x	worm-dummy-07906x
CCTCGATA	ALIEN_NEW	2.9455	8.97019	2.76984	38	8.97019	0.00895909	worm-dummy-05987x	worm-dummy-05987x
GTCTCGGA	ALIEN_NEW	8.96813	1.78936	0.239296	36	8.96813	0.0089753	worm-dummy-11738x	worm-dummy-11738x
CAACCATA	ALIEN_NEW	3.24492	8.94889	-0.559706	48	8.94889	0.00912811	worm-dummy-04179x	worm-dummy-04179x
TACGGACA	ALIEN_NEW	8.94035	1.59622	-3.90208	70	8.94035	0.00919677	worm-dummy-12705x	worm-dummy-12705x
ATGACTCA	ALIEN_NEW	8.92586	0	-0.754559	70	8.92586	0.00931444	worm-dummy-03613x	worm-dummy-03613x
CTGGTACA	ALIEN_NEW	8.91216	0.143369	-0.17278	46	8.91216	0.00942708	worm-dummy-07857x	worm-dummy-07857x
CTAGTCCA	ALIEN_NEW	8.90946	0.372917	0.367644	32	8.90946	0.00944944	worm-dummy-07349x	worm-dummy-07349x
TAAACCAA	ALIEN_NEW	8.90232	1.45747	-1.69628	66	8.90232	0.00950883	worm-dummy-12308x	worm-dummy-12308x
AACGGACA	ALIEN_NEW	8.90149	1.70313	-6.68178	70	8.90149	0.00951576	worm-dummy-00417x	worm-dummy-00417x
CATAGAAA	ALIEN_NEW	8.89533	2.01564	1.71543	6	8.89533	0.00956733	worm-dummy-04896x	worm-dummy-04896x
AACCTCAA	ALIEN_NEW	8.88307	4.51435	2.65113	15	8.88307	0.0096708	worm-dummy-00372x	worm-dummy-00372x
TTTGTACA	ALIEN_NEW	8.86176	0.478934	-1.81165	52	8.86176	0.00985332	worm-dummy-16305x	worm-dummy-16305x
ACACCTTA	ALIEN_NEW	8.84335	0.047422	-0.382009	63	8.84335	0.0100138	worm-dummy-01119x	worm-dummy-01119x
TCGAAAAA	ALIEN_NEW	8.84095	3.54593	3.96532	10	8.84095	0.0100349	worm-dummy-13824x	worm-dummy-13824x
TGATGCGA	ALIEN_NEW	8.83751	1.929	-1.78957	70	8.83751	0.0100652	worm-dummy-14566x	worm-dummy-14566x
AGTAGACA	ALIEN_NEW	8.83399	0	0.593243	23	8.83399	0.0100963	worm-dummy-02849x	worm-dummy-02849x
CCGACAGA	ALIEN_NEW	8.83298	0.255368	1.87473	10	8.83298	0.0101053	worm-dummy-05650x	worm-dummy-05650x
TAACCGTA	ALIEN_NEW	8.83291	1.09078	0.0174198	42	8.83291	0.0101059	worm-dummy-12379x	worm-dummy-12379x
TGATTGCA	ALIEN_NEW	8.81992	2.79235	-2.46673	97	8.81992	0.0102217	worm-dummy-14585x	worm-dummy-14585x
ATGTGAGA	ALIEN_NEW	2.77091	8.81094	3.58602	38	8.81094	0.0103026	worm-dummy-03810x	worm-dummy-03810x
AGCGTATA	ALIEN_NEW	8.79835	0.279774	-1.46644	92	8.79835	0.010417	worm-dummy-02483x	worm-dummy-02483x
TGATACGA	ALIEN_NEW	8.78789	1.73486	1.98159	6	8.78789	0.0105131	worm-dummy-14534x	worm-dummy-14534x
ACAAATTA	NATIVE_SPEC	0	8.78538	0.450785	32	8.78538	0.0105362	cel-miR-2218b*	cel-miR-2218b*
TCTACAAA	ALIEN_NEW	0.115297	8.78455	0.836002	30	8.78455	0.0105439	worm-dummy-14096x	worm-dummy-14096x
TCTTTGTA	ALIEN_VAR	8.78251	0.142996	-2.36041	57	8.78251	0.0105628	worm-dummy-14331x	worm-dummy-14331x
CTCGTCCA	ALIEN_NEW	2.25677	8.78182	-0.74817	63	8.78182	0.0105692	worm-dummy-07605x	worm-dummy-07605x
ACGATAAA	ALIEN_NEW	2.50196	8.76758	-2.24979	87	8.76758	0.0107021	worm-dummy-01584x	worm-dummy-01584x
TTGAGGTA	ALIEN_NEW	2.9505	8.76525	1.4136	21	8.76525	0.010724	worm-dummy-15915x	worm-dummy-15915x
TTTAAGAA	ALIEN_NEW	8.76428	1.0461	-1.23392	80	8.76428	0.0107331	worm-dummy-16136x	worm-dummy-16136x
AGAGAACA	ALIEN_NEW	8.75896	4.19393	0.457975	2	8.75896	0.0107833	worm-dummy-02177x	worm-dummy-02177x
TTCTGTTA	ALIEN_NEW	8.75715	3.18992	-1.54043	50	8.75715	0.0108005	worm-dummy-15855x	worm-dummy-15855x
CTGCGAGA	ALIEN_NEW	8.75598	2.19745	-0.675546	54	8.75598	0.0108115	worm-dummy-07778x	worm-dummy-07778x
GCTGCCCA	ALIEN_NEW	8.75475	0.569161	0.534007	23	8.75475	0.0108232	worm-dummy-10133x	worm-dummy-10133x
TACGCCTA	ALIEN_NEW	8.73149	0	0.113982	67	8.73149	0.0110463	worm-dummy-12695x	worm-dummy-12695x
TCTTTAAA	ALIEN_NEW	2.85207	8.7271	-0.733142	61	8.7271	0.011089	worm-dummy-14320x	worm-dummy-14320x
GAATGCGA	ALIEN_NEW	8.72701	0.076311	1.14418	20	8.72701	0.0110898	worm-dummy-08422x	worm-dummy-08422x
GACTTGCA	ALIEN_NEW	2.14731	8.72663	-4.31625	80	8.72663	0.0110935	worm-dummy-08697x	worm-dummy-08697x
TCAGTTGA	ALIEN_NEW	3.25279	8.71769	4.14413	9	8.71769	0.0111809	worm-dummy-13502x	worm-dummy-13502x
TAAGAACA	ALIEN_NEW	8.71261	0.922057	1.33794	13	8.71261	0.0112308	worm-dummy-12417x	worm-dummy-12417x
AATACCCA	ALIEN_NEW	8.70931	0.90252	1.96127	1	8.70931	0.0112634	worm-dummy-00789x	worm-dummy-00789x
TGGGGCAA	ALIEN_NEW	1.7175	8.70354	-1.43236	63	8.70354	0.0113205	worm-dummy-15012x	worm-dummy-15012x
GAAATTTA	ALIEN_NEW	8.67481	0.260625	1.65818	10	8.67481	0.0116095	worm-dummy-08255x	worm-dummy-08255x
CACGTGGA	ALIEN_NEW	8.67473	0	0.558311	36	8.67473	0.0116103	worm-dummy-04538x	worm-dummy-04538x
CTTACGAA	ALIEN_NEW	8.67466	0.30878	-0.240796	57	8.67466	0.011611	worm-dummy-07960x	worm-dummy-07960x
AATAATGA	ALIEN_NEW	8.66695	3.17505	-0.903629	59	8.66695	0.0116898	worm-dummy-00782x	worm-dummy-00782x
TTTGTAAA	ALIEN_NEW	8.65624	0	-0.345667	97	8.65624	0.0118001	worm-dummy-16304x	worm-dummy-16304x
ACCTCAAA	ALIEN_NEW	8.65259	2.88769	1.70069	9	8.65259	0.011838	worm-dummy-01488x	worm-dummy-01488x
GACCATGA	ALIEN_NEW	8.6506	1.45983	1.22625	15	8.6506	0.0118586	worm-dummy-08526x	worm-dummy-08526x
CGCACAGA	ALIEN_NEW	8.64403	0.198452	1.02517	7	8.64403	0.0119272	worm-dummy-06418x	worm-dummy-06418x
AAATTCAA	ALIEN_NEW	8.63959	3.69425	-2.1873	66	8.63959	0.0119737	worm-dummy-00244x	worm-dummy-00244x
TAAATAAA	ALIEN_NEW	2.00337	8.63795	-1.00227	54	8.63795	0.011991	worm-dummy-12336x	worm-dummy-12336x
CTAGTAGA	ALIEN_NEW	8.63775	0	1.07603	2	8.63775	0.0119931	worm-dummy-07346x	worm-dummy-07346x
TTGATGCA	ALIEN_NEW	8.63725	1.01136	1.12089	92	8.63725	0.0119983	worm-dummy-15929x	worm-dummy-15929x
TTAGGGGA	ALIEN_NEW	8.63018	0.290495	0.575454	29	8.63018	0.012073	worm-dummy-15530x	worm-dummy-15530x
GGTGGTCA	ALIEN_NEW	1.03994	8.61526	0.973134	42	8.61526	0.012232	worm-dummy-11181x	worm-dummy-11181x
TTTTCCTA	ALIEN_NEW	8.59891	0	-0.727031	49	8.59891	0.0124087	worm-dummy-16343x	worm-dummy-16343x
GGGTTAGA	ALIEN_NEW	8.59405	0	0.445903	40	8.59405	0.0124617	worm-dummy-10994x	worm-dummy-10994x
GAGAACAA	ALIEN_NEW	8.58385	1.46144	4.1825	2	8.58385	0.0125737	worm-dummy-08708x	worm-dummy-08708x
ACAGCGCA	ALIEN_NEW	8.58212	1.09745	0.544452	36	8.58212	0.0125928	worm-dummy-01177x	worm-dummy-01177x
AATGTAGA	ALIEN_NEW	8.57587	0.297709	-1.25793	73	8.57587	0.012662	worm-dummy-00946x	worm-dummy-00946x
TACGATAA	ALIEN_NEW	2.80755	8.5755	-0.993165	87	8.5755	0.0126661	worm-dummy-12684x	worm-dummy-12684x
ACGATGAA	ALIEN_NEW	0	8.57479	-0.423641	90	8.57479	0.012674	worm-dummy-01592x	worm-dummy-01592x
ATCGAGAA	ALIEN_NEW	8.56828	0	0.671249	32	8.56828	0.0127465	worm-dummy-03464x	worm-dummy-03464x
ATGAAAGA	ALIEN_NEW	8.5619	2.36377	-1.21449	97	8.5619	0.0128181	worm-dummy-03586x	worm-dummy-03586x
TTCCATGA	ALIEN_NEW	8.56084	2.51533	-0.142418	52	8.56084	0.01283	worm-dummy-15694x	worm-dummy-15694x
GTGCGTTA	ALIEN_NEW	8.55932	1.36079	0.417481	23	8.55932	0.0128471	worm-dummy-11887x	worm-dummy-11887x
CAGGGTCA	ALIEN_NEW	8.55714	1.87055	0.026493	2	8.55714	0.0128717	worm-dummy-04781x	worm-dummy-04781x
TGCAAAGA	ALIEN_NEW	2.64374	8.55274	-1.19901	80	8.55274	0.0129214	worm-dummy-14594x	worm-dummy-14594x
CGTTTGGA	ALIEN_NEW	3.0116	8.55226	1.43134	38	8.55226	0.0129269	worm-dummy-07162x	worm-dummy-07162x
CTTGTAGA	ALIEN_NEW	0	8.54058	0.345248	36	8.54058	0.01306	worm-dummy-08114x	worm-dummy-08114x
GGAACTCA	ALIEN_NEW	8.5402	0.533364	-1.55966	57	8.5402	0.0130643	worm-dummy-10269x	worm-dummy-10269x
AACGGTGA	ALIEN_NEW	0	8.53169	-0.348486	40	8.53169	0.0131622	worm-dummy-00430x	worm-dummy-00430x
ATGGTAAA	ALIEN_NEW	0.709717	8.52711	-1.48399	78	8.52711	0.0132152	worm-dummy-03760x	worm-dummy-03760x
TAATAAAA	ALIEN_NEW	0.108329	8.52077	0.2472	34	8.52077	0.0132888	worm-dummy-12480x	worm-dummy-12480x
CCTTCCAA	ALIEN_NEW	8.5184	1.74187	-6.54078	90	8.5184	0.0133165	worm-dummy-06100x	worm-dummy-06100x
CAAGTGAA	ALIEN_NEW	1.13697	8.51289	-0.709937	61	8.51289	0.013381	worm-dummy-04280x	worm-dummy-04280x
ACCTACCA	ALIEN_NEW	8.5126	2.96536	-3.21492	87	8.5126	0.0133844	worm-dummy-01477x	worm-dummy-01477x
CTAGGACA	ALIEN_NEW	1.3371	8.50672	-0.75435	52	8.50672	0.0134536	worm-dummy-07329x	worm-dummy-07329x
TAACTCTA	ALIEN_NEW	8.49053	3.11601	-1.38132	46	8.49053	0.0136459	worm-dummy-12407x	worm-dummy-12407x
TACTTTAA	ALIEN_NEW	0	8.48961	1.57064	23	8.48961	0.013657	worm-dummy-12796x	worm-dummy-12796x
ACGATGCA	ALIEN_NEW	0	8.48897	-0.0781245	10	8.48897	0.0136646	worm-dummy-01593x	worm-dummy-01593x
CTACTATA	ALIEN_NEW	8.48785	2.23042	-1.30721	83	8.48785	0.013678	worm-dummy-07283x	worm-dummy-07283x
ATGTTGGA	ALIEN_NEW	8.48652	0	-0.076214	73	8.48652	0.013694	worm-dummy-03834x	worm-dummy-03834x
TATTGAAA	ALIEN_NEW	2.46967	8.48535	1.27714	34	8.48535	0.0137081	worm-dummy-13280x	worm-dummy-13280x
TCGTTTAA	ALIEN_NEW	8.48397	3.63638	-3.36409	85	8.48397	0.0137247	worm-dummy-14076x	worm-dummy-14076x
TCTTGGGA	ALIEN_NEW	8.48362	2.78707	3.26055	18	8.48362	0.0137289	worm-dummy-14314x	worm-dummy-14314x
TTTACTAA	ALIEN_NEW	8.48354	2.14131	-3.20305	95	8.48354	0.0137298	worm-dummy-16156x	worm-dummy-16156x
TTATATTA	ALIEN_NEW	8.47469	0.429134	0.697507	10	8.47469	0.0138368	worm-dummy-15567x	worm-dummy-15567x
TATATATA	ALIEN_NEW	5.78405	8.47329	-3.67842	90	8.47329	0.0138538	worm-dummy-13107x	worm-dummy-13107x
TCACCGTA	ALIEN_NEW	1.97596	8.47165	-2.33007	87	8.47165	0.0138737	worm-dummy-13403x	worm-dummy-13403x
ATGGGCCA	ALIEN_NEW	0	8.46483	0.313025	32	8.46483	0.0139569	worm-dummy-03749x	worm-dummy-03749x
CAAATGAA	ALIEN_NEW	8.45947	2.3665	0.790362	36	8.45947	0.0140227	worm-dummy-04152x	worm-dummy-04152x
CAGTGAAA	ALIEN_NEW	8.45419	0	0.328024	44	8.45419	0.0140878	worm-dummy-04832x	worm-dummy-04832x
GTCTTGTA	ALIEN_NEW	1.08486	8.45354	1.95366	20	8.45354	0.0140958	worm-dummy-11771x	worm-dummy-11771x
ATAACGAA	ALIEN_NEW	8.4509	0.405394	-1.02656	52	8.4509	0.0141285	worm-dummy-03096x	worm-dummy-03096x
GGTCGCGA	ALIEN_NEW	8.45054	0	0.380316	40	8.45054	0.0141329	worm-dummy-11110x	worm-dummy-11110x
GCTACAAA	ALIEN_NEW	0	8.4481	1.08091	27	8.4481	0.0141632	worm-dummy-10000x	worm-dummy-10000x
AATAGGCA	ALIEN_NEW	8.44527	0	-0.115628	34	8.44527	0.0141984	worm-dummy-00809x	worm-dummy-00809x
CGTGGTAA	ALIEN_NEW	8.4439	0.010802	-0.45968	87	8.4439	0.0142154	worm-dummy-07084x	worm-dummy-07084x
ATACGGCA	ALIEN_NEW	0.075792	8.4436	0.186579	52	8.4436	0.0142192	worm-dummy-03177x	worm-dummy-03177x
GACGTTCA	ALIEN_NEW	8.4364	0.924872	0.940428	18	8.4364	0.0143092	worm-dummy-08637x	worm-dummy-08637x
ACGGACAA	ALIEN_NEW	8.41734	2.13206	-2.16755	70	8.41734	0.0145503	worm-dummy-01668x	worm-dummy-01668x
TTCCATCA	ALIEN_NEW	8.41472	4.47963	0.94259	1	8.41472	0.0145838	worm-dummy-15693x	worm-dummy-15693x
CAAATAAA	ALIEN_NEW	0.182	8.41275	-1.17118	54	8.41275	0.014609	worm-dummy-04144x	worm-dummy-04144x
TGGCTATA	ALIEN_NEW	8.4101	0.409473	-1.49553	78	8.4101	0.014643	worm-dummy-14963x	worm-dummy-14963x
CAAGGTCA	ALIEN_NEW	8.40161	0	-0.0288837	46	8.40161	0.0147524	worm-dummy-04269x	worm-dummy-04269x
TTGAGTCA	ALIEN_NEW	8.39955	2.82592	-0.951647	83	8.39955	0.014779	worm-dummy-15917x	worm-dummy-15917x
ATATCTCA	ALIEN_NEW	8.39783	1.91881	-2.75727	80	8.39783	0.0148013	worm-dummy-03293x	worm-dummy-03293x
ACTTCCAA	ALIEN_NEW	8.39445	4.50175	8.24193	92	8.39445	0.0148453	worm-dummy-02004x	worm-dummy-02004x
GGGGCAAA	ALIEN_NEW	2.15591	8.39433	-1.05097	57	8.39433	0.0148468	worm-dummy-10896x	worm-dummy-10896x
GCATGACA	ALIEN_VAR	8.39424	1.9001	0.324958	29	8.39424	0.014848	worm-dummy-09441x	worm-dummy-09441x
GTGATTCA	ALIEN_NEW	1.88945	8.38956	-0.0920718	38	8.38956	0.014909	worm-dummy-11837x	worm-dummy-11837x
GCTGTACA	ALIEN_NEW	2.25765	8.38944	0.113092	42	8.38944	0.0149106	worm-dummy-10161x	worm-dummy-10161x
ACTCAATA	ALIEN_NEW	8.3803	3.04975	0.514794	21	8.3803	0.0150305	worm-dummy-01859x	worm-dummy-01859x
TTCATTCA	ALIEN_NEW	8.37459	3.01747	-1.78745	83	8.37459	0.015106	worm-dummy-15677x	worm-dummy-15677x
CTTCCAAA	ALIEN_NEW	8.3702	1.0216	-2.46048	92	8.3702	0.0151642	worm-dummy-08016x	worm-dummy-08016x
AATCACCA	ALIEN_NEW	8.36998	1.37069	0.968349	6	8.36998	0.0151671	worm-dummy-00837x	worm-dummy-00837x
GGGAGCAA	ALIEN_NEW	1.23301	8.36119	-0.485318	70	8.36119	0.0152844	worm-dummy-10788x	worm-dummy-10788x
GACGGACA	ALIEN_NEW	8.34949	1.96687	-3.71091	67	8.34949	0.015442	worm-dummy-08609x	worm-dummy-08609x
TAGACTAA	ALIEN_NEW	8.34617	0	0.339262	7	8.34617	0.015487	worm-dummy-12828x	worm-dummy-12828x
GCGGTACA	ALIEN_NEW	0.157759	8.34259	1.1165	32	8.34259	0.0155357	worm-dummy-09905x	worm-dummy-09905x
CCCATCAA	ALIEN_NEW	1.94533	8.34083	1.15858	32	8.34083	0.0155597	worm-dummy-05428x	worm-dummy-05428x
TGGGCTCA	ALIEN_NEW	8.33919	0.786427	-0.198087	48	8.33919	0.015582	worm-dummy-15005x	worm-dummy-15005x
GTCTTGCA	NATIVE_SPEC	2.87726	8.33798	-2.82065	87	8.33798	0.0155986	cel-miR-269	cel-miR-269
GCCATCTA	ALIEN_NEW	8.3325	1.54791	1.15182	1	8.3325	0.0156737	worm-dummy-09527x	worm-dummy-09527x
ATCTCCGA	ALIEN_NEW	1.77743	8.3179	1.51175	20	8.3179	0.0158755	worm-dummy-03542x	worm-dummy-03542x
CACAATCA	ALIEN_NEW	8.31691	0.880947	-0.524645	57	8.31691	0.0158893	worm-dummy-04365x	worm-dummy-04365x
TTTGTAGA	ALIEN_NEW	0	8.31365	0.530735	36	8.31365	0.0159348	worm-dummy-16306x	worm-dummy-16306x
TTCAACAA	ALIEN_NEW	8.31329	1.41007	-1.55557	57	8.31329	0.0159398	worm-dummy-15620x	worm-dummy-15620x
CCTCGAAA	ALIEN_NEW	8.31219	3.86657	0.828087	17	8.31219	0.0159552	worm-dummy-05984x	worm-dummy-05984x
TTGATATA	ALIEN_NEW	0.047162	8.30424	0.218359	34	8.30424	0.0160667	worm-dummy-15923x	worm-dummy-15923x
TGGAAGCA	ALIEN_NEW	0	8.30155	-1.12745	87	8.30155	0.0161046	worm-dummy-14857x	worm-dummy-14857x
CCGTTGAA	ALIEN_NEW	8.30018	0.272232	0.507516	6	8.30018	0.016124	worm-dummy-05880x	worm-dummy-05880x
CTCGAAAA	ALIEN_NEW	8.29958	3.72154	1.8143	13	8.29958	0.0161325	worm-dummy-07552x	worm-dummy-07552x
GTTTCTCA	ALIEN_NEW	1.58507	8.29777	-1.91424	54	8.29777	0.0161581	worm-dummy-12253x	worm-dummy-12253x
TACCTCAA	ALIEN_NEW	8.2925	2.08991	1.61004	10	8.2925	0.0162329	worm-dummy-12660x	worm-dummy-12660x
CCAAAGCA	ALIEN_NEW	8.29235	0.780391	3.01705	10	8.29235	0.016235	worm-dummy-05129x	worm-dummy-05129x
AATTTTGA	ALIEN_NEW	1.34266	8.29088	-0.0804144	34	8.29088	0.0162559	worm-dummy-01022x	worm-dummy-01022x
TGCATGAA	ALIEN_NEW	1.52314	8.2906	0.702512	36	8.2906	0.0162599	worm-dummy-14648x	worm-dummy-14648x
TTAGGACA	ALIEN_NEW	2.1911	8.28913	-0.465272	52	8.28913	0.0162809	worm-dummy-15521x	worm-dummy-15521x
CCCGACTA	ALIEN_VAR	1.42476	8.28376	-0.838173	73	8.28376	0.0163577	worm-dummy-05511x	worm-dummy-05511x
CCATAGAA	ALIEN_NEW	8.28257	4.39569	2.62931	17	8.28257	0.0163747	worm-dummy-05320x	worm-dummy-05320x
CTACCACA	ALIEN_NEW	8.27912	3.04981	-0.0205423	32	8.27912	0.0164243	worm-dummy-07249x	worm-dummy-07249x
ATACATCA	ALIEN_NEW	8.27714	2.25629	-1.73644	78	8.27714	0.0164528	worm-dummy-03149x	worm-dummy-03149x
TCAGACAA	ALIEN_NEW	8.27516	2.67674	-1.82342	87	8.27516	0.0164814	worm-dummy-13444x	worm-dummy-13444x
CAAATGCA	ALIEN_NEW	3.36066	8.26742	2.67111	6	8.26742	0.0165936	worm-dummy-04153x	worm-dummy-04153x
ACTAGGTA	ALIEN_NEW	8.26662	6.00263	0.553814	30	8.26662	0.0166052	worm-dummy-01835x	worm-dummy-01835x
TATGTAGA	ALIEN_NEW	8.26292	2.54934	-2.94579	73	8.26292	0.0166591	worm-dummy-13234x	worm-dummy-13234x
CAGAGCTA	ALIEN_NEW	8.26122	0.012413	-0.952102	52	8.26122	0.016684	worm-dummy-04647x	worm-dummy-04647x
CAATATTA	ALIEN_NEW	8.25981	0	0.390591	13	8.25981	0.0167046	worm-dummy-04303x	worm-dummy-04303x
CCTATGTA	ALIEN_NEW	8.25754	0	1.1691	27	8.25754	0.0167378	worm-dummy-05947x	worm-dummy-05947x
CAGCCGCA	ALIEN_NEW	8.25473	0.345067	0.930355	17	8.25473	0.0167791	worm-dummy-04697x	worm-dummy-04697x
AGAGTATA	ALIEN_NEW	0.946024	8.23874	-0.57754	52	8.23874	0.0170158	worm-dummy-02227x	worm-dummy-02227x
ACTAATCA	ALIEN_NEW	0	8.23807	-0.154818	9	8.23807	0.0170258	worm-dummy-01805x	worm-dummy-01805x
TCTCGAAA	ALIEN_NEW	3.63457	8.23412	-2.77166	78	8.23412	0.0170849	worm-dummy-14176x	worm-dummy-14176x
CAATTTGA	ALIEN_NEW	8.2277	0	0.546476	20	8.2277	0.0171812	worm-dummy-04350x	worm-dummy-04350x
ACTGGATA	ALIEN_NEW	8.22739	4.00241	-1.84605	1	8.22739	0.0171859	worm-dummy-01955x	worm-dummy-01955x
AAGGGAGA	ALIEN_NEW	8.22207	1.20933	1.05561	4	8.22207	0.0172662	worm-dummy-00674x	worm-dummy-00674x
TGAAGTCA	ALIEN_NEW	8.22156	0.616691	-1.18578	92	8.22156	0.0172739	worm-dummy-14381x	worm-dummy-14381x
TCGTTATA	ALIEN_NEW	4.25816	8.21673	-2.35677	95	8.21673	0.0173471	worm-dummy-14067x	worm-dummy-14067x
TAGCCGTA	ALIEN_NEW	0.714474	8.20931	-0.746553	70	8.20931	0.0174603	worm-dummy-12891x	worm-dummy-12891x
GGTTCTCA	ALIEN_NEW	0.730396	8.19956	0.599439	42	8.19956	0.01761	worm-dummy-11229x	worm-dummy-11229x
AATATTCA	ALIEN_VAR	1.24529	8.19795	2.04292	6	8.19795	0.0176349	worm-dummy-00829x	worm-dummy-00829x
TGGTTCTA	ALIEN_NEW	4.26561	8.19758	-1.61239	95	8.19758	0.0176406	worm-dummy-15095x	worm-dummy-15095x
ACACAGTA	ALIEN_NEW	8.19259	2.24507	-1.53689	87	8.19259	0.0177179	worm-dummy-01099x	worm-dummy-01099x
CGTGTTCA	ALIEN_NEW	0	8.19201	-0.923638	92	8.19201	0.0177269	worm-dummy-07101x	worm-dummy-07101x
CTTGAGCA	ALIEN_NEW	0.924436	8.19092	1.32185	13	8.19092	0.0177438	worm-dummy-08073x	worm-dummy-08073x
AACATTAA	ALIEN_NEW	0.531773	8.19039	-1.63254	78	8.19039	0.0177521	worm-dummy-00316x	worm-dummy-00316x
TTGTGAGA	ALIEN_NEW	2.32915	8.18307	1.55654	38	8.18307	0.0178663	worm-dummy-16098x	worm-dummy-16098x
TTTCGTCA	ALIEN_NEW	8.17707	4.85476	12.7181	20	8.17707	0.0179604	worm-dummy-16237x	worm-dummy-16237x
TTGATTGA	ALIEN_NEW	1.31484	8.17454	0.840139	1	8.17454	0.0180003	worm-dummy-15934x	worm-dummy-15934x
ATCGATGA	ALIEN_NEW	0	8.17143	0.661953	18	8.17143	0.0180494	worm-dummy-03470x	worm-dummy-03470x
AGTTGAAA	ALIEN_NEW	8.1665	2.23585	-1.16929	92	8.1665	0.0181275	worm-dummy-03040x	worm-dummy-03040x
CGAGCTCA	ALIEN_NEW	8.16309	0	0.697405	25	8.16309	0.0181817	worm-dummy-06301x	worm-dummy-06301x
CAGAACTA	ALIEN_NEW	4.28979	8.13812	0.861522	17	8.13812	0.0185837	worm-dummy-04615x	worm-dummy-04615x
AAACACAA	ALIEN_NEW	8.13248	4.72797	-0.816272	66	8.13248	0.0186757	worm-dummy-00068x	worm-dummy-00068x
AGGACTCA	ALIEN_NEW	3.30503	8.13208	1.86676	29	8.13208	0.0186822	worm-dummy-02589x	worm-dummy-02589x
TGAAGTGA	ALIEN_NEW	3.47555	8.1258	-4.15508	67	8.1258	0.0187853	worm-dummy-14382x	worm-dummy-14382x
TGTGGTAA	ALIEN_NEW	8.12046	0	0.131745	87	8.12046	0.0188733	worm-dummy-15276x	worm-dummy-15276x
CCGGTACA	ALIEN_NEW	1.85807	8.1179	0.88078	25	8.1179	0.0189157	worm-dummy-05809x	worm-dummy-05809x
AACAATCA	ALIEN_NEW	8.11139	6.48282	-0.0198884	2	8.11139	0.0190238	worm-dummy-00269x	worm-dummy-00269x
TAACGGGA	ALIEN_NEW	8.11092	0	0.670649	7	8.11092	0.0190316	worm-dummy-12394x	worm-dummy-12394x
AGTGGTAA	ALIEN_NEW	8.10555	0	-0.135924	75	8.10555	0.0191213	worm-dummy-02988x	worm-dummy-02988x
CTTAAGCA	ALIEN_NEW	8.10163	3.57192	1.78349	18	8.10163	0.0191871	worm-dummy-07945x	worm-dummy-07945x
GTTTCATA	ALIEN_NEW	8.09454	1.0443	-0.79271	66	8.09454	0.0193066	worm-dummy-12243x	worm-dummy-12243x
CCTTTAAA	ALIEN_NEW	2.65207	8.09408	-0.996158	73	8.09408	0.0193143	worm-dummy-06128x	worm-dummy-06128x
TTGGTATA	ALIEN_NEW	2.38629	8.09056	-3.19229	92	8.09056	0.019374	worm-dummy-16051x	worm-dummy-16051x
AACGCCTA	ALIEN_NEW	8.09048	1.11219	1.98017	13	8.09048	0.0193753	worm-dummy-00407x	worm-dummy-00407x
TTAGTTTA	ALIEN_VAR	2.1503	8.08515	0.394038	52	8.08515	0.0194659	worm-dummy-15551x	worm-dummy-15551x
ATATAAAA	ALIEN_NEW	8.08345	3.35527	-2.87156	80	8.08345	0.0194949	worm-dummy-03264x	worm-dummy-03264x
TTTAACTA	ALIEN_NEW	8.08246	1.22116	1.30506	17	8.08246	0.0195118	worm-dummy-16135x	worm-dummy-16135x
TAGCTAGA	ALIEN_NEW	1.98851	8.08086	-3.80147	90	8.08086	0.0195392	worm-dummy-12914x	worm-dummy-12914x
GCTTACGA	ALIEN_NEW	8.08076	0.440047	-0.832784	50	8.08076	0.0195409	worm-dummy-10182x	worm-dummy-10182x
ATACTTTA	ALIEN_NEW	1.3426	8.07899	1.72484	17	8.07899	0.0195712	worm-dummy-03199x	worm-dummy-03199x
AAAGAGTA	ALIEN_NEW	8.0754	3.94868	0.95329	4	8.0754	0.0196328	worm-dummy-00139x	worm-dummy-00139x
AACTACTA	ALIEN_NEW	8.07411	3.41381	3.19149	13	8.07411	0.019655	worm-dummy-00455x	worm-dummy-00455x
TCGTTGAA	ALIEN_NEW	8.06975	0	-0.522234	48	8.06975	0.0197302	worm-dummy-14072x	worm-dummy-14072x
ATGCATGA	ALIEN_VAR	1.47435	8.0675	-0.156302	75	8.0675	0.0197691	worm-dummy-03662x	worm-dummy-03662x
TTCGAGAA	ALIEN_NEW	8.06549	0.069805	0.372313	32	8.06549	0.0198039	worm-dummy-15752x	worm-dummy-15752x
TTAGACTA	ALIEN_NEW	8.05451	0	0.535018	7	8.05451	0.0199952	worm-dummy-15495x	worm-dummy-15495x
AAGGTGGA	ALIEN_NEW	0	8.05355	1.22482	21	8.05355	0.020012	worm-dummy-00698x	worm-dummy-00698x
AAATAGTA	ALIEN_NEW	8.0517	0.587842	-0.14784	70	8.0517	0.0200444	worm-dummy-00203x	worm-dummy-00203x
TTCAACCA	ALIEN_NEW	2.65805	8.04846	1.09409	18	8.04846	0.0201013	worm-dummy-15621x	worm-dummy-15621x
CTGAAAGA	ALIEN_NEW	8.04492	1.85654	-1.81122	97	8.04492	0.0201637	worm-dummy-07682x	worm-dummy-07682x
TGATTCAA	ALIEN_NEW	8.04407	1.12209	2.34055	17	8.04407	0.0201787	worm-dummy-14580x	worm-dummy-14580x
GACGTGCA	ALIEN_NEW	8.04121	1.41103	-0.038935	49	8.04121	0.0202293	worm-dummy-08633x	worm-dummy-08633x
ATGGCCCA	ALIEN_NEW	8.03933	2.0004	-4.3996	57	8.03933	0.0202626	worm-dummy-03733x	worm-dummy-03733x
GTATTCAA	ALIEN_NEW	0.144753	8.03896	-0.209868	63	8.03896	0.0202692	worm-dummy-11508x	worm-dummy-11508x
TGCACGAA	ALIEN_NEW	0	8.03174	-0.268905	52	8.03174	0.0203977	worm-dummy-14616x	worm-dummy-14616x
CTTGGCCA	ALIEN_NEW	8.0312	0.0936721	1.26545	17	8.0312	0.0204073	worm-dummy-08101x	worm-dummy-08101x
GTGTAGTA	ALIEN_NEW	1.30367	8.02482	0.274014	20	8.02482	0.0205216	worm-dummy-11979x	worm-dummy-11979x
CAAGTTTA	ALIEN_NEW	8.02292	2.04157	-1.49787	48	8.02292	0.0205558	worm-dummy-04287x	worm-dummy-04287x
GGCTAATA	ALIEN_NEW	8.02181	2.81725	2.35166	29	8.02181	0.0205757	worm-dummy-10691x	worm-dummy-10691x
CTGGCATA	ALIEN_NEW	0	8.01211	0.688109	34	8.01211	0.0207512	worm-dummy-07827x	worm-dummy-07827x
ACTGTGAA	ALIEN_NEW	3.66072	8.01192	-1.23956	70	8.01192	0.0207546	worm-dummy-01976x	worm-dummy-01976x
AGTAAGCA	ALIEN_NEW	8.00528	1.39837	-0.0786325	52	8.00528	0.0208756	worm-dummy-02825x	worm-dummy-02825x
TGTAAATA	ALIEN_NEW	7.99367	0	-0.80944	57	7.99367	0.0210888	worm-dummy-15107x	worm-dummy-15107x
ACTCTACA	ALIEN_NEW	7.99215	0	0.578521	2	7.99215	0.0211168	worm-dummy-01905x	worm-dummy-01905x
AAAAGCGA	ALIEN_NEW	7.99101	0.650647	0.890036	27	7.99101	0.0211379	worm-dummy-00038x	worm-dummy-00038x
TTGTGGTA	ALIEN_NEW	7.98747	1.8406	3.58718	2	7.98747	0.0212035	worm-dummy-16107x	worm-dummy-16107x
ACGGTGAA	ALIEN_NEW	1.09337	7.98356	-0.373006	44	7.98356	0.0212762	worm-dummy-01720x	worm-dummy-01720x
TGGCTTCA	ALIEN_NEW	2.16179	7.98221	-2.93099	87	7.98221	0.0213013	worm-dummy-14973x	worm-dummy-14973x
TGACCTGA	ALIEN_NEW	7.97997	0	0.438009	21	7.97997	0.0213431	worm-dummy-14430x	worm-dummy-14430x
ATAGGATA	ALIEN_NEW	7.97868	1.06308	0.74498	9	7.97868	0.0213672	worm-dummy-03235x	worm-dummy-03235x
CTGACTCA	ALIEN_NEW	7.97724	0.124111	-0.907966	70	7.97724	0.0213941	worm-dummy-07709x	worm-dummy-07709x
ACAAACAA	ALIEN_NEW	7.97606	4.94719	1.46695	21	7.97606	0.0214162	worm-dummy-01028x	worm-dummy-01028x
AATGGAAA	ALIEN_NEW	0	7.97483	0.445145	30	7.97483	0.0214393	worm-dummy-00928x	worm-dummy-00928x
TACCCCCA	ALIEN_NEW	1.39164	7.97022	-0.0821042	67	7.97022	0.021526	worm-dummy-12629x	worm-dummy-12629x
GGAACTAA	ALIEN_NEW	3.1955	7.96801	2.66445	23	7.96801	0.0215676	worm-dummy-10268x	worm-dummy-10268x
TGTAGTGA	ALIEN_NEW	0.100389	7.96759	1.9541	9	7.96759	0.0215755	worm-dummy-15150x	worm-dummy-15150x
AATAACGA	ALIEN_NEW	7.96498	1.70051	-1.65673	92	7.96498	0.0216249	worm-dummy-00774x	worm-dummy-00774x
ATTGTTCA	ALIEN_NEW	7.961	2.8604	-1.52422	75	7.961	0.0217003	worm-dummy-04029x	worm-dummy-04029x
ACGTTTAA	ALIEN_NEW	7.96025	4.27788	-2.16586	85	7.96025	0.0217146	worm-dummy-01788x	worm-dummy-01788x
ATCTCGGA	ALIEN_NEW	7.95886	0.499118	-0.450213	36	7.95886	0.021741	worm-dummy-03546x	worm-dummy-03546x
TGCGTTAA	ALIEN_NEW	7.95767	2.44928	0.422663	46	7.95767	0.0217636	worm-dummy-14780x	worm-dummy-14780x
GTTTCCTA	ALIEN_NEW	7.95662	0.840329	-0.941936	49	7.95662	0.0217836	worm-dummy-12247x	worm-dummy-12247x
AGTATTCA	ALIEN_NEW	0.700041	7.95383	-0.894573	73	7.95383	0.0218369	worm-dummy-02877x	worm-dummy-02877x
TTCTTGCA	NATIVE_CONS	5.50633	7.95295	0.706111	92	7.95295	0.0218537	cel-miR-268	cel-miR-268,cbr-miR-268
CATCAAGA	ALIEN_NEW	7.95227	0.115525	0.94335	42	7.95227	0.0218667	worm-dummy-04930x	worm-dummy-04930x
CAGCCCGA	ALIEN_NEW	0.618028	7.95061	-1.29915	95	7.95061	0.0218985	worm-dummy-04694x	worm-dummy-04694x
TCCAAATA	ALIEN_NEW	7.94919	1.85932	0.373488	10	7.94919	0.0219257	worm-dummy-13571x	worm-dummy-13571x
ATCAGTCA	ALIEN_NEW	0	7.9479	-0.245608	73	7.9479	0.0219504	worm-dummy-03373x	worm-dummy-03373x
CATCGCGA	ALIEN_NEW	7.94607	3.05938	7.42631	21	7.94607	0.0219856	worm-dummy-04966x	worm-dummy-04966x
GCTAAGGA	ALIEN_NEW	0.006288	7.94605	0.71178	29	7.94605	0.021986	worm-dummy-09994x	worm-dummy-09994x
TCTGTCCA	ALIEN_NEW	7.94336	2.318	-1.90547	87	7.94336	0.0220378	worm-dummy-14261x	worm-dummy-14261x
AGACCTGA	ALIEN_NEW	7.93603	1.86595	-0.935975	75	7.93603	0.0221796	worm-dummy-02142x	worm-dummy-02142x
GATATTAA	ALIEN_NEW	7.93391	1.17891	0.49745	13	7.93391	0.0222207	worm-dummy-09020x	worm-dummy-09020x
TAATATTA	ALIEN_NEW	7.93081	0	0.93789	27	7.93081	0.0222811	worm-dummy-12495x	worm-dummy-12495x
GTATCATA	ALIEN_NEW	7.92898	0	0.409296	4	7.92898	0.0223168	worm-dummy-11475x	worm-dummy-11475x
AAGAACGA	ALIEN_NEW	7.92759	0	-0.613267	52	7.92759	0.0223439	worm-dummy-00518x	worm-dummy-00518x
TTAACCCA	ALIEN_VAR	7.92676	2.29473	-1.18281	73	7.92676	0.0223601	worm-dummy-15381x	worm-dummy-15381x
AAAACTTA	ALIEN_NEW	7.92463	0.864616	-0.702418	97	7.92463	0.0224018	worm-dummy-00031x	worm-dummy-00031x
GTAAACCA	ALIEN_NEW	7.9173	1.49069	-0.837169	66	7.9173	0.0225459	worm-dummy-11269x	worm-dummy-11269x
TAATATAA	ALIEN_NEW	7.91433	1.9978	-2.66275	97	7.91433	0.0226046	worm-dummy-12492x	worm-dummy-12492x
TTATACGA	ALIEN_NEW	0.701826	7.91387	1.09216	25	7.91387	0.0226137	worm-dummy-15558x	worm-dummy-15558x
TCTTATGA	ALIEN_NEW	7.91028	5.10436	-1.35371	78	7.91028	0.0226848	worm-dummy-14286x	worm-dummy-14286x
AGCTGTGA	ALIEN_NEW	3.22371	7.91006	-2.60598	78	7.91006	0.0226892	worm-dummy-02542x	worm-dummy-02542x
AATGAATA	ALIEN_NEW	7.90421	4.23639	3.32053	25	7.90421	0.0228056	worm-dummy-00899x	worm-dummy-00899x
CATATTCA	ALIEN_VAR	0.603607	7.89184	1.2828	6	7.89184	0.0230536	worm-dummy-04925x	worm-dummy-04925x
CATACACA	ALIEN_NEW	3.89778	7.88593	-1.61031	85	7.88593	0.0231731	worm-dummy-04881x	worm-dummy-04881x
AGGGTCAA	ALIEN_NEW	7.88224	0	1.13208	2	7.88224	0.023248	worm-dummy-02740x	worm-dummy-02740x
CACGTAGA	ALIEN_NEW	7.88124	0.172734	0.435458	38	7.88124	0.0232683	worm-dummy-04530x	worm-dummy-04530x
ATTTTGAA	ALIEN_NEW	4.06399	7.87902	0.0733346	66	7.87902	0.0233135	worm-dummy-04088x	worm-dummy-04088x
AGTCATTA	ALIEN_NEW	2.7486	7.87704	-0.311368	95	7.87704	0.0233539	worm-dummy-02895x	worm-dummy-02895x
CTCTTGTA	ALIEN_NEW	1.2737	7.87623	1.39762	20	7.87623	0.0233705	worm-dummy-07675x	worm-dummy-07675x
TTCGAACA	ALIEN_NEW	2.13381	7.87424	2.54914	4	7.87424	0.0234112	worm-dummy-15745x	worm-dummy-15745x
AATAACAA	ALIEN_NEW	7.87107	3.60274	1.88905	36	7.87107	0.0234761	worm-dummy-00772x	worm-dummy-00772x
GAGACTCA	ALIEN_NEW	2.46687	7.86954	0.141923	48	7.86954	0.0235076	worm-dummy-08733x	worm-dummy-08733x
AGGACTTA	ALIEN_NEW	7.86813	1.50833	-0.541914	34	7.86813	0.0235366	worm-dummy-02591x	worm-dummy-02591x
GTGGCATA	ALIEN_NEW	0.734286	7.86806	1.39879	34	7.86806	0.023538	worm-dummy-11923x	worm-dummy-11923x
ACTGAGAA	ALIEN_NEW	7.86785	2.75788	0.419761	17	7.86785	0.0235423	worm-dummy-01928x	worm-dummy-01928x
ATGGTCTA	ALIEN_NEW	7.86675	2.02392	2.06475	1	7.86675	0.023565	worm-dummy-03767x	worm-dummy-03767x
CCTTTGTA	ALIEN_VAR	7.86583	1.3423	-4.58964	95	7.86583	0.023584	worm-dummy-06139x	worm-dummy-06139x
TCATTCCA	NATIVE_SPEC	0	7.86403	-0.89417	83	7.86403	0.0236211	cel-miR-1819	cel-miR-1819
GTCTCCCA	ALIEN_NEW	7.85307	0.122598	0.777615	40	7.85307	0.0238485	worm-dummy-11733x	worm-dummy-11733x
ATCCATGA	ALIEN_NEW	7.8493	1.93279	0.721467	9	7.8493	0.0239273	worm-dummy-03406x	worm-dummy-03406x
TTATACCA	ALIEN_NEW	7.84898	1.1012	2.55018	20	7.84898	0.023934	worm-dummy-15557x	worm-dummy-15557x
AGCAAATA	ALIEN_NEW	7.84881	0.97329	-0.254392	87	7.84881	0.0239375	worm-dummy-02307x	worm-dummy-02307x
TGCCTACA	NATIVE_SPEC	7.84728	2.72649	-4.06745	52	7.84728	0.0239696	cel-miR-272	cel-miR-272
AAGCAGGA	ALIEN_NEW	7.84501	1.56545	3.70553	10	7.84501	0.0240172	worm-dummy-00586x	worm-dummy-00586x
TGTGAAGA	ALIEN_NEW	2.57019	7.84343	-2.97214	70	7.84343	0.0240504	worm-dummy-15234x	worm-dummy-15234x
GTTATTAA	ALIEN_NEW	7.83985	2.16716	-1.91015	57	7.83985	0.0241258	worm-dummy-12092x	worm-dummy-12092x
TAATAGTA	ALIEN_NEW	7.83707	0.370752	-1.59352	67	7.83707	0.0241845	worm-dummy-12491x	worm-dummy-12491x
CCCAACTA	ALIEN_NEW	0.712715	7.83642	0.488891	18	7.83642	0.0241982	worm-dummy-05383x	worm-dummy-05383x
AGGGAATA	ALIEN_NEW	7.83572	0	0.135881	30	7.83572	0.024213	worm-dummy-02691x	worm-dummy-02691x
ACTATTGA	ALIEN_NEW	0.327816	7.83131	1.51979	23	7.83131	0.0243066	worm-dummy-01854x	worm-dummy-01854x
TCATGGGA	ALIEN_NEW	7.83045	3.34308	-1.65501	1	7.83045	0.0243248	worm-dummy-13546x	worm-dummy-13546x
GATCAACA	ALIEN_NEW	1.90425	7.827	-0.792552	46	7.827	0.0243983	worm-dummy-09025x	worm-dummy-09025x
TGTAACCA	ALIEN_NEW	0.658141	7.82469	-2.69933	70	7.82469	0.0244476	worm-dummy-15109x	worm-dummy-15109x
TCACACGA	ALIEN_NEW	7.82354	1.48004	-0.605736	54	7.82354	0.0244722	worm-dummy-13382x	worm-dummy-13382x
AGACTAAA	ALIEN_NEW	7.81984	0.261942	0.511449	17	7.81984	0.0245515	worm-dummy-02160x	worm-dummy-02160x
ACCGGTTA	ALIEN_NEW	7.8192	1.20066	1.32429	9	7.8192	0.0245652	worm-dummy-01455x	worm-dummy-01455x
CCATGGGA	ALIEN_NEW	7.81913	1.58427	3.00163	1	7.81913	0.0245667	worm-dummy-05354x	worm-dummy-05354x
ACCCAGCA	ALIEN_NEW	7.8164	0	1.09402	20	7.8164	0.0246254	worm-dummy-01353x	worm-dummy-01353x
CCGGTTAA	ALIEN_NEW	7.81569	1.33153	2.85163	9	7.81569	0.0246407	worm-dummy-05820x	worm-dummy-05820x
AAAGGAGA	ALIEN_NEW	0	7.81369	-0.437691	73	7.81369	0.0246838	worm-dummy-00162x	worm-dummy-00162x
TCAATACA	ALIEN_NEW	7.81076	1.4109	2.98906	9	7.81076	0.0247471	worm-dummy-13361x	worm-dummy-13361x
TATTATTA	ALIEN_NEW	7.80462	0.568741	-1.02678	29	7.80462	0.0248803	worm-dummy-13263x	worm-dummy-13263x
ACTCGATA	ALIEN_NEW	2.3369	7.80404	-0.0835631	50	7.80404	0.0248929	worm-dummy-01891x	worm-dummy-01891x
GTAGGACA	ALIEN_NEW	1.92833	7.80343	-0.73837	48	7.80343	0.0249061	worm-dummy-11425x	worm-dummy-11425x
ATACCGAA	ALIEN_NEW	7.80132	1.48321	-1.24311	63	7.80132	0.0249521	worm-dummy-03160x	worm-dummy-03160x
TTCGATGA	ALIEN_NEW	0.574805	7.79734	1.1431	15	7.79734	0.0250391	worm-dummy-15758x	worm-dummy-15758x
TTCCATAA	ALIEN_NEW	1.73933	7.79727	-0.0316859	70	7.79727	0.0250406	worm-dummy-15692x	worm-dummy-15692x
GTTAGGGA	ALIEN_NEW	1.78405	7.79336	-8.4552	97	7.79336	0.0251263	worm-dummy-12074x	worm-dummy-12074x
TACAGCGA	ALIEN_NEW	7.79149	1.10214	-0.359392	59	7.79149	0.0251674	worm-dummy-12582x	worm-dummy-12582x
AAGTTTCA	ALIEN_NEW	7.78344	0.116374	0.566675	42	7.78344	0.0253451	worm-dummy-00765x	worm-dummy-00765x
TGCACGTA	ALIEN_NEW	7.78212	1.51427	-0.533666	2	7.78212	0.0253743	worm-dummy-14619x	worm-dummy-14619x
TGAGTCTA	ALIEN_NEW	7.78135	0	-0.0925961	63	7.78135	0.0253914	worm-dummy-14519x	worm-dummy-14519x
TAGATATA	ALIEN_NEW	5.9934	7.77859	-1.3263	7	7.77859	0.0254527	worm-dummy-12851x	worm-dummy-12851x
GATAGAAA	ALIEN_NEW	7.77723	1.07229	1.11056	4	7.77723	0.025483	worm-dummy-08992x	worm-dummy-08992x
AACCTACA	ALIEN_NEW	1.06668	7.77589	1.05809	18	7.77589	0.0255128	worm-dummy-00369x	worm-dummy-00369x
ACGCATAA	ALIEN_NEW	7.7738	3.35757	-0.364012	42	7.7738	0.0255595	worm-dummy-01612x	worm-dummy-01612x
TGAGCGTA	ALIEN_NEW	0.941861	7.76971	0.325884	34	7.76971	0.025651	worm-dummy-14491x	worm-dummy-14491x
ACTTTTCA	ALIEN_NEW	7.76788	0.90647	-1.15144	83	7.76788	0.025692	worm-dummy-02045x	worm-dummy-02045x
CACGCATA	ALIEN_NEW	7.76363	2.13566	-0.533459	44	7.76363	0.0257876	worm-dummy-04499x	worm-dummy-04499x
ACGGTACA	ALIEN_NEW	1.57962	7.76055	2.11253	32	7.76055	0.0258571	worm-dummy-01713x	worm-dummy-01713x
AGGCAGTA	ALIEN_NEW	0.673159	7.75954	1.80224	38	7.75954	0.0258799	worm-dummy-02635x	worm-dummy-02635x
GTTACGGA	ALIEN_NEW	7.75917	1.61819	-6.04071	75	7.75917	0.0258883	worm-dummy-12058x	worm-dummy-12058x
CGCCTAAA	ALIEN_NEW	7.75872	0.282433	1.68005	32	7.75872	0.0258984	worm-dummy-06512x	worm-dummy-06512x
TCGGCCTA	ALIEN_NEW	7.75085	0.075701	0.343959	1	7.75085	0.0260771	worm-dummy-13975x	worm-dummy-13975x
TCCTCATA	ALIEN_NEW	7.74539	1.79367	6.58089	6	7.74539	0.0262018	worm-dummy-13779x	worm-dummy-13779x
GTATTAAA	ALIEN_NEW	7.74186	0	-0.877615	85	7.74186	0.0262827	worm-dummy-11504x	worm-dummy-11504x
TCGTTCAA	ALIEN_NEW	7.74137	1.71382	1.16535	20	7.74137	0.026294	worm-dummy-14068x	worm-dummy-14068x
TTCGTGAA	ALIEN_NEW	7.74017	0.248621	-0.632348	50	7.74017	0.0263215	worm-dummy-15800x	worm-dummy-15800x
CTCCTTTA	ALIEN_NEW	2.00556	7.73343	-3.83714	73	7.73343	0.026477	worm-dummy-07551x	worm-dummy-07551x
AGGGCACA	ALIEN_NEW	7.73271	0	-0.106708	36	7.73271	0.0264936	worm-dummy-02705x	worm-dummy-02705x
CCGGACTA	ALIEN_NEW	7.73178	1.74444	1.90814	6	7.73178	0.0265152	worm-dummy-05767x	worm-dummy-05767x
TAAATCTA	ALIEN_NEW	7.73055	0	0.465483	18	7.73055	0.0265437	worm-dummy-12343x	worm-dummy-12343x
GACGCATA	ALIEN_NEW	7.7297	0.803136	-0.00773555	38	7.7297	0.0265634	worm-dummy-08595x	worm-dummy-08595x
CATGCTAA	ALIEN_NEW	7.728	2.18213	1.36102	23	7.728	0.0266028	worm-dummy-05020x	worm-dummy-05020x
TTTTCTCA	ALIEN_NEW	1.06614	7.72636	-1.19803	52	7.72636	0.026641	worm-dummy-16349x	worm-dummy-16349x
TGGCATAA	ALIEN_NEW	2.38318	7.72185	1.36202	40	7.72185	0.0267461	worm-dummy-14924x	worm-dummy-14924x
GACATCCA	ALIEN_VAR	3.01897	7.7191	6.38791	34	7.7191	0.0268104	worm-dummy-08501x	worm-dummy-08501x
AGCAGCTA	ALIEN_VAR	7.71774	1.13934	-0.0535088	42	7.71774	0.0268423	worm-dummy-02343x	worm-dummy-02343x
ACATGAGA	ALIEN_NEW	7.71204	1.09218	-0.151429	48	7.71204	0.0269763	worm-dummy-01250x	worm-dummy-01250x
ACGGGCCA	ALIEN_NEW	7.70855	0	1.07811	32	7.70855	0.0270586	worm-dummy-01701x	worm-dummy-01701x
TGTTATTA	ALIEN_NEW	7.70826	2.91897	-1.71468	52	7.70826	0.0270655	worm-dummy-15311x	worm-dummy-15311x
AAGTACGA	ALIEN_NEW	7.70461	2.97629	-2.58921	46	7.70461	0.0271519	worm-dummy-00710x	worm-dummy-00710x
GTCCATAA	ALIEN_NEW	2.03113	7.69864	-0.484971	70	7.69864	0.0272938	worm-dummy-11596x	worm-dummy-11596x
TGATTACA	ALIEN_NEW	0	7.6978	0.845083	10	7.6978	0.0273138	worm-dummy-14577x	worm-dummy-14577x
CTGATTCA	ALIEN_NEW	7.69206	2.68768	2.76639	20	7.69206	0.0274511	worm-dummy-07741x	worm-dummy-07741x
GCCCCGTA	ALIEN_NEW	7.69178	2.7745	2.04091	1	7.69178	0.0274578	worm-dummy-09563x	worm-dummy-09563x
ACTGATCA	ALIEN_NEW	7.68915	3.04984	-1.55448	87	7.68915	0.0275209	worm-dummy-01933x	worm-dummy-01933x
CTGCAACA	ALIEN_NEW	7.68836	2.25615	1.00487	9	7.68836	0.0275399	worm-dummy-07745x	worm-dummy-07745x
CGACGGCA	ALIEN_NEW	7.68757	1.84186	1.60817	29	7.68757	0.0275589	worm-dummy-06249x	worm-dummy-06249x
ACCTACTA	ALIEN_NEW	3.44804	7.68675	0.634639	7	7.68675	0.0275786	worm-dummy-01479x	worm-dummy-01479x
TTCATAGA	ALIEN_NEW	7.68519	1.86506	0.785777	4	7.68519	0.0276162	worm-dummy-15666x	worm-dummy-15666x
CTTCTGCA	ALIEN_NEW	7.68514	1.22966	-1.45636	73	7.68514	0.0276174	worm-dummy-08057x	worm-dummy-08057x
TTATTATA	ALIEN_NEW	7.68096	0	0.931303	29	7.68096	0.0277184	worm-dummy-15603x	worm-dummy-15603x
CCTCATTA	ALIEN_NEW	7.67965	2.48905	2.75761	2	7.67965	0.0277501	worm-dummy-05967x	worm-dummy-05967x
TTAGTGGA	ALIEN_NEW	0	7.67744	-0.502442	52	7.67744	0.0278037	worm-dummy-15546x	worm-dummy-15546x
CCCGATCA	ALIEN_NEW	7.67709	0	0.654349	18	7.67709	0.0278122	worm-dummy-05517x	worm-dummy-05517x
GTTTGGTA	ALIEN_NEW	0	7.67524	1.21743	27	7.67524	0.0278572	worm-dummy-12267x	worm-dummy-12267x
GAGTGAGA	ALIEN_NEW	7.67326	1.27321	-1.72765	57	7.67326	0.0279054	worm-dummy-08930x	worm-dummy-08930x
AATAAAAA	ALIEN_NEW	0	7.66925	0.529248	32	7.66925	0.0280032	worm-dummy-00768x	worm-dummy-00768x
GGTGCTTA	ALIEN_NEW	0.789431	7.6636	-0.847494	87	7.6636	0.0281417	worm-dummy-11167x	worm-dummy-11167x
ACGTGGAA	ALIEN_NEW	7.66335	0	0.643728	36	7.66335	0.0281478	worm-dummy-01768x	worm-dummy-01768x
ATGCGGCA	ALIEN_NEW	7.6616	2.74055	1.18415	2	7.6616	0.0281909	worm-dummy-03689x	worm-dummy-03689x
AATGATTA	ALIEN_NEW	3.08682	7.66141	0.800933	27	7.66141	0.0281955	worm-dummy-00911x	worm-dummy-00911x
AGTAACAA	ALIEN_NEW	2.61572	7.6583	2.14791	32	7.6583	0.0282722	worm-dummy-02820x	worm-dummy-02820x
TCAATCTA	ALIEN_NEW	7.65406	1.75036	-1.81211	85	7.65406	0.028377	worm-dummy-13367x	worm-dummy-13367x
GAATAGTA	ALIEN_NEW	7.65405	1.57539	-1.06281	70	7.65405	0.0283773	worm-dummy-08395x	worm-dummy-08395x
AGCACTGA	ALIEN_NEW	7.65144	3.74899	-4.26165	67	7.65144	0.028442	worm-dummy-02334x	worm-dummy-02334x
TGTGAGAA	ALIEN_NEW	3.49003	7.64663	4.16209	38	7.64663	0.0285616	worm-dummy-15240x	worm-dummy-15240x
AGGGAGCA	ALIEN_NEW	0.44544	7.64626	-0.333673	70	7.64626	0.0285709	worm-dummy-02697x	worm-dummy-02697x
AGTTTGTA	ALIEN_NEW	0	7.64577	-0.286447	57	7.64577	0.0285831	worm-dummy-03067x	worm-dummy-03067x
TCCATCTA	ALIEN_NEW	7.64237	3.69056	2.67993	1	7.64237	0.028668	worm-dummy-13623x	worm-dummy-13623x
ATCCGGCA	ALIEN_NEW	2.39469	7.63922	-3.44116	90	7.63922	0.028747	worm-dummy-03433x	worm-dummy-03433x
ATTTGCAA	ALIEN_NEW	7.63645	3.14188	-2.44594	52	7.63645	0.0288165	worm-dummy-04068x	worm-dummy-04068x
CAAAGACA	ALIEN_NEW	1.55633	7.63537	-0.00608743	73	7.63537	0.0288437	worm-dummy-04129x	worm-dummy-04129x
TTAACTAA	ALIEN_NEW	7.63517	0.350795	0.253562	59	7.63517	0.0288487	worm-dummy-15388x	worm-dummy-15388x
TTTATCTA	ALIEN_NEW	7.63445	1.44643	-0.440897	97	7.63445	0.0288669	worm-dummy-16183x	worm-dummy-16183x
GGCGAATA	ALIEN_NEW	0	7.63142	-1.06936	97	7.63142	0.0289433	worm-dummy-10627x	worm-dummy-10627x
TTCTCCCA	ALIEN_NEW	7.62902	0.306773	0.824517	30	7.62902	0.029004	worm-dummy-15829x	worm-dummy-15829x
CCTCTCGA	ALIEN_NEW	7.62891	4.60372	-1.05959	1	7.62891	0.0290068	worm-dummy-06006x	worm-dummy-06006x
GTACTTAA	ALIEN_VAR	7.62501	0	0.563218	32	7.62501	0.0291057	worm-dummy-11388x	worm-dummy-11388x
CCTTTCCA	ALIEN_NEW	1.03301	7.62425	0.514201	61	7.62425	0.029125	worm-dummy-06133x	worm-dummy-06133x
CGTGCAAA	ALIEN_NEW	7.62247	0.786011	1.59711	10	7.62247	0.0291702	worm-dummy-07056x	worm-dummy-07056x
TCAGACCA	ALIEN_NEW	7.62008	1.67744	-0.177493	63	7.62008	0.0292311	worm-dummy-13445x	worm-dummy-13445x
TACTTCCA	ALIEN_NEW	1.66309	7.61899	0.469275	59	7.61899	0.029259	worm-dummy-12789x	worm-dummy-12789x
TGTACTTA	ALIEN_NEW	7.6172	0	1.46413	32	7.6172	0.0293047	worm-dummy-15135x	worm-dummy-15135x
TCCGGGGA	ALIEN_NEW	7.61295	0	-0.492266	52	7.61295	0.0294136	worm-dummy-13738x	worm-dummy-13738x
TCAACAAA	ALIEN_NEW	7.61223	3.43915	-2.11806	54	7.61223	0.029432	worm-dummy-13328x	worm-dummy-13328x
TGGGAGCA	ALIEN_NEW	2.33283	7.60815	-0.222573	70	7.60815	0.029537	worm-dummy-14985x	worm-dummy-14985x
ATGTCGGA	ALIEN_NEW	2.19229	7.59958	0.817634	29	7.59958	0.0297587	worm-dummy-03802x	worm-dummy-03802x
TATATTAA	ALIEN_NEW	7.59958	1.983	0.415047	13	7.59958	0.0297587	worm-dummy-13116x	worm-dummy-13116x
GTTGTAAA	ALIEN_NEW	7.5958	0.426892	-0.742176	97	7.5958	0.029857	worm-dummy-12208x	worm-dummy-12208x
GCCCTTGA	ALIEN_NEW	7.59406	0.973246	1.14645	15	7.59406	0.0299023	worm-dummy-09598x	worm-dummy-09598x
CAACACAA	ALIEN_NEW	7.59108	5.07924	-1.10838	63	7.59108	0.0299802	worm-dummy-04164x	worm-dummy-04164x
TTGTACGA	ALIEN_NEW	1.92075	7.58942	-2.4325	90	7.58942	0.0300236	worm-dummy-16070x	worm-dummy-16070x
TGTGCCTA	ALIEN_NEW	7.58839	1.78426	0.743183	48	7.58839	0.0300506	worm-dummy-15255x	worm-dummy-15255x
CCTGTAGA	ALIEN_NEW	7.58812	4.68321	0.0495203	75	7.58812	0.0300577	worm-dummy-06066x	worm-dummy-06066x
ACTGGTAA	ALIEN_NEW	7.58449	1.01709	-0.941988	70	7.58449	0.030153	worm-dummy-01964x	worm-dummy-01964x
TAATACTA	ALIEN_NEW	7.58257	1.85972	0.0382737	54	7.58257	0.0302035	worm-dummy-12487x	worm-dummy-12487x
GATGGGCA	ALIEN_NEW	7.58057	0	0.772313	18	7.58057	0.0302563	worm-dummy-09129x	worm-dummy-09129x
CAGCTAGA	ALIEN_NEW	2.27667	7.5779	-2.03316	85	7.5779	0.0303268	worm-dummy-04722x	worm-dummy-04722x
AGACACGA	ALIEN_NEW	7.57747	2.58422	1.35857	13	7.57747	0.0303382	worm-dummy-02118x	worm-dummy-02118x
CGTATATA	ALIEN_NEW	7.57354	1.94901	-2.62477	66	7.57354	0.0304424	worm-dummy-06963x	worm-dummy-06963x
CGAATGGA	ALIEN_NEW	0.237812	7.5696	-0.819129	75	7.5696	0.0305472	worm-dummy-06202x	worm-dummy-06202x
TTCTCTGA	ALIEN_NEW	2.1882	7.56744	-2.12478	83	7.56744	0.0306048	worm-dummy-15838x	worm-dummy-15838x
TTGTCGGA	ALIEN_NEW	2.11129	7.5669	1.64381	18	7.5669	0.0306192	worm-dummy-16090x	worm-dummy-16090x
GAGATATA	ALIEN_NEW	7.56191	4.13391	-5.33006	87	7.56191	0.0307527	worm-dummy-08755x	worm-dummy-08755x
CTTACTCA	ALIEN_NEW	5.07691	7.55879	-1.58005	83	7.55879	0.0308365	worm-dummy-07965x	worm-dummy-07965x
CCAAAACA	ALIEN_VAR	7.55789	0.98733	0.75262	2	7.55789	0.0308607	worm-dummy-05121x	worm-dummy-05121x
AAATATAA	ALIEN_NEW	7.5576	3.54134	-4.83113	97	7.5576	0.0308685	worm-dummy-00204x	worm-dummy-00204x
CCCATAGA	ALIEN_NEW	7.5522	0.780098	1.48546	42	7.5522	0.0310142	worm-dummy-05426x	worm-dummy-05426x
GTGACATA	ALIEN_NEW	7.547	1.4882	-0.683932	70	7.547	0.0311552	worm-dummy-11795x	worm-dummy-11795x
TAAGGTCA	ALIEN_NEW	7.54079	1.70219	0.291411	44	7.54079	0.0313243	worm-dummy-12461x	worm-dummy-12461x
TAGTAGAA	ALIEN_NEW	7.53955	0.341462	-0.681601	85	7.53955	0.0313582	worm-dummy-13000x	worm-dummy-13000x
AAGCCGCA	ALIEN_NEW	7.53676	0.409258	1.20575	15	7.53676	0.0314346	worm-dummy-00601x	worm-dummy-00601x
GTCAACAA	ALIEN_NEW	7.53504	0.990491	-2.39854	67	7.53504	0.0314817	worm-dummy-11524x	worm-dummy-11524x
GTTTGACA	ALIEN_NEW	7.533	0.946131	0.427119	1	7.533	0.0315378	worm-dummy-12257x	worm-dummy-12257x
AGTTACAA	ALIEN_NEW	2.65185	7.53116	-1.55199	97	7.53116	0.0315884	worm-dummy-03012x	worm-dummy-03012x
TCGTCCTA	ALIEN_NEW	2.41889	7.53057	0.493725	32	7.53057	0.0316047	worm-dummy-14039x	worm-dummy-14039x
CCACAAAA	ALIEN_NEW	0.115734	7.53011	0.196911	40	7.53011	0.0316173	worm-dummy-05184x	worm-dummy-05184x
AATTGCCA	ALIEN_NEW	7.52879	2.31841	-2.5808	59	7.52879	0.0316538	worm-dummy-00997x	worm-dummy-00997x
GTACAAAA	ALIEN_VAR	7.52529	3.91965	-1.12614	48	7.52529	0.0317505	worm-dummy-11328x	worm-dummy-11328x
TTCGTATA	ALIEN_NEW	0.92682	7.51744	2.06643	20	7.51744	0.0319685	worm-dummy-15795x	worm-dummy-15795x
GAAACTTA	ALIEN_NEW	7.51688	0.408154	-0.755248	97	7.51688	0.0319841	worm-dummy-08223x	worm-dummy-08223x
ATCTTGCA	ALIEN_VAR	2.86925	7.51572	-1.5042	95	7.51572	0.0320165	worm-dummy-03577x	worm-dummy-03577x
GAATGTGA	ALIEN_VAR	7.51454	2.96409	-1.53119	66	7.51454	0.0320494	worm-dummy-08430x	worm-dummy-08430x
AATCAAGA	ALIEN_NEW	7.51288	2.07399	2.87087	20	7.51288	0.0320958	worm-dummy-00834x	worm-dummy-00834x
GAGGGCTA	ALIEN_NEW	7.51241	1.70488	1.9817	10	7.51241	0.032109	worm-dummy-08871x	worm-dummy-08871x
ACATGCTA	ALIEN_NEW	5.8988	7.50886	1.55708	87	7.50886	0.0322085	worm-dummy-01255x	worm-dummy-01255x
ACTTTCCA	ALIEN_NEW	2.94874	7.50822	0.243224	61	7.50822	0.0322264	worm-dummy-02037x	worm-dummy-02037x
TCTTGTAA	ALIEN_NEW	0.553582	7.50621	0.982418	20	7.50621	0.0322829	worm-dummy-14316x	worm-dummy-14316x
CGTCCTCA	ALIEN_NEW	7.50357	0	-0.54697	59	7.50357	0.0323573	worm-dummy-07005x	worm-dummy-07005x
CTGTACGA	ALIEN_NEW	0.545883	7.5028	-0.872472	97	7.5028	0.032379	worm-dummy-07878x	worm-dummy-07878x
TTGACTCA	ALIEN_NEW	7.49993	0.78345	-0.281705	70	7.49993	0.0324601	worm-dummy-15901x	worm-dummy-15901x
TGGTGATA	ALIEN_NEW	7.49386	1.22176	-0.634018	97	7.49386	0.0326323	worm-dummy-15075x	worm-dummy-15075x
GAAGTAGA	ALIEN_NEW	7.48848	2.85878	4.06327	21	7.48848	0.0327856	worm-dummy-08370x	worm-dummy-08370x
ATAATCTA	ALIEN_NEW	0	7.48795	2.16112	4	7.48795	0.0328008	worm-dummy-03127x	worm-dummy-03127x
AGTCTGTA	ALIEN_NEW	7.48615	1.99179	3.19336	34	7.48615	0.0328523	worm-dummy-02939x	worm-dummy-02939x
TAAGTGAA	ALIEN_NEW	2.72835	7.48512	-2.54105	67	7.48512	0.0328818	worm-dummy-12472x	worm-dummy-12472x
TTCATACA	ALIEN_NEW	5.04774	7.48452	-0.92886	90	7.48452	0.032899	worm-dummy-15665x	worm-dummy-15665x
GGTGAGTA	ALIEN_NEW	1.61247	7.48336	2.79548	13	7.48336	0.0329322	worm-dummy-11147x	worm-dummy-11147x
AAAGTAGA	ALIEN_NEW	7.48298	2.8841	0.885366	30	7.48298	0.0329431	worm-dummy-00178x	worm-dummy-00178x
TAGCACTA	ALIEN_NEW	7.4813	3.55147	-3.46133	66	7.4813	0.0329914	worm-dummy-12871x	worm-dummy-12871x
GGGAGATA	ALIEN_NEW	7.47985	0	0.45043	38	7.47985	0.0330331	worm-dummy-10787x	worm-dummy-10787x
ACTAGCGA	ALIEN_NEW	2.33883	7.47705	-2.22436	87	7.47705	0.0331138	worm-dummy-01830x	worm-dummy-01830x
GCCATCAA	ALIEN_NEW	0.892485	7.47681	0.7172	44	7.47681	0.0331207	worm-dummy-09524x	worm-dummy-09524x
TATCCTGA	ALIEN_NEW	7.46385	0.228845	0.803291	21	7.46385	0.0334968	worm-dummy-13150x	worm-dummy-13150x
GACTTAAA	ALIEN_NEW	7.46315	1.40151	-0.791285	49	7.46315	0.0335172	worm-dummy-08688x	worm-dummy-08688x
TCACAATA	ALIEN_NEW	7.46228	4.05794	-2.34826	85	7.46228	0.0335426	worm-dummy-13379x	worm-dummy-13379x
TTGCATTA	ALIEN_NEW	7.4553	1.59441	-0.380559	57	7.4553	0.0337472	worm-dummy-15951x	worm-dummy-15951x
AGTAGTGA	ALIEN_NEW	2.6151	7.45419	2.53841	9	7.45419	0.0337798	worm-dummy-02862x	worm-dummy-02862x
AACTCTAA	ALIEN_NEW	7.45413	0	-0.369524	46	7.45413	0.0337816	worm-dummy-00476x	worm-dummy-00476x
AGCTGAAA	ALIEN_NEW	0.979223	7.45182	-0.114568	95	7.45182	0.0338497	worm-dummy-02528x	worm-dummy-02528x
CATGCCGA	ALIEN_NEW	7.45052	0.802244	-0.220467	1	7.45052	0.033888	worm-dummy-05014x	worm-dummy-05014x
GCGGTTTA	ALIEN_NEW	7.45031	1.87192	-11.2903	52	7.45031	0.0338942	worm-dummy-09919x	worm-dummy-09919x
AACTAAAA	ALIEN_NEW	0.096822	7.44508	1.13154	29	7.44508	0.0340489	worm-dummy-00448x	worm-dummy-00448x
ACCATCTA	ALIEN_NEW	7.44391	3.4786	1.26629	1	7.44391	0.0340837	worm-dummy-01335x	worm-dummy-01335x
GGTGAGCA	ALIEN_NEW	7.44343	2.6555	5.06796	1	7.44343	0.0340979	worm-dummy-11145x	worm-dummy-11145x
ACCTAGTA	ALIEN_NEW	7.44212	0.293674	-1.49972	83	7.44212	0.0341368	worm-dummy-01483x	worm-dummy-01483x
TGGGAATA	ALIEN_NEW	7.44202	0	-0.23568	61	7.44202	0.0341398	worm-dummy-14979x	worm-dummy-14979x
TCAGCTTA	ALIEN_NEW	1.76357	7.44182	0.566076	34	7.44182	0.0341458	worm-dummy-13471x	worm-dummy-13471x
TGTAATCA	ALIEN_NEW	5.93056	7.43792	-1.1206	73	7.43792	0.0342619	worm-dummy-15117x	worm-dummy-15117x
TGACTCCA	ALIEN_NEW	7.43676	0	-0.087531	40	7.43676	0.0342966	worm-dummy-14453x	worm-dummy-14453x
TAATTTGA	ALIEN_NEW	7.43572	2.15064	2.07314	20	7.43572	0.0343276	worm-dummy-12542x	worm-dummy-12542x
TTGTAAAA	ALIEN_NEW	7.43084	0.320896	-1.31732	97	7.43084	0.0344738	worm-dummy-16064x	worm-dummy-16064x
TGCAAATA	ALIEN_NEW	7.4274	2.20352	-1.52141	87	7.4274	0.0345772	worm-dummy-14595x	worm-dummy-14595x
TGTCCTCA	ALIEN_NEW	7.42731	0.74064	-0.592096	57	7.42731	0.03458	worm-dummy-15197x	worm-dummy-15197x
TTCAGAAA	ALIEN_NEW	7.42628	3.35633	6.83845	4	7.42628	0.034611	worm-dummy-15648x	worm-dummy-15648x
TGCAGGGA	ALIEN_VAR	7.42324	0.710433	1.373	13	7.42324	0.0347027	worm-dummy-14634x	worm-dummy-14634x
CGGGTTTA	ALIEN_NEW	1.92719	7.42233	-0.998963	57	7.42233	0.0347302	worm-dummy-06847x	worm-dummy-06847x
TGTGATAA	ALIEN_NEW	2.51309	7.42091	0.447095	30	7.42091	0.0347732	worm-dummy-15244x	worm-dummy-15244x
GATACCCA	ALIEN_NEW	7.41933	0.936706	2.19337	1	7.41933	0.0348211	worm-dummy-08981x	worm-dummy-08981x
CCTGGTGA	ALIEN_NEW	1.88239	7.41901	-0.687272	54	7.41901	0.0348308	worm-dummy-06062x	worm-dummy-06062x
GTGGTAAA	ALIEN_NEW	7.41896	0.266455	-0.397596	87	7.41896	0.0348323	worm-dummy-11952x	worm-dummy-11952x
TAGCTTCA	ALIEN_NEW	7.41759	4.72573	-0.596163	78	7.41759	0.0348739	worm-dummy-12925x	worm-dummy-12925x
ACTACTGA	ALIEN_NEW	7.4175	2.05504	1.3286	40	7.4175	0.0348766	worm-dummy-01822x	worm-dummy-01822x
TGTAGACA	ALIEN_NEW	7.41633	1.36671	-1.76888	67	7.41633	0.0349121	worm-dummy-15137x	worm-dummy-15137x
TACGTGGA	ALIEN_NEW	7.4161	0	0.805305	34	7.4161	0.0349191	worm-dummy-12730x	worm-dummy-12730x
TTAACTTA	ALIEN_NEW	7.41532	3.50748	2.40648	1	7.41532	0.0349429	worm-dummy-15391x	worm-dummy-15391x
TAGATCAA	ALIEN_NEW	0.60296	7.41449	0.620191	42	7.41449	0.0349681	worm-dummy-12852x	worm-dummy-12852x
AAGATTTA	ALIEN_NEW	7.4102	2.67569	-0.603223	97	7.4102	0.035099	worm-dummy-00575x	worm-dummy-00575x
AAAGGTCA	ALIEN_NEW	7.40456	0.570989	0.406225	44	7.40456	0.0352717	worm-dummy-00173x	worm-dummy-00173x
GTGCGGTA	ALIEN_NEW	1.80016	7.40145	-0.458413	67	7.40145	0.0353673	worm-dummy-11883x	worm-dummy-11883x
TATTTTGA	ALIEN_NEW	2.66066	7.39523	0.0543989	52	7.39523	0.0355593	worm-dummy-13310x	worm-dummy-13310x
TGACTATA	ALIEN_NEW	0.677308	7.39491	-0.670896	92	7.39491	0.0355692	worm-dummy-14451x	worm-dummy-14451x
GCAAAGCA	ALIEN_NEW	7.39458	1.41849	1.14891	27	7.39458	0.0355795	worm-dummy-09225x	worm-dummy-09225x
TACCTCGA	ALIEN_NEW	7.39306	2.31295	-2.98802	75	7.39306	0.0356266	worm-dummy-12662x	worm-dummy-12662x
ACCATGGA	ALIEN_NEW	7.39168	0	-0.0312665	36	7.39168	0.0356694	worm-dummy-01338x	worm-dummy-01338x
TGCGCACA	ALIEN_NEW	7.39022	1.32216	2.31718	23	7.39022	0.0357147	worm-dummy-14737x	worm-dummy-14737x
CACCACCA	ALIEN_NEW	7.38923	3.16085	-0.7054	85	7.38923	0.0357455	worm-dummy-04421x	worm-dummy-04421x
CTACGCCA	ALIEN_NEW	7.38905	1.64467	-3.59539	59	7.38905	0.0357511	worm-dummy-07269x	worm-dummy-07269x
TTGTTGTA	ALIEN_NEW	7.38692	3.68731	-0.459855	38	7.38692	0.0358175	worm-dummy-16123x	worm-dummy-16123x
AGGAAGAA	ALIEN_NEW	7.38572	3.68165	-2.05262	90	7.38572	0.0358549	worm-dummy-02568x	worm-dummy-02568x
ACTGTACA	ALIEN_NEW	2.51113	7.38236	2.09446	10	7.38236	0.0359599	worm-dummy-01969x	worm-dummy-01969x
ATCAACCA	ALIEN_NEW	4.32466	7.38077	2.52983	27	7.38077	0.0360097	worm-dummy-03333x	worm-dummy-03333x
AGTCACCA	ALIEN_NEW	2.24398	7.37602	-3.91304	97	7.37602	0.0361588	worm-dummy-02885x	worm-dummy-02885x
GCCTTTAA	ALIEN_NEW	1.59484	7.3699	-2.10519	83	7.3699	0.0363519	worm-dummy-09724x	worm-dummy-09724x
TCAGTGAA	ALIEN_NEW	7.3687	2.76299	0.147115	44	7.3687	0.0363899	worm-dummy-13496x	worm-dummy-13496x
ACTGTCCA	ALIEN_NEW	7.36631	2.41653	-1.10075	90	7.36631	0.0364657	worm-dummy-01973x	worm-dummy-01973x
TCAATTTA	ALIEN_NEW	3.55349	7.36443	-3.27608	97	7.36443	0.0365254	worm-dummy-13375x	worm-dummy-13375x
AGGAAACA	ALIEN_NEW	2.75882	7.36436	0.892385	44	7.36436	0.0365276	worm-dummy-02561x	worm-dummy-02561x
ATGTAGAA	ALIEN_NEW	7.36334	3.19918	-2.35114	78	7.36334	0.03656	worm-dummy-03784x	worm-dummy-03784x
ATGTGTAA	ALIEN_NEW	7.36039	1.70087	-1.70215	78	7.36039	0.036654	worm-dummy-03820x	worm-dummy-03820x
CAGTAGTA	ALIEN_NEW	7.35789	1.98159	3.12195	21	7.35789	0.0367338	worm-dummy-04811x	worm-dummy-04811x
TATCATTA	ALIEN_NEW	7.35052	0.837181	-0.847416	95	7.35052	0.0369701	worm-dummy-13135x	worm-dummy-13135x
ACATAGTA	ALIEN_NEW	7.35022	0	0.184894	20	7.35022	0.0369797	worm-dummy-01227x	worm-dummy-01227x
ACGGTCAA	ALIEN_NEW	7.35019	1.62735	1.32116	29	7.35019	0.0369807	worm-dummy-01716x	worm-dummy-01716x
TGTAGATA	ALIEN_NEW	7.34614	2.01185	-4.43005	80	7.34614	0.0371112	worm-dummy-15139x	worm-dummy-15139x
AGTATTGA	ALIEN_NEW	7.34259	1.22734	0.861901	40	7.34259	0.037226	worm-dummy-02878x	worm-dummy-02878x
AATCACAA	ALIEN_NEW	7.34174	2.24394	-2.44503	1	7.34174	0.0372535	worm-dummy-00836x	worm-dummy-00836x
AACCAAGA	ALIEN_VAR	7.34097	2.40433	-0.610581	85	7.34097	0.0372785	worm-dummy-00322x	worm-dummy-00322x
AGAGAGTA	ALIEN_NEW	0	7.34078	0.732146	25	7.34078	0.0372846	worm-dummy-02187x	worm-dummy-02187x
TAGACCAA	ALIEN_NEW	1.58464	7.33928	0.742248	21	7.33928	0.0373333	worm-dummy-12820x	worm-dummy-12820x
TCAGCTGA	ALIEN_NEW	0.43783	7.33777	-0.0617395	27	7.33777	0.0373824	worm-dummy-13470x	worm-dummy-13470x
CATATAAA	ALIEN_NEW	7.33307	1.26484	-1.57094	92	7.33307	0.0375355	worm-dummy-04912x	worm-dummy-04912x
GATGCGGA	ALIEN_NEW	7.33282	2.93908	2.62725	27	7.33282	0.0375436	worm-dummy-09114x	worm-dummy-09114x
ACTTTAAA	ALIEN_NEW	0.553653	7.33275	-0.0036562	61	7.33275	0.0375459	worm-dummy-02032x	worm-dummy-02032x
GTAAATTA	ALIEN_NEW	7.33093	0	-0.116827	2	7.33093	0.0376054	worm-dummy-11279x	worm-dummy-11279x
GCCATGGA	ALIEN_NEW	7.32978	0.300073	-0.500312	36	7.32978	0.037643	worm-dummy-09530x	worm-dummy-09530x
TCGTGATA	ALIEN_NEW	1.2586	7.32851	0.948263	7	7.32851	0.0376846	worm-dummy-14051x	worm-dummy-14051x
GAACGGGA	ALIEN_NEW	7.32799	0	0.131593	32	7.32799	0.0377017	worm-dummy-08298x	worm-dummy-08298x
CACCAGAA	ALIEN_NEW	1.00102	7.32507	0.532486	18	7.32507	0.0377975	worm-dummy-04424x	worm-dummy-04424x
CAAGTAGA	ALIEN_NEW	7.32206	2.99963	4.92152	25	7.32206	0.0378966	worm-dummy-04274x	worm-dummy-04274x
ATCAAGCA	ALIEN_NEW	7.32089	0.704252	0.586704	30	7.32089	0.0379352	worm-dummy-03337x	worm-dummy-03337x
CACGGACA	ALIEN_NEW	7.319	1.52675	-1.09229	70	7.319	0.0379976	worm-dummy-04513x	worm-dummy-04513x
TGATAATA	ALIEN_NEW	7.31584	0.454557	-0.129727	57	7.31584	0.0381021	worm-dummy-14531x	worm-dummy-14531x
AGGTATTA	ALIEN_NEW	7.31351	0.663073	1.46057	34	7.31351	0.0381794	worm-dummy-02767x	worm-dummy-02767x
TGGTTAGA	ALIEN_NEW	7.30899	0	0.543503	27	7.30899	0.0383297	worm-dummy-15090x	worm-dummy-15090x
CACACGAA	ALIEN_NEW	7.30881	1.16988	-0.342195	54	7.30881	0.0383357	worm-dummy-04376x	worm-dummy-04376x
AGCGCGAA	ALIEN_NEW	7.30857	0.697259	-0.483415	38	7.30857	0.0383437	worm-dummy-02456x	worm-dummy-02456x
TACTACCA	ALIEN_NEW	7.30798	3.11367	-1.05925	75	7.30798	0.0383634	worm-dummy-12741x	worm-dummy-12741x
TAACCTCA	ALIEN_VAR	7.30396	1.25188	1.35909	15	7.30396	0.0384977	worm-dummy-12381x	worm-dummy-12381x
ACAATAGA	ALIEN_NEW	7.30286	2.86891	-2.81186	95	7.30286	0.0385346	worm-dummy-01074x	worm-dummy-01074x
GATTTTTA	ALIEN_NEW	4.15947	7.30098	4.89516	25	7.30098	0.0385976	worm-dummy-09215x	worm-dummy-09215x
CCACGCGA	ALIEN_NEW	7.29966	0.401242	-0.23854	42	7.29966	0.0386419	worm-dummy-05222x	worm-dummy-05222x
GACTTGTA	ALIEN_NEW	7.29943	0.77335	0.91447	34	7.29943	0.0386496	worm-dummy-08699x	worm-dummy-08699x
TCCCAGTA	ALIEN_NEW	7.29926	2.11656	1.93342	17	7.29926	0.0386553	worm-dummy-13643x	worm-dummy-13643x
ACAATTCA	ALIEN_NEW	7.2953	3.36421	-1.51331	66	7.2953	0.0387886	worm-dummy-01085x	worm-dummy-01085x
ACCTCCGA	ALIEN_NEW	2.20491	7.29403	3.74217	32	7.29403	0.0388315	worm-dummy-01494x	worm-dummy-01494x
ACCAGGGA	ALIEN_NEW	0.620181	7.29295	0.0791213	44	7.29295	0.038868	worm-dummy-01322x	worm-dummy-01322x
CCCTAGGA	ALIEN_NEW	7.28762	1.51725	1.77776	2	7.28762	0.0390484	worm-dummy-05578x	worm-dummy-05578x
GGCTGTGA	ALIEN_NEW	6.59524	7.28628	-2.82843	80	7.28628	0.0390939	worm-dummy-10734x	worm-dummy-10734x
GACACGAA	ALIEN_NEW	7.28393	0.8906	1.28995	6	7.28393	0.0391739	worm-dummy-08472x	worm-dummy-08472x
GACTTACA	ALIEN_NEW	7.28385	0	0.275348	34	7.28385	0.0391766	worm-dummy-08689x	worm-dummy-08689x
GTACCCGA	ALIEN_NEW	7.2818	2.82551	6.74527	27	7.2818	0.0392465	worm-dummy-11350x	worm-dummy-11350x
GGACAGCA	ALIEN_NEW	2.04883	7.28155	0.81343	18	7.28155	0.039255	worm-dummy-10313x	worm-dummy-10313x
GTCTAAGA	ALIEN_NEW	7.2782	0	0.748292	25	7.2782	0.0393694	worm-dummy-11714x	worm-dummy-11714x
CATACTCA	ALIEN_NEW	1.21804	7.27424	2.86953	32	7.27424	0.0395052	worm-dummy-04893x	worm-dummy-04893x
TAGAGACA	ALIEN_NEW	0.951234	7.27144	-1.37207	92	7.27144	0.0396014	worm-dummy-12833x	worm-dummy-12833x
GAGACGGA	ALIEN_NEW	0.87588	7.2701	-1.22	97	7.2701	0.0396475	worm-dummy-08730x	worm-dummy-08730x
ATGAGGTA	ALIEN_NEW	0	7.26825	0.765314	21	7.26825	0.0397113	worm-dummy-03627x	worm-dummy-03627x
GAATAGGA	ALIEN_NEW	7.26781	0	-0.582323	95	7.26781	0.0397265	worm-dummy-08394x	worm-dummy-08394x
AGATTGCA	ALIEN_NEW	7.2675	2.6042	-2.51025	97	7.2675	0.0397372	worm-dummy-02297x	worm-dummy-02297x
TGCATACA	ALIEN_NEW	3.22994	7.26616	-2.90626	92	7.26616	0.0397835	worm-dummy-14641x	worm-dummy-14641x
ACTTAAAA	ALIEN_NEW	7.26166	0.825589	-0.205117	49	7.26166	0.0399394	worm-dummy-01984x	worm-dummy-01984x
TCTTAGAA	ALIEN_NEW	2.65813	7.25888	-2.99579	66	7.25888	0.0400359	worm-dummy-14280x	worm-dummy-14280x
TGCGATGA	ALIEN_NEW	7.25868	1.65738	-0.954288	50	7.25868	0.0400429	worm-dummy-14734x	worm-dummy-14734x
TTTTTGTA	ALIEN_NEW	7.25851	0.503493	-1.17152	66	7.25851	0.0400488	worm-dummy-16379x	worm-dummy-16379x
GTACTATA	ALIEN_NEW	7.25769	1.68489	-0.990818	83	7.25769	0.0400774	worm-dummy-11379x	worm-dummy-11379x
TTGGCCCA	ALIEN_NEW	7.25668	0.932576	-1.18486	57	7.25668	0.0401125	worm-dummy-16021x	worm-dummy-16021x
ATGGATTA	ALIEN_NEW	7.256	0	-0.165674	38	7.256	0.0401362	worm-dummy-03727x	worm-dummy-03727x
GAGGATTA	ALIEN_NEW	7.25335	0	1.1142	7	7.25335	0.0402288	worm-dummy-08847x	worm-dummy-08847x
TCTGGATA	ALIEN_NEW	6.24242	7.2531	0.0605982	42	7.2531	0.0402375	worm-dummy-14243x	worm-dummy-14243x
TTTGGCCA	ALIEN_NEW	7.25291	0	1.00433	15	7.25291	0.0402441	worm-dummy-16293x	worm-dummy-16293x
TAGGCTAA	ALIEN_NEW	7.24899	4.57896	-1.08355	92	7.24899	0.0403814	worm-dummy-12956x	worm-dummy-12956x
AACTTACA	ALIEN_NEW	7.24863	0.616949	-0.39541	90	7.24863	0.040394	worm-dummy-00497x	worm-dummy-00497x
CCATCTAA	ALIEN_NEW	7.24812	3.16152	0.63797	1	7.24812	0.0404119	worm-dummy-05340x	worm-dummy-05340x
TCCGAGTA	ALIEN_NEW	2.04381	7.24779	-0.148789	61	7.24779	0.0404235	worm-dummy-13707x	worm-dummy-13707x
TATAACGA	ALIEN_NEW	7.24617	0.680174	-1.20156	73	7.24617	0.0404805	worm-dummy-13062x	worm-dummy-13062x
ACTTATGA	ALIEN_NEW	7.24306	6.045	0.232656	78	7.24306	0.04059	worm-dummy-01998x	worm-dummy-01998x
CCCAGCAA	ALIEN_NEW	7.24255	0	0.183763	20	7.24255	0.0406079	worm-dummy-05412x	worm-dummy-05412x
CATACCCA	ALIEN_NEW	7.23938	2.76634	1.17152	10	7.23938	0.0407199	worm-dummy-04885x	worm-dummy-04885x
ACACGCGA	ALIEN_NEW	7.23895	0.425315	-0.203349	42	7.23895	0.0407351	worm-dummy-01126x	worm-dummy-01126x
AGGAAGCA	ALIEN_NEW	0	7.23488	-0.539996	87	7.23488	0.0408794	worm-dummy-02569x	worm-dummy-02569x
CGCATCCA	ALIEN_NEW	0	7.23055	-0.429244	46	7.23055	0.0410334	worm-dummy-06453x	worm-dummy-06453x
CACTACCA	ALIEN_NEW	7.22953	4.84986	-0.648936	27	7.22953	0.0410697	worm-dummy-04549x	worm-dummy-04549x
AAAGCAAA	ALIEN_NEW	7.22807	0.621653	-0.315922	44	7.22807	0.0411218	worm-dummy-00144x	worm-dummy-00144x
ATAAATGA	ALIEN_NEW	0.404801	7.22754	-0.0641824	18	7.22754	0.0411408	worm-dummy-03086x	worm-dummy-03086x
GCATAATA	NATIVE_CONS	1.89625	7.22623	-0.416888	63	7.22623	0.0411876	rnor-miR-152515	cel-miR-60,cbr-miR-60,cbri-miR-012238,rnor-miR-152515
GAAGCGGA	NATIVE_CONS	7.2261	0.588618	-1.18392	67	7.2261	0.0411923	cel-miR-788	cel-miR-788,cbr-miR-788,cbr-miR-2225*,cbri-miR-012118,cbri-miR-012158
CGCCTCGA	ALIEN_NEW	7.22553	1.08969	1.4786	6	7.22553	0.0412126	worm-dummy-06518x	worm-dummy-06518x
TCGCTCTA	ALIEN_NEW	7.22444	1.90347	-0.488015	36	7.22444	0.0412517	worm-dummy-13943x	worm-dummy-13943x
TTTAAAGA	ALIEN_NEW	7.21928	2.32331	-1.38682	75	7.21928	0.0414369	worm-dummy-16130x	worm-dummy-16130x
TAGCGATA	ALIEN_NEW	7.21918	2.24347	3.4847	13	7.21918	0.0414405	worm-dummy-12899x	worm-dummy-12899x
CTAGTTTA	ALIEN_VAR	0.122863	7.21841	-0.0931931	52	7.21841	0.0414682	worm-dummy-07359x	worm-dummy-07359x
AAAATAAA	ALIEN_NEW	2.042	7.21807	-1.42697	57	7.21807	0.0414805	worm-dummy-00048x	worm-dummy-00048x
GGTATCGA	ALIEN_NEW	3.03587	7.21781	1.53816	9	7.21781	0.0414898	worm-dummy-11062x	worm-dummy-11062x
CGTAACAA	ALIEN_NEW	2.77817	7.21715	3.49181	15	7.21715	0.0415136	worm-dummy-06916x	worm-dummy-06916x
GGGGGATA	ALIEN_NEW	0.972966	7.21468	-0.955617	52	7.21468	0.0416028	worm-dummy-10915x	worm-dummy-10915x
AATGGCCA	ALIEN_NEW	0.295317	7.21302	-0.0970067	73	7.21302	0.0416628	worm-dummy-00933x	worm-dummy-00933x
TCATCTAA	ALIEN_NEW	2.98601	7.21199	-1.3533	92	7.21199	0.0417	worm-dummy-13532x	worm-dummy-13532x
TAAAATCA	ALIEN_NEW	7.20991	0	-1.10324	59	7.20991	0.0417754	worm-dummy-12301x	worm-dummy-12301x
GGGTGATA	ALIEN_NEW	7.20962	2.92843	-0.50007	67	7.20962	0.0417859	worm-dummy-10979x	worm-dummy-10979x
TTACTTAA	ALIEN_VAR	7.2081	0	0.068702	32	7.2081	0.0418411	worm-dummy-15484x	worm-dummy-15484x
AAACTCTA	ALIEN_NEW	7.20805	1.89676	-1.30424	63	7.20805	0.0418429	worm-dummy-00119x	worm-dummy-00119x
CCGATGCA	ALIEN_NEW	1.6187	7.20787	0.363967	10	7.20787	0.0418494	worm-dummy-05689x	worm-dummy-05689x
GGCTAAAA	ALIEN_NEW	1.65082	7.20652	1.86954	10	7.20652	0.0418985	worm-dummy-10688x	worm-dummy-10688x
TCATAGTA	ALIEN_NEW	7.20343	0	0.13394	20	7.20343	0.0420111	worm-dummy-13515x	worm-dummy-13515x
CCAAAGAA	ALIEN_NEW	0	7.20148	0.360559	17	7.20148	0.0420822	worm-dummy-05128x	worm-dummy-05128x
GACAAATA	ALIEN_NEW	0	7.19886	-0.292363	61	7.19886	0.0421781	worm-dummy-08451x	worm-dummy-08451x
GAAACGGA	ALIEN_NEW	7.19701	3.25064	-2.13257	50	7.19701	0.0422458	worm-dummy-08218x	worm-dummy-08218x
CCTTCTTA	ALIEN_NEW	7.1967	4.51006	-0.56451	90	7.1967	0.0422572	worm-dummy-06111x	worm-dummy-06111x
GTGCGTGA	ALIEN_NEW	0.662915	7.19645	-2.29486	66	7.19645	0.0422664	worm-dummy-11886x	worm-dummy-11886x
ATGGAAAA	ALIEN_NEW	0.701692	7.19326	1.87188	23	7.19326	0.0423836	worm-dummy-03712x	worm-dummy-03712x
CCAGATAA	ALIEN_NEW	7.19261	0.66484	-2.34873	73	7.19261	0.0424075	worm-dummy-05260x	worm-dummy-05260x
AAAATCAA	ALIEN_NEW	7.19199	0	-0.662107	70	7.19199	0.0424303	worm-dummy-00052x	worm-dummy-00052x
GACGGAGA	ALIEN_NEW	7.19174	1.50061	0.559905	42	7.19174	0.0424395	worm-dummy-08610x	worm-dummy-08610x
TCTCGCTA	ALIEN_NEW	4.36783	7.19096	1.66255	32	7.19096	0.0424683	worm-dummy-14183x	worm-dummy-14183x
GGATGATA	ALIEN_VAR	7.19024	0.549736	0.276968	42	7.19024	0.0424948	worm-dummy-10467x	worm-dummy-10467x
ACTAAAGA	ALIEN_NEW	7.18933	1.44886	-0.580305	59	7.18933	0.0425284	worm-dummy-01794x	worm-dummy-01794x
GAAGTTTA	ALIEN_NEW	7.18884	3.32743	-1.80646	48	7.18884	0.0425465	worm-dummy-08383x	worm-dummy-08383x
ATCAGCTA	ALIEN_NEW	0.022668	7.18531	1.28641	6	7.18531	0.042677	worm-dummy-03367x	worm-dummy-03367x
ACAGACCA	ALIEN_NEW	7.18515	0.544999	-0.134276	61	7.18515	0.0426829	worm-dummy-01157x	worm-dummy-01157x
TGGGACGA	ALIEN_NEW	7.18195	0	-0.471412	70	7.18195	0.0428016	worm-dummy-14982x	worm-dummy-14982x
ATTGGCCA	ALIEN_NEW	7.18118	0	0.642184	15	7.18118	0.0428302	worm-dummy-04005x	worm-dummy-04005x
TGTTGTCA	ALIEN_NEW	1.44786	7.18056	1.42049	9	7.18056	0.0428533	worm-dummy-15341x	worm-dummy-15341x
TAGCCTTA	ALIEN_NEW	7.17889	0	-0.0957747	30	7.17889	0.0429154	worm-dummy-12895x	worm-dummy-12895x
GCATGGCA	ALIEN_NEW	1.07796	7.17831	0.0481901	48	7.17831	0.042937	worm-dummy-09449x	worm-dummy-09449x
TTCGGATA	ALIEN_NEW	3.41242	7.17719	-1.5891	50	7.17719	0.0429788	worm-dummy-15779x	worm-dummy-15779x
CATTAGCA	ALIEN_NEW	4.45782	7.17326	0.482477	7	7.17326	0.0431256	worm-dummy-05065x	worm-dummy-05065x
TCATAACA	ALIEN_NEW	7.17321	4.42087	1.17737	1	7.17321	0.0431275	worm-dummy-13505x	worm-dummy-13505x
GCACCTTA	ALIEN_NEW	7.1726	0	-0.306887	59	7.1726	0.0431503	worm-dummy-09311x	worm-dummy-09311x
GTTCGTGA	ALIEN_NEW	7.17084	2.45398	-2.0063	61	7.17084	0.0432162	worm-dummy-12142x	worm-dummy-12142x
CCCTTGTA	ALIEN_NEW	7.17012	2.55944	-4.77982	75	7.17012	0.0432433	worm-dummy-05627x	worm-dummy-05627x
TCCCAGCA	ALIEN_NEW	7.1684	0.435706	1.42787	20	7.1684	0.0433078	worm-dummy-13641x	worm-dummy-13641x
TGATGGCA	ALIEN_NEW	1.76465	7.16774	1.25939	20	7.16774	0.0433326	worm-dummy-14569x	worm-dummy-14569x
AAGCCGTA	ALIEN_NEW	2.25165	7.16714	-1.98388	66	7.16714	0.0433552	worm-dummy-00603x	worm-dummy-00603x
TCCTCTAA	ALIEN_NEW	7.1625	0.671968	0.976098	9	7.1625	0.0435301	worm-dummy-13788x	worm-dummy-13788x
AATGCAAA	ALIEN_NEW	3.76097	7.16227	2.11847	21	7.16227	0.0435388	worm-dummy-00912x	worm-dummy-00912x
GTGCGATA	ALIEN_NEW	1.69826	7.16164	4.39417	15	7.16164	0.0435626	worm-dummy-11875x	worm-dummy-11875x
GAGAATGA	ALIEN_NEW	3.97264	7.16106	3.33277	34	7.16106	0.0435845	worm-dummy-08718x	worm-dummy-08718x
TTTTAATA	ALIEN_NEW	7.15917	2.11665	-4.10404	92	7.15917	0.043656	worm-dummy-16323x	worm-dummy-16323x
TTGGTGTA	ALIEN_NEW	7.15797	0	0.240366	9	7.15797	0.0437015	worm-dummy-16059x	worm-dummy-16059x
AGTTGCCA	ALIEN_NEW	1.3532	7.15639	-2.56169	78	7.15639	0.0437614	worm-dummy-03045x	worm-dummy-03045x
CCATGGAA	ALIEN_NEW	7.15539	0.121694	0.101848	34	7.15539	0.0437994	worm-dummy-05352x	worm-dummy-05352x
AACTGGTA	ALIEN_NEW	7.15495	0	-0.249081	73	7.15495	0.0438161	worm-dummy-00491x	worm-dummy-00491x
TCAATGTA	ALIEN_NEW	1.90871	7.15209	-2.05298	67	7.15209	0.0439249	worm-dummy-13371x	worm-dummy-13371x
TTGAATCA	ALIEN_NEW	7.15167	2.81608	-0.945113	95	7.15167	0.0439409	worm-dummy-15885x	worm-dummy-15885x
TACGAAGA	ALIEN_NEW	0.236962	7.1513	0.0370635	48	7.1513	0.043955	worm-dummy-12674x	worm-dummy-12674x
AATAACCA	ALIEN_NEW	7.14866	0.996051	-0.0217162	32	7.14866	0.0440558	worm-dummy-00773x	worm-dummy-00773x
TACATACA	ALIEN_NEW	1.38426	7.14721	-1.6833	73	7.14721	0.0441112	worm-dummy-12593x	worm-dummy-12593x
CCTAGTCA	ALIEN_VAR	7.14644	0.72198	1.59678	15	7.14644	0.0441407	worm-dummy-05933x	worm-dummy-05933x
TTCAAATA	ALIEN_NEW	7.14587	1.93218	-0.237825	46	7.14587	0.0441625	worm-dummy-15619x	worm-dummy-15619x
ATCGTCCA	ALIEN_NEW	2.0903	7.14441	-2.52071	63	7.14441	0.0442185	worm-dummy-03509x	worm-dummy-03509x
CTGAAACA	ALIEN_NEW	0.043889	7.14397	-1.51312	78	7.14397	0.0442354	worm-dummy-07681x	worm-dummy-07681x
TGTTCTCA	ALIEN_NEW	1.04468	7.14357	0.305999	66	7.14357	0.0442507	worm-dummy-15325x	worm-dummy-15325x
GCGCGAAA	ALIEN_NEW	7.14346	0.865169	-0.0467735	30	7.14346	0.0442549	worm-dummy-09824x	worm-dummy-09824x
TACAGCCA	ALIEN_NEW	1.32585	7.14213	1.44281	30	7.14213	0.044306	worm-dummy-12581x	worm-dummy-12581x
ACCAAAGA	NATIVE_CONS	0.419099	7.13719	-0.540841	92	7.13719	0.0444962	hsa-miR-9	hsa-miR-9,mmu-miR-9,rno-miR-9,dme-miR-9a,dme-miR-9b,dme-miR-9c,dre-miR-9,mml-miR-9,bta-miR-9,cfa-miR-9,dps-miR-9a,dps-miR-9b,dps-miR-9c,eca-miR-9a,gga-miR-9,ppy-miR-9,ptr-miR-9,ssc-miR-9-1,ssc-miR-9-2,tgu-miR-9,tni-miR-9,xtr-miR-9,xtr-miR-9a,xtr-miR-9b,cel-miR-244,cbr-miR-244,cbri-miR-011971,drer-miR-037566,drer-miR-038832,ecab-miR-063955,trub-miR-167630,trub-miR-168313,trub-miR-169051,tnig-miR-1…
TTTGCAGA	ALIEN_NEW	7.135	4.70177	-2.26596	75	7.135	0.0445808	worm-dummy-16274x	worm-dummy-16274x
AGAACCTA	ALIEN_NEW	6.40676	7.13275	-0.508548	87	7.13275	0.0446679	worm-dummy-02071x	worm-dummy-02071x
TAAAAAGA	ALIEN_NEW	1.36788	7.12969	-0.706636	75	7.12969	0.0447865	worm-dummy-12290x	worm-dummy-12290x
GATTTTGA	ALIEN_NEW	1.44203	7.12823	-0.486759	78	7.12823	0.0448433	worm-dummy-09214x	worm-dummy-09214x
AAGATTCA	ALIEN_NEW	7.12778	2.98298	2.60439	1	7.12778	0.0448608	worm-dummy-00573x	worm-dummy-00573x
TAAAGCGA	ALIEN_NEW	7.12704	0.378055	0.696544	25	7.12704	0.0448896	worm-dummy-12326x	worm-dummy-12326x
CGTATAAA	ALIEN_NEW	2.06665	7.12561	-1.80062	92	7.12561	0.0449452	worm-dummy-06960x	worm-dummy-06960x
GACCTGTA	ALIEN_NEW	7.12208	0.677498	1.9493	20	7.12208	0.045083	worm-dummy-08571x	worm-dummy-08571x
GGGTATAA	ALIEN_NEW	2.48908	7.11966	-1.55254	66	7.11966	0.0451777	worm-dummy-10956x	worm-dummy-10956x
AGTGACTA	ALIEN_NEW	0	7.11925	-0.25501	85	7.11925	0.0451937	worm-dummy-02951x	worm-dummy-02951x
TTATGTAA	ALIEN_NEW	7.11925	2.63323	1.77058	36	7.11925	0.0451937	worm-dummy-15596x	worm-dummy-15596x
GGAGACGA	ALIEN_NEW	1.82917	7.11654	0.128138	75	7.11654	0.0453	worm-dummy-10374x	worm-dummy-10374x
TTAAAGCA	ALIEN_NEW	7.11484	1.20402	-0.831803	83	7.11484	0.0453668	worm-dummy-15369x	worm-dummy-15369x
TCAAGTGA	ALIEN_NEW	3.41153	7.11405	3.68238	15	7.11405	0.0453979	worm-dummy-13358x	worm-dummy-13358x
GGATGTGA	ALIEN_NEW	2.18586	7.11092	0.0626911	38	7.11092	0.0455212	worm-dummy-10478x	worm-dummy-10478x
CCCATGGA	ALIEN_NEW	7.10921	0.444506	0.217563	30	7.10921	0.0455888	worm-dummy-05434x	worm-dummy-05434x
CGCATACA	ALIEN_NEW	1.97678	7.10823	-1.49709	92	7.10823	0.0456275	worm-dummy-06449x	worm-dummy-06449x
AACGGGAA	ALIEN_NEW	7.10816	0.948062	2.27923	7	7.10816	0.0456303	worm-dummy-00424x	worm-dummy-00424x
ATGGGACA	ALIEN_NEW	7.1074	0	1.62227	21	7.1074	0.0456603	worm-dummy-03745x	worm-dummy-03745x
TCCGTCAA	ALIEN_NEW	7.10577	0.492813	0.549817	34	7.10577	0.0457249	worm-dummy-13748x	worm-dummy-13748x
ACTTGCAA	ALIEN_NEW	2.81858	7.10429	-1.19421	83	7.10429	0.0457836	worm-dummy-02020x	worm-dummy-02020x
CATAAGTA	ALIEN_NEW	7.09763	0.515559	0.748769	36	7.09763	0.0460486	worm-dummy-04875x	worm-dummy-04875x
CGCACCTA	ALIEN_NEW	7.09089	0	0.929715	15	7.09089	0.0463183	worm-dummy-06423x	worm-dummy-06423x
CTAAACCA	ALIEN_NEW	7.08781	0.834607	-0.833513	66	7.08781	0.0464421	worm-dummy-07173x	worm-dummy-07173x
TGTGACTA	ALIEN_NEW	0	7.08761	-0.143833	83	7.08761	0.0464501	worm-dummy-15239x	worm-dummy-15239x
GAGAAAGA	ALIEN_NEW	7.0873	1.14422	0.50045	17	7.0873	0.0464626	worm-dummy-08706x	worm-dummy-08706x
CTCAACAA	ALIEN_NEW	7.08253	1.2682	-2.01082	61	7.08253	0.046655	worm-dummy-07428x	worm-dummy-07428x
GATGTGTA	ALIEN_NEW	7.08162	3.3341	-5.22279	59	7.08162	0.0466918	worm-dummy-09147x	worm-dummy-09147x
ATCCTGAA	ALIEN_NEW	7.07899	0.140174	0.0382485	57	7.07899	0.0467983	worm-dummy-03448x	worm-dummy-03448x
TAGGGATA	ALIEN_NEW	0.906581	7.07657	1.90616	18	7.07657	0.0468965	worm-dummy-12963x	worm-dummy-12963x
ATGAGGCA	ALIEN_NEW	7.07482	0	-0.489315	48	7.07482	0.0469677	worm-dummy-03625x	worm-dummy-03625x
CGAGGGCA	ALIEN_NEW	7.0747	0.900464	0.481619	23	7.0747	0.0469726	worm-dummy-06313x	worm-dummy-06313x
GGCGGATA	ALIEN_NEW	7.07009	0.508536	1.01059	42	7.07009	0.0471605	worm-dummy-10659x	worm-dummy-10659x
CTATCCCA	ALIEN_NEW	7.06902	3.04367	1.54609	15	7.06902	0.0472042	worm-dummy-07381x	worm-dummy-07381x
ATCATAGA	ALIEN_NEW	7.06815	6.53902	2.81146	9	7.06815	0.0472398	worm-dummy-03378x	worm-dummy-03378x
TGTGGAGA	ALIEN_NEW	7.06499	2.2093	-3.06489	78	7.06499	0.0473693	worm-dummy-15266x	worm-dummy-15266x
AACGACGA	ALIEN_NEW	7.06469	1.29866	1.02799	30	7.06469	0.0473816	worm-dummy-00390x	worm-dummy-00390x
CGCTAAAA	ALIEN_NEW	1.5195	7.06462	1.61817	4	7.06462	0.0473844	worm-dummy-06592x	worm-dummy-06592x
TCCCGTTA	ALIEN_NEW	7.06317	3.88803	-0.223755	61	7.06317	0.047444	worm-dummy-13679x	worm-dummy-13679x
CAGCCGTA	ALIEN_NEW	1.48153	7.06081	-1.58912	70	7.06081	0.0475411	worm-dummy-04699x	worm-dummy-04699x
AATTCTTA	ALIEN_NEW	3.47079	7.06053	-0.69411	54	7.06053	0.0475526	worm-dummy-00991x	worm-dummy-00991x
TTATATGA	ALIEN_NEW	2.78492	7.05984	3.75007	30	7.05984	0.047581	worm-dummy-15566x	worm-dummy-15566x
GTTTCTAA	ALIEN_NEW	7.05939	2.07417	-2.41786	73	7.05939	0.0475995	worm-dummy-12252x	worm-dummy-12252x
ATAAAGGA	ALIEN_NEW	7.05914	1.29473	1.50537	97	7.05914	0.0476099	worm-dummy-03082x	worm-dummy-03082x
ACTTAAGA	ALIEN_NEW	7.05411	0	-0.223833	57	7.05411	0.0478177	worm-dummy-01986x	worm-dummy-01986x
TACATCAA	ALIEN_VAR	7.0528	2.35697	-0.891416	78	7.0528	0.0478719	worm-dummy-12596x	worm-dummy-12596x
TTTCATAA	ALIEN_NEW	7.05001	1.54195	-0.8979	57	7.05001	0.0479877	worm-dummy-16204x	worm-dummy-16204x
ATGGTGAA	ALIEN_NEW	7.04996	3.96038	-0.81285	97	7.04996	0.0479898	worm-dummy-03768x	worm-dummy-03768x
GCGATGCA	ALIEN_NEW	2.3966	7.04965	-0.551968	10	7.04965	0.0480027	worm-dummy-09785x	worm-dummy-09785x
AGAGGCCA	ALIEN_NEW	3.41992	7.04934	-4.43251	90	7.04934	0.0480156	worm-dummy-02213x	worm-dummy-02213x
ATAACCCA	ALIEN_VAR	7.04918	1.00402	0.0291163	15	7.04918	0.0480222	worm-dummy-03093x	worm-dummy-03093x
ATGCACGA	ALIEN_NEW	2.83041	7.049	-0.367789	52	7.049	0.0480297	worm-dummy-03654x	worm-dummy-03654x
ACTAAGGA	ALIEN_NEW	0.423708	7.04764	0.54568	40	7.04764	0.0480863	worm-dummy-01802x	worm-dummy-01802x
GCTTCTAA	ALIEN_NEW	0	7.04649	0.147946	25	7.04649	0.0481342	worm-dummy-10204x	worm-dummy-10204x
GTTGTTCA	ALIEN_NEW	2.97122	7.04559	3.97519	38	7.04559	0.0481717	worm-dummy-12221x	worm-dummy-12221x
TTACAAAA	ALIEN_VAR	7.04372	2.84134	-1.00594	66	7.04372	0.0482498	worm-dummy-15424x	worm-dummy-15424x
ACAATCTA	ALIEN_NEW	7.0427	1.07187	-0.362151	90	7.0427	0.0482924	worm-dummy-01079x	worm-dummy-01079x
TAAAATGA	ALIEN_NEW	7.03945	0	0.114661	18	7.03945	0.0484285	worm-dummy-12302x	worm-dummy-12302x
AACTTGGA	ALIEN_NEW	7.03878	3.07407	-2.62595	90	7.03878	0.0484565	worm-dummy-00506x	worm-dummy-00506x
GCTACTGA	ALIEN_NEW	7.03645	0	-0.51325	57	7.03645	0.0485544	worm-dummy-10014x	worm-dummy-10014x
TATCTCCA	ALIEN_NEW	7.03368	3.52524	1.41797	32	7.03368	0.0486709	worm-dummy-13173x	worm-dummy-13173x
TTGTACTA	ALIEN_NEW	7.03162	2.50965	2.05406	1	7.03162	0.0487578	worm-dummy-16071x	worm-dummy-16071x
GAAGTGAA	ALIEN_NEW	2.7317	7.03139	-3.11775	67	7.03139	0.0487675	worm-dummy-08376x	worm-dummy-08376x
GAACTTAA	ALIEN_NEW	7.03138	1.01341	-0.345036	49	7.03138	0.0487679	worm-dummy-08316x	worm-dummy-08316x
TATACCAA	ALIEN_NEW	7.02902	2.32305	0.826187	20	7.02902	0.0488676	worm-dummy-13076x	worm-dummy-13076x
TCATACGA	ALIEN_NEW	7.02772	3.4158	-0.359899	34	7.02772	0.0489227	worm-dummy-13510x	worm-dummy-13510x
CATTAATA	ALIEN_NEW	0.72504	7.02628	-1.86401	66	7.02628	0.0489837	worm-dummy-05059x	worm-dummy-05059x
AAGTGTGA	ALIEN_NEW	1.0265	7.02611	-0.791019	46	7.02611	0.0489909	worm-dummy-00750x	worm-dummy-00750x
CTAGACTA	ALIEN_NEW	7.0247	0.956577	0.899614	7	7.0247	0.0490507	worm-dummy-07303x	worm-dummy-07303x
AAAGTTTA	ALIEN_NEW	7.02217	2.46238	-0.387716	63	7.02217	0.0491582	worm-dummy-00191x	worm-dummy-00191x
AGCTAAAA	ALIEN_NEW	0.84239	7.02134	1.65722	6	7.02134	0.0491935	worm-dummy-02496x	worm-dummy-02496x
GTTCCCGA	ALIEN_NEW	3.05266	7.02056	0.391445	50	7.02056	0.0492267	worm-dummy-12118x	worm-dummy-12118x
TGTATTGA	ALIEN_NEW	7.01822	3.21345	3.59696	13	7.01822	0.0493265	worm-dummy-15166x	worm-dummy-15166x
GAAAAAGA	ALIEN_NEW	0.804073	7.01777	-0.825664	75	7.01777	0.0493457	worm-dummy-08194x	worm-dummy-08194x
CCGAAACA	ALIEN_NEW	7.01486	1.23409	-0.8896	83	7.01486	0.0494701	worm-dummy-05633x	worm-dummy-05633x
TGGTGGGA	ALIEN_NEW	0	7.01418	-0.432299	92	7.01418	0.0494992	worm-dummy-15082x	worm-dummy-15082x
CCGAGTAA	ALIEN_NEW	0.441892	7.01371	-0.821579	52	7.01371	0.0495194	worm-dummy-05676x	worm-dummy-05676x
TAAATGCA	ALIEN_NEW	2.83443	7.0133	4.84217	6	7.0133	0.0495369	worm-dummy-12345x	worm-dummy-12345x
AGCGATTA	ALIEN_NEW	7.01281	0.978916	0.615582	6	7.01281	0.049558	worm-dummy-02447x	worm-dummy-02447x
GTTTAACA	ALIEN_NEW	0.621755	7.01205	-0.487132	87	7.01205	0.0495905	worm-dummy-12225x	worm-dummy-12225x
CCAATCTA	ALIEN_NEW	7.012	2.45069	-3.99208	90	7.012	0.0495927	worm-dummy-05175x	worm-dummy-05175x
AGACCAAA	ALIEN_VAR	0.014389	7.01117	0.965468	20	7.01117	0.0496283	worm-dummy-02128x	worm-dummy-02128x
TACAAATA	ALIEN_NEW	0	7.01106	-0.435606	54	7.01106	0.049633	worm-dummy-12547x	worm-dummy-12547x
TCGGTCAA	ALIEN_NEW	7.0098	3.04598	0.72564	29	7.0098	0.0496872	worm-dummy-14004x	worm-dummy-14004x
AAGTTCAA	ALIEN_NEW	1.90101	7.00733	-4.89256	80	7.00733	0.0497935	worm-dummy-00756x	worm-dummy-00756x
CTGAAGCA	ALIEN_NEW	7.00647	3.79467	-1.23835	57	7.00647	0.0498305	worm-dummy-07689x	worm-dummy-07689x
TGGCTCTA	ALIEN_NEW	1.66519	7.00634	4.29593	21	7.00634	0.0498361	worm-dummy-14967x	worm-dummy-14967x
ACGTTCAA	ALIEN_NEW	7.00536	0.776204	1.43583	27	7.00536	0.0498784	worm-dummy-01780x	worm-dummy-01780x
CTATACCA	ALIEN_NEW	7.0051	1.95692	2.31316	20	7.0051	0.0498896	worm-dummy-07365x	worm-dummy-07365x
AAATACTA	ALIEN_NEW	7.00422	1.04355	-1.25326	61	7.00422	0.0499276	worm-dummy-00199x	worm-dummy-00199x
TCCGACTA	ALIEN_VAR	1.93905	7.00146	-0.0772624	75	7.00146	0.050047	worm-dummy-13703x	worm-dummy-13703x
GGGTCAAA	ALIEN_NEW	7.00129	0.151756	1.39323	1	7.00129	0.0500543	worm-dummy-10960x	worm-dummy-10960x
GATGTCCA	ALIEN_NEW	0.429178	7.00001	-1.62068	61	7.00001	0.0501098	worm-dummy-09141x	worm-dummy-09141x
ACGAACAA	ALIEN_NEW	6.99987	0.280142	0.289772	1	6.99987	0.0501158	worm-dummy-01540x	worm-dummy-01540x
AGGGATCA	ALIEN_NEW	0.555733	6.99942	1.04813	17	6.99942	0.0501354	worm-dummy-02701x	worm-dummy-02701x
ACTGAGGA	ALIEN_NEW	6.99716	0.54	1.38737	18	6.99716	0.0502335	worm-dummy-01930x	worm-dummy-01930x
AACGTGGA	ALIEN_NEW	6.99651	0	0.559063	36	6.99651	0.0502617	worm-dummy-00442x	worm-dummy-00442x
TGCCTGTA	ALIEN_NEW	1.63655	6.99581	-0.749273	54	6.99581	0.0502921	worm-dummy-14715x	worm-dummy-14715x
CTAATCAA	ALIEN_NEW	0	6.99524	-0.866295	90	6.99524	0.050317	worm-dummy-07220x	worm-dummy-07220x
TTATAAGA	ALIEN_NEW	3.24878	6.99485	-1.59259	90	6.99485	0.0503339	worm-dummy-15554x	worm-dummy-15554x
GGCGTTCA	ALIEN_NEW	6.99461	0.639329	1.34789	15	6.99461	0.0503444	worm-dummy-10685x	worm-dummy-10685x
ACCTAAAA	ALIEN_NEW	6.99421	0	-0.0327729	59	6.99421	0.0503618	worm-dummy-01472x	worm-dummy-01472x
TGTACGAA	ALIEN_NEW	0.538217	6.99265	0.326814	2	6.99265	0.0504298	worm-dummy-15128x	worm-dummy-15128x
ACATATTA	ALIEN_NEW	6.99256	2.67265	-2.4828	75	6.99256	0.0504337	worm-dummy-01231x	worm-dummy-01231x
ATCGGAGA	ALIEN_NEW	0	6.99113	-0.141615	92	6.99113	0.0504961	worm-dummy-03490x	worm-dummy-03490x
CTGACAAA	ALIEN_NEW	0.693008	6.98868	1.23048	13	6.98868	0.0506032	worm-dummy-07696x	worm-dummy-07696x
ATAGACTA	ALIEN_NEW	6.98815	2.22411	1.58385	7	6.98815	0.0506264	worm-dummy-03207x	worm-dummy-03207x
ACACAACA	ALIEN_NEW	6.98787	5.06324	-3.87237	48	6.98787	0.0506387	worm-dummy-01089x	worm-dummy-01089x
CTCGTTCA	ALIEN_NEW	6.98619	0.16846	1.0783	20	6.98619	0.0507123	worm-dummy-07613x	worm-dummy-07613x
CAGTCAGA	ALIEN_NEW	6.98479	3.5925	-0.882151	75	6.98479	0.0507738	worm-dummy-04818x	worm-dummy-04818x
AATATGAA	ALIEN_NEW	6.98356	1.43601	1.32594	7	6.98356	0.0508278	worm-dummy-00824x	worm-dummy-00824x
AATAGTAA	ALIEN_NEW	6.97885	1.30385	-0.237514	67	6.97885	0.0510352	worm-dummy-00812x	worm-dummy-00812x
TCTCGATA	ALIEN_NEW	2.16525	6.97882	0.233823	38	6.97882	0.0510365	worm-dummy-14179x	worm-dummy-14179x
TAAACACA	ALIEN_NEW	1.7071	6.97723	2.59897	9	6.97723	0.0511067	worm-dummy-12305x	worm-dummy-12305x
TCCCCCAA	ALIEN_NEW	6.97616	1.65684	1.97842	1	6.97616	0.051154	worm-dummy-13652x	worm-dummy-13652x
AGGAGATA	ALIEN_NEW	6.97576	0	1.04939	34	6.97576	0.0511717	worm-dummy-02595x	worm-dummy-02595x
TCTCCGAA	ALIEN_NEW	3.30809	6.97555	0.628978	20	6.97555	0.051181	worm-dummy-14168x	worm-dummy-14168x
AAATTATA	ALIEN_NEW	6.97552	1.08756	-1.34449	73	6.97552	0.0511824	worm-dummy-00243x	worm-dummy-00243x
GTTGCCAA	ALIEN_NEW	2.22143	6.97067	-3.90404	85	6.97067	0.0513974	worm-dummy-12180x	worm-dummy-12180x
CTCAGGCA	ALIEN_NEW	6.96993	0.771797	-0.522819	54	6.96993	0.0514303	worm-dummy-07465x	worm-dummy-07465x
ATAGTAGA	ALIEN_NEW	6.96921	2.02482	-1.09405	70	6.96921	0.0514623	worm-dummy-03250x	worm-dummy-03250x
TGCTGTGA	ALIEN_NEW	2.01713	6.96616	-0.984805	40	6.96616	0.0515982	worm-dummy-14830x	worm-dummy-14830x
ACTTTATA	ALIEN_NEW	0.449013	6.95831	1.07528	13	6.95831	0.0519495	worm-dummy-02035x	worm-dummy-02035x
AGGGGTTA	ALIEN_NEW	6.95582	0	-0.532465	78	6.95582	0.0520614	worm-dummy-02735x	worm-dummy-02735x
TATAGGCA	ALIEN_NEW	6.95546	1.56472	-0.556161	34	6.95546	0.0520776	worm-dummy-13097x	worm-dummy-13097x
ATTACTCA	ALIEN_NEW	3.82875	6.95488	-0.919464	80	6.95488	0.0521037	worm-dummy-03869x	worm-dummy-03869x
TCGCCTCA	ALIEN_NEW	6.95418	0.478342	-0.815582	66	6.95418	0.0521352	worm-dummy-13917x	worm-dummy-13917x
CAGATTCA	ALIEN_NEW	6.95387	2.97751	2.18658	20	6.95387	0.0521492	worm-dummy-04669x	worm-dummy-04669x
TTTTATTA	ALIEN_NEW	6.95165	0.643205	-1.01547	63	6.95165	0.0522494	worm-dummy-16335x	worm-dummy-16335x
CTGTCGAA	ALIEN_NEW	6.95161	0.616354	1.15018	40	6.95161	0.0522512	worm-dummy-07896x	worm-dummy-07896x
TGAGGGCA	ALIEN_NEW	6.95156	1.32775	-0.0478694	44	6.95156	0.0522534	worm-dummy-14505x	worm-dummy-14505x
AAGGGCCA	ALIEN_NEW	6.95043	2.19175	4.96662	2	6.95043	0.0523045	worm-dummy-00677x	worm-dummy-00677x
CGCGTATA	ALIEN_NEW	6.94888	0.026209	-1.66013	92	6.94888	0.0523746	worm-dummy-06579x	worm-dummy-06579x
CATGGATA	ALIEN_NEW	6.94749	3.26539	1.02119	29	6.94749	0.0524375	worm-dummy-05027x	worm-dummy-05027x
ATTGATTA	ALIEN_NEW	0.754179	6.94716	0.28526	40	6.94716	0.0524525	worm-dummy-03983x	worm-dummy-03983x
TCGAACTA	ALIEN_NEW	3.17324	6.94593	1.12604	4	6.94593	0.0525083	worm-dummy-13831x	worm-dummy-13831x
ATTTCCTA	ALIEN_NEW	6.9458	1.02989	-0.672748	49	6.9458	0.0525142	worm-dummy-04055x	worm-dummy-04055x
GTTAGCAA	ALIEN_NEW	6.94558	0	-0.768478	66	6.94558	0.0525241	worm-dummy-12068x	worm-dummy-12068x
AATATATA	ALIEN_NEW	2.24645	6.9455	-3.0748	73	6.9455	0.0525278	worm-dummy-00819x	worm-dummy-00819x
ATTATTAA	ALIEN_NEW	6.9419	0	-0.829219	57	6.9419	0.0526914	worm-dummy-03900x	worm-dummy-03900x
CCATGACA	NATIVE_CONS	6.94167	1.13032	0.857646	13	6.94167	0.0527019	mmu-miR-1933-5p	cel-miR-46,cbr-miR-46,cel-miR-47,cbr-miR-47,dme-miR-281,dps-miR-281,mmu-miR-1933-5p,cbri-miR-012052,cbri-miR-012056,dpse-miR-053245,dpse-miR-053674
GTATGGTA	ALIEN_NEW	0.690177	6.94128	-1.99905	80	6.94128	0.0527196	worm-dummy-11499x	worm-dummy-11499x
TGAGAGTA	ALIEN_NEW	0.648249	6.93976	0.209579	23	6.93976	0.0527889	worm-dummy-14475x	worm-dummy-14475x
ACTCAAAA	ALIEN_NEW	6.9392	2.02392	-1.79736	70	6.9392	0.0528145	worm-dummy-01856x	worm-dummy-01856x
CCGAAAAA	ALIEN_NEW	6.93763	2.25216	2.34502	2	6.93763	0.0528862	worm-dummy-05632x	worm-dummy-05632x
CCCTGTGA	ALIEN_VAR	1.69673	6.93525	-0.287641	70	6.93525	0.052995	worm-dummy-05614x	worm-dummy-05614x
AATAGTCA	ALIEN_NEW	4.21017	6.9333	0.428009	2	6.9333	0.0530844	worm-dummy-00813x	worm-dummy-00813x
ACAATAAA	ALIEN_NEW	1.59077	6.93235	-1.08259	73	6.93235	0.0531279	worm-dummy-01072x	worm-dummy-01072x
ACTGGGCA	ALIEN_NEW	1.26878	6.92959	1.32494	38	6.92959	0.0532547	worm-dummy-01961x	worm-dummy-01961x
GTGGCCCA	ALIEN_NEW	6.92699	1.45238	-1.07843	57	6.92699	0.0533745	worm-dummy-11925x	worm-dummy-11925x
TGCTCCCA	ALIEN_NEW	6.92359	1.53033	2.94689	4	6.92359	0.0535314	worm-dummy-14805x	worm-dummy-14805x
GCGATAAA	ALIEN_NEW	3.57563	6.9212	-1.10604	92	6.9212	0.0536421	worm-dummy-09776x	worm-dummy-09776x
AAAGCTAA	ALIEN_NEW	1.96578	6.91737	-0.528995	92	6.91737	0.0538198	worm-dummy-00156x	worm-dummy-00156x
GAGTGAAA	ALIEN_NEW	6.91523	0	1.41335	7	6.91523	0.0539193	worm-dummy-08928x	worm-dummy-08928x
GTTGTAGA	ALIEN_NEW	1.78773	6.91395	1.15477	36	6.91395	0.0539789	worm-dummy-12210x	worm-dummy-12210x
TGCTCTAA	ALIEN_NEW	1.95481	6.91259	-4.78005	75	6.91259	0.0540424	worm-dummy-14812x	worm-dummy-14812x
ATCAGACA	ALIEN_NEW	6.91016	1.79984	-1.19661	38	6.91016	0.0541559	worm-dummy-03361x	worm-dummy-03361x
AATGAGCA	ALIEN_NEW	6.91006	1.8128	3.82462	2	6.91006	0.0541606	worm-dummy-00905x	worm-dummy-00905x
AATGTGTA	ALIEN_NEW	4.85905	6.91004	-0.0577858	9	6.91004	0.0541615	worm-dummy-00955x	worm-dummy-00955x
AGGTTAGA	ALIEN_NEW	6.90943	0	0.742878	20	6.90943	0.05419	worm-dummy-02802x	worm-dummy-02802x
ACCGATCA	ALIEN_NEW	6.90533	0.273635	1.37652	18	6.90533	0.0543822	worm-dummy-01421x	worm-dummy-01421x
GACATTAA	ALIEN_NEW	0	6.90446	-0.449648	78	6.90446	0.054423	worm-dummy-08508x	worm-dummy-08508x
ACCTTTCA	NATIVE_SPEC	3.26435	6.90203	-1.47443	92	6.90203	0.0545373	cel-miR-229*	cel-miR-229*
AACTGTGA	ALIEN_NEW	3.62975	6.90192	0.136009	75	6.90192	0.0545425	worm-dummy-00494x	worm-dummy-00494x
AAGACGCA	ALIEN_NEW	2.07415	6.901	-4.3167	97	6.901	0.0545859	worm-dummy-00537x	worm-dummy-00537x
GACACACA	ALIEN_NEW	6.9006	2.23967	2.23983	23	6.9006	0.0546047	worm-dummy-08465x	worm-dummy-08465x
GTAAACAA	ALIEN_NEW	0.596183	6.89948	0.387934	15	6.89948	0.0546575	worm-dummy-11268x	worm-dummy-11268x
ATGGAACA	ALIEN_NEW	6.89901	0.972894	0.419152	44	6.89901	0.0546797	worm-dummy-03713x	worm-dummy-03713x
TGGGCGAA	ALIEN_NEW	1.09531	6.89685	-0.520596	52	6.89685	0.0547817	worm-dummy-15000x	worm-dummy-15000x
CCTCAGCA	ALIEN_NEW	0.436821	6.89632	1.1421	17	6.89632	0.0548068	worm-dummy-05961x	worm-dummy-05961x
CCAGTGTA	ALIEN_NEW	3.99458	6.89592	5.35596	20	6.89592	0.0548257	worm-dummy-05307x	worm-dummy-05307x
CTTATAGA	ALIEN_NEW	2.60358	6.89565	0.646171	32	6.89565	0.0548385	worm-dummy-07986x	worm-dummy-07986x
ATTGATGA	ALIEN_NEW	6.8933	0	0.200849	29	6.8933	0.0549499	worm-dummy-03982x	worm-dummy-03982x
GCTAGGTA	ALIEN_NEW	6.89325	4.46694	-0.0791943	42	6.89325	0.0549522	worm-dummy-10027x	worm-dummy-10027x
ACATACAA	ALIEN_NEW	2.68386	6.88791	-6.27042	75	6.88791	0.0552061	worm-dummy-01220x	worm-dummy-01220x
CTTACGGA	ALIEN_NEW	6.88494	0.790807	-0.555811	75	6.88494	0.0553478	worm-dummy-07962x	worm-dummy-07962x
TATTGCAA	ALIEN_NEW	6.88078	2.11006	-0.78841	92	6.88078	0.0555468	worm-dummy-13284x	worm-dummy-13284x
ACGCTTCA	ALIEN_NEW	1.39037	6.88059	-1.10307	75	6.88059	0.0555559	worm-dummy-01661x	worm-dummy-01661x
TGGGGTTA	ALIEN_NEW	6.87981	0	0.0715647	40	6.87981	0.0555933	worm-dummy-15023x	worm-dummy-15023x
GAATGGGA	ALIEN_NEW	6.87973	1.58928	1.59659	10	6.87973	0.0555971	worm-dummy-08426x	worm-dummy-08426x
TGGTACAA	ALIEN_NEW	6.87923	2.34671	-1.16272	49	6.87923	0.0556211	worm-dummy-15044x	worm-dummy-15044x
TATAAGAA	ALIEN_NEW	2.21974	6.87831	-1.24564	90	6.87831	0.0556653	worm-dummy-13064x	worm-dummy-13064x
AGGATTGA	ALIEN_NEW	6.87792	1.49096	0.0818887	44	6.87792	0.055684	worm-dummy-02622x	worm-dummy-02622x
GCTCACAA	ALIEN_NEW	6.87782	2.1194	-2.05756	78	6.87782	0.0556888	worm-dummy-10052x	worm-dummy-10052x
TTAGGCTA	ALIEN_NEW	2.27587	6.87707	1.88354	20	6.87707	0.0557249	worm-dummy-15527x	worm-dummy-15527x
AATCTCAA	ALIEN_NEW	6.87612	3.38333	-1.83018	87	6.87612	0.0557706	worm-dummy-00884x	worm-dummy-00884x
AACTTTAA	ALIEN_NEW	0.543225	6.87492	0.679218	23	6.87492	0.0558284	worm-dummy-00508x	worm-dummy-00508x
CCTACAAA	ALIEN_NEW	1.69357	6.86969	2.7882	15	6.86969	0.0560808	worm-dummy-05904x	worm-dummy-05904x
TTCTAGCA	ALIEN_NEW	0.819165	6.86939	-0.0430182	36	6.86939	0.0560953	worm-dummy-15817x	worm-dummy-15817x
TATCTTCA	ALIEN_NEW	6.86856	2.4341	2.20341	6	6.86856	0.0561355	worm-dummy-13181x	worm-dummy-13181x
CAACGATA	ALIEN_NEW	6.86845	0	-0.581858	67	6.86845	0.0561408	worm-dummy-04195x	worm-dummy-04195x
CTGGCAAA	ALIEN_NEW	6.86778	0.766143	1.74331	6	6.86778	0.0561733	worm-dummy-07824x	worm-dummy-07824x
ATGTCGAA	ALIEN_NEW	6.86674	0.091913	1.18917	10	6.86674	0.0562237	worm-dummy-03800x	worm-dummy-03800x
GTGCGAGA	ALIEN_NEW	6.86665	3.58136	-3.47589	54	6.86665	0.0562281	worm-dummy-11874x	worm-dummy-11874x
AAGGCTAA	ALIEN_NEW	6.86625	1.08609	-0.584615	92	6.86625	0.0562475	worm-dummy-00668x	worm-dummy-00668x
TTAACAAA	ALIEN_NEW	6.09363	6.8661	2.02808	4	6.8661	0.0562548	worm-dummy-15376x	worm-dummy-15376x
TCTGCAAA	ALIEN_NEW	1.59064	6.86449	1.40828	18	6.86449	0.0563329	worm-dummy-14224x	worm-dummy-14224x
CTATTGAA	ALIEN_NEW	0.815466	6.86264	1.34857	23	6.86264	0.0564229	worm-dummy-07416x	worm-dummy-07416x
GAATTCTA	ALIEN_NEW	6.86176	1.26382	2.10614	21	6.86176	0.0564657	worm-dummy-08439x	worm-dummy-08439x
TTTTATAA	ALIEN_NEW	3.19189	6.85979	-1.25289	97	6.85979	0.0565618	worm-dummy-16332x	worm-dummy-16332x
CTTGCCAA	ALIEN_NEW	5.4995	6.85923	-0.991385	85	6.85923	0.0565891	worm-dummy-08084x	worm-dummy-08084x
CTATGTAA	ALIEN_NEW	6.85875	0.961962	2.51709	6	6.85875	0.0566125	worm-dummy-07404x	worm-dummy-07404x
ATTTCCCA	ALIEN_NEW	3.22637	6.85858	1.38449	7	6.85858	0.0566208	worm-dummy-04053x	worm-dummy-04053x
GGATTGCA	ALIEN_NEW	6.85796	1.4437	0.128145	97	6.85796	0.0566511	worm-dummy-10489x	worm-dummy-10489x
ACAGTATA	ALIEN_NEW	3.37055	6.85783	7.85278	20	6.85783	0.0566575	worm-dummy-01203x	worm-dummy-01203x
GGATAAAA	ALIEN_NEW	6.85763	2.03537	-5.94535	90	6.85763	0.0566672	worm-dummy-10432x	worm-dummy-10432x
CTCATTAA	ALIEN_NEW	2.07921	6.85587	-1.28818	63	6.85587	0.0567533	worm-dummy-07484x	worm-dummy-07484x
AGTTGCAA	ALIEN_VAR	6.85574	0	-0.149462	73	6.85574	0.0567597	worm-dummy-03044x	worm-dummy-03044x
ATATTCAA	ALIEN_NEW	0.075788	6.85561	0.290711	46	6.85561	0.056766	worm-dummy-03316x	worm-dummy-03316x
AGTTGACA	ALIEN_NEW	2.18242	6.8548	-0.954144	54	6.8548	0.0568057	worm-dummy-03041x	worm-dummy-03041x
GGAGAACA	ALIEN_NEW	6.85371	3.43201	0.380173	2	6.85371	0.0568591	worm-dummy-10369x	worm-dummy-10369x
TACAAACA	ALIEN_NEW	4.58938	6.8532	-0.0183883	95	6.8532	0.0568841	worm-dummy-12545x	worm-dummy-12545x
TCTAAGAA	ALIEN_NEW	6.85229	0	0.885735	10	6.85229	0.0569288	worm-dummy-14088x	worm-dummy-14088x
TCCAACTA	ALIEN_NEW	0.569183	6.85207	1.73758	18	6.85207	0.0569396	worm-dummy-13575x	worm-dummy-13575x
ATATGTAA	ALIEN_NEW	6.85176	4.40786	2.38424	36	6.85176	0.0569548	worm-dummy-03308x	worm-dummy-03308x
TACACCAA	ALIEN_NEW	6.85166	2.28922	5.5286	21	6.85166	0.0569597	worm-dummy-12564x	worm-dummy-12564x
CGGAGATA	ALIEN_NEW	6.85141	1.01701	1.21616	38	6.85141	0.056972	worm-dummy-06691x	worm-dummy-06691x
AGCTTAGA	ALIEN_NEW	2.72428	6.8488	0.642422	38	6.8488	0.0571004	worm-dummy-02546x	worm-dummy-02546x
GGCGCGAA	ALIEN_NEW	6.84799	1.78684	0.59755	30	6.84799	0.0571403	worm-dummy-10648x	worm-dummy-10648x
GAAGACAA	ALIEN_NEW	1.13716	6.84683	-1.31622	67	6.84683	0.0571974	worm-dummy-08324x	worm-dummy-08324x
TTTCGGCA	ALIEN_NEW	6.84683	1.86637	-0.128784	34	6.84683	0.0571974	worm-dummy-16233x	worm-dummy-16233x
TGCACAGA	ALIEN_NEW	6.84654	2.05877	9.02672	7	6.84654	0.0572117	worm-dummy-14610x	worm-dummy-14610x
AGGGCATA	ALIEN_NEW	6.84594	1.41646	-1.26817	59	6.84594	0.0572413	worm-dummy-02707x	worm-dummy-02707x
TTCAGACA	ALIEN_NEW	6.84513	3.12816	-3.04055	83	6.84513	0.0572813	worm-dummy-15649x	worm-dummy-15649x
CGTTCTCA	ALIEN_NEW	0.747951	6.84421	1.69176	9	6.84421	0.0573268	worm-dummy-07133x	worm-dummy-07133x
AATAACTA	ALIEN_NEW	1.09953	6.84193	-0.0172751	42	6.84193	0.0574396	worm-dummy-00775x	worm-dummy-00775x
TGCGCGAA	ALIEN_NEW	6.84027	0.0016079	-0.170808	36	6.84027	0.0575218	worm-dummy-14744x	worm-dummy-14744x
AATTCGTA	ALIEN_NEW	0.707415	6.83995	1.14346	15	6.83995	0.0575377	worm-dummy-00987x	worm-dummy-00987x
GGCTTTAA	ALIEN_VAR	6.83113	1.52447	1.09579	20	6.83113	0.0579768	worm-dummy-10748x	worm-dummy-10748x
ACTAAATA	ALIEN_NEW	1.4981	6.83064	-0.712689	80	6.83064	0.0580013	worm-dummy-01795x	worm-dummy-01795x
AGCGCACA	ALIEN_NEW	6.82984	1.0352	0.563906	23	6.82984	0.0580413	worm-dummy-02449x	worm-dummy-02449x
CGACTCCA	ALIEN_NEW	6.82867	2.20921	-2.53823	57	6.82867	0.0580999	worm-dummy-06261x	worm-dummy-06261x
GAACGAGA	ALIEN_NEW	6.8282	1.20605	0.650113	2	6.8282	0.0581234	worm-dummy-08290x	worm-dummy-08290x
TGAAGCAA	ALIEN_NEW	1.85676	6.8276	-3.75807	87	6.8276	0.0581535	worm-dummy-14372x	worm-dummy-14372x
TCATGCTA	ALIEN_NEW	4.24881	6.82634	0.140352	87	6.82634	0.0582167	worm-dummy-13543x	worm-dummy-13543x
GGTCCTCA	ALIEN_NEW	6.82616	0.959827	-0.908534	59	6.82616	0.0582257	worm-dummy-11101x	worm-dummy-11101x
ATGATGAA	ALIEN_VAR	6.82568	2.40234	0.000238964	97	6.82568	0.0582498	worm-dummy-03640x	worm-dummy-03640x
AAACCTAA	ALIEN_NEW	6.82552	3.32835	0.368557	7	6.82552	0.0582578	worm-dummy-00092x	worm-dummy-00092x
TGAGGTAA	ALIEN_NEW	0.823469	6.82514	2.24404	21	6.82514	0.0582769	worm-dummy-14508x	worm-dummy-14508x
TTTCTATA	ALIEN_NEW	6.82333	4.14746	-0.94424	80	6.82333	0.0583679	worm-dummy-16243x	worm-dummy-16243x
TGCTAACA	ALIEN_NEW	6.82243	5.28496	1.8519	2	6.82243	0.0584132	worm-dummy-14785x	worm-dummy-14785x
AACCTCGA	ALIEN_NEW	6.82132	1.42208	-2.80002	83	6.82132	0.0584691	worm-dummy-00374x	worm-dummy-00374x
CAAGCATA	ALIEN_NEW	0.854396	6.82124	-0.960787	63	6.82124	0.0584731	worm-dummy-04243x	worm-dummy-04243x
ATGATGCA	ALIEN_NEW	6.81938	0	-0.410481	92	6.81938	0.0585669	worm-dummy-03641x	worm-dummy-03641x
GTAAAGGA	ALIEN_NEW	6.81845	0.339987	-0.0528777	67	6.81845	0.0586138	worm-dummy-11274x	worm-dummy-11274x
GTGCATGA	NATIVE_SPEC	1.15088	6.81842	-1.12438	75	6.81842	0.0586153	cel-miR-124*	cel-miR-124*
GCTAGAAA	ALIEN_NEW	0.626956	6.81783	-1.17356	92	6.81783	0.0586452	worm-dummy-10016x	worm-dummy-10016x
AAACTGCA	ALIEN_NEW	1.67764	6.81502	-1.57985	61	6.81502	0.0587873	worm-dummy-00121x	worm-dummy-00121x
AATCGTAA	ALIEN_NEW	6.81446	3.43261	0.772615	18	6.81446	0.0588157	worm-dummy-00876x	worm-dummy-00876x
CGTACTTA	ALIEN_NEW	6.81309	0	1.23146	4	6.81309	0.0588851	worm-dummy-06943x	worm-dummy-06943x
TTTTCTAA	ALIEN_NEW	6.81261	0.885425	-1.62831	70	6.81261	0.0589095	worm-dummy-16348x	worm-dummy-16348x
AGTGTTCA	ALIEN_NEW	0	6.81259	-0.126232	50	6.81259	0.0589105	worm-dummy-03005x	worm-dummy-03005x
TACGCTTA	ALIEN_NEW	1.21363	6.81005	-0.900703	67	6.81005	0.0590396	worm-dummy-12703x	worm-dummy-12703x
GGTCAGAA	ALIEN_NEW	1.94851	6.80953	1.01341	46	6.80953	0.059066	worm-dummy-11080x	worm-dummy-11080x
ATATTGGA	ALIEN_NEW	6.80783	3.89213	5.6489	23	6.80783	0.0591526	worm-dummy-03322x	worm-dummy-03322x
GTTTATTA	ALIEN_NEW	6.80489	1.90223	-3.17156	61	6.80489	0.0593026	worm-dummy-12239x	worm-dummy-12239x
TTAATGGA	ALIEN_NEW	6.80293	0.083812	0.535252	85	6.80293	0.0594028	worm-dummy-15418x	worm-dummy-15418x
ATCCCATA	ALIEN_NEW	6.80268	0	-0.562441	75	6.80268	0.0594156	worm-dummy-03411x	worm-dummy-03411x
TGGGCACA	ALIEN_NEW	6.80246	0	0.0148161	36	6.80246	0.0594268	worm-dummy-14993x	worm-dummy-14993x
TCGATGAA	ALIEN_NEW	0	6.80074	0.452053	15	6.80074	0.0595149	worm-dummy-13880x	worm-dummy-13880x
ATCGTGCA	ALIEN_NEW	6.79991	1.77986	-0.968101	1	6.79991	0.0595575	worm-dummy-03513x	worm-dummy-03513x
AAGCTCGA	ALIEN_NEW	2.89877	6.79967	-1.80536	95	6.79967	0.0595698	worm-dummy-00630x	worm-dummy-00630x
CAATGTAA	ALIEN_NEW	3.12962	6.7967	-1.32777	70	6.7967	0.0597224	worm-dummy-04332x	worm-dummy-04332x
TAACATTA	ALIEN_NEW	0.048702	6.79494	-0.403806	70	6.79494	0.059813	worm-dummy-12367x	worm-dummy-12367x
GCGTTTAA	ALIEN_NEW	6.79412	1.19019	-0.845859	67	6.79412	0.0598552	worm-dummy-09980x	worm-dummy-09980x
GCGTTCAA	ALIEN_NEW	6.79086	0.093227	1.2718	17	6.79086	0.0600235	worm-dummy-09972x	worm-dummy-09972x
GTCTTTTA	ALIEN_NEW	6.78895	1.34445	-0.955692	54	6.78895	0.0601223	worm-dummy-11775x	worm-dummy-11775x
AAACAATA	ALIEN_NEW	1.37328	6.78837	-2.43115	87	6.78837	0.0601523	worm-dummy-00067x	worm-dummy-00067x
CGTTCCAA	ALIEN_NEW	6.7873	1.90775	-0.537478	61	6.7873	0.0602077	worm-dummy-07124x	worm-dummy-07124x
GGTTGTGA	NATIVE_CONS	6.78666	5.58585	-3.60013	4	6.78666	0.0602409	dme-miR-307	cel-miR-67,cbr-miR-67,dme-miR-307,dps-miR-307,cbri-miR-011955
TGTCTACA	ALIEN_NEW	0	6.78662	-0.519877	44	6.78662	0.060243	worm-dummy-15217x	worm-dummy-15217x
TAGCCGCA	ALIEN_NEW	6.78542	0.353091	0.628575	17	6.78542	0.0603053	worm-dummy-12889x	worm-dummy-12889x
CACTTCCA	ALIEN_NEW	2.90733	6.78401	0.897469	32	6.78401	0.0603785	worm-dummy-04597x	worm-dummy-04597x
AGCTCCCA	ALIEN_NEW	6.78377	0.749362	1.34618	10	6.78377	0.060391	worm-dummy-02517x	worm-dummy-02517x
ATACGATA	ALIEN_NEW	2.01425	6.78226	-2.05477	87	6.78226	0.0604696	worm-dummy-03171x	worm-dummy-03171x
ACGGTTTA	ALIEN_NEW	6.78181	5.11244	-0.587356	52	6.78181	0.060493	worm-dummy-01727x	worm-dummy-01727x
AACTTGAA	ALIEN_NEW	6.78175	1.21119	-1.28049	83	6.78175	0.0604961	worm-dummy-00504x	worm-dummy-00504x
TCGAGTTA	ALIEN_NEW	6.7796	1.60561	2.79759	32	6.7796	0.0606082	worm-dummy-13871x	worm-dummy-13871x
AACTTGCA	ALIEN_NEW	0.016243	6.77943	-1.26906	83	6.77943	0.0606171	worm-dummy-00505x	worm-dummy-00505x
CACAGATA	ALIEN_NEW	2.30319	6.7757	-4.47391	87	6.7757	0.060812	worm-dummy-04387x	worm-dummy-04387x
CCTAGTAA	ALIEN_NEW	6.77464	1.86563	-5.39802	78	6.77464	0.0608675	worm-dummy-05932x	worm-dummy-05932x
TGTATGTA	ALIEN_NEW	6.77371	3.07029	0.696486	36	6.77371	0.0609163	worm-dummy-15163x	worm-dummy-15163x
GGCCACTA	ALIEN_VAR	6.77345	1.0323	1.5684	34	6.77345	0.0609299	worm-dummy-10567x	worm-dummy-10567x
GCTGGGGA	ALIEN_NEW	6.77281	1.27284	0.793896	15	6.77281	0.0609635	worm-dummy-10154x	worm-dummy-10154x
GACTTTAA	ALIEN_NEW	0.42463	6.77264	1.03668	23	6.77264	0.0609724	worm-dummy-08700x	worm-dummy-08700x
CCCTTTTA	ALIEN_NEW	6.77076	0	1.38792	7	6.77076	0.0610711	worm-dummy-05631x	worm-dummy-05631x
AACTGAGA	ALIEN_NEW	6.77069	1.45827	1.48864	17	6.77069	0.0610748	worm-dummy-00482x	worm-dummy-00482x
TCGACATA	ALIEN_NEW	6.7693	3.76907	0.982808	15	6.7693	0.0611479	worm-dummy-13843x	worm-dummy-13843x
GGAGATGA	ALIEN_NEW	6.76841	0	-0.440042	78	6.76841	0.0611948	worm-dummy-10382x	worm-dummy-10382x
GCTGGGTA	ALIEN_NEW	6.76825	1.6645	0.149501	29	6.76825	0.0612032	worm-dummy-10155x	worm-dummy-10155x
ACTTGAAA	ALIEN_NEW	6.76748	0.221112	-1.11645	59	6.76748	0.0612438	worm-dummy-02016x	worm-dummy-02016x
GTTCCAAA	ALIEN_NEW	6.76743	0.658302	-0.947504	66	6.76743	0.0612464	worm-dummy-12112x	worm-dummy-12112x
CTTGTAAA	ALIEN_NEW	6.76725	0.755947	-2.03104	97	6.76725	0.0612559	worm-dummy-08112x	worm-dummy-08112x
ATGCGTTA	ALIEN_NEW	6.76615	2.35182	0.270798	46	6.76615	0.0613139	worm-dummy-03695x	worm-dummy-03695x
TGGGTACA	ALIEN_NEW	6.76615	0.095816	-1.10475	49	6.76615	0.0613139	worm-dummy-15025x	worm-dummy-15025x
AAACCCTA	ALIEN_NEW	6.76513	0	-0.609694	38	6.76513	0.0613677	worm-dummy-00087x	worm-dummy-00087x
TTCCAGCA	ALIEN_NEW	6.76493	1.28764	0.952434	17	6.76493	0.0613783	worm-dummy-15689x	worm-dummy-15689x
ATGACGTA	ALIEN_NEW	3.28808	6.76467	-1.37093	90	6.76467	0.061392	worm-dummy-03611x	worm-dummy-03611x
CAATGCGA	ALIEN_NEW	6.75821	1.0202	1.68261	20	6.75821	0.0617342	worm-dummy-04326x	worm-dummy-04326x
GGTTCCAA	ALIEN_NEW	6.75794	1.01646	-0.4974	61	6.75794	0.0617486	worm-dummy-11220x	worm-dummy-11220x
CAGATTGA	ALIEN_NEW	6.75678	1.70757	-1.68433	95	6.75678	0.0618102	worm-dummy-04670x	worm-dummy-04670x
TGGCTAAA	ALIEN_NEW	3.2796	6.75673	1.66397	10	6.75673	0.0618129	worm-dummy-14960x	worm-dummy-14960x
TACTGAAA	ALIEN_NEW	6.75658	0	0.71102	2	6.75658	0.0618209	worm-dummy-12768x	worm-dummy-12768x
CCGGTTGA	ALIEN_NEW	6.75526	0.162994	0.598404	42	6.75526	0.0618911	worm-dummy-05822x	worm-dummy-05822x
CTTCAGGA	ALIEN_NEW	4.20941	6.75461	3.24479	38	6.75461	0.0619257	worm-dummy-08010x	worm-dummy-08010x
ATTCCCGA	ALIEN_NEW	3.75742	6.7541	0.0207041	50	6.7541	0.0619529	worm-dummy-03926x	worm-dummy-03926x
ATCGAGGA	ALIEN_NEW	0.396175	6.75384	-0.104677	80	6.75384	0.0619668	worm-dummy-03466x	worm-dummy-03466x
ATTATCTA	ALIEN_NEW	6.75359	3.48523	-3.36427	97	6.75359	0.0619801	worm-dummy-03895x	worm-dummy-03895x
TGTTCCAA	ALIEN_NEW	6.75134	3.7022	-1.01767	61	6.75134	0.0621002	worm-dummy-15316x	worm-dummy-15316x
TTTGATGA	ALIEN_NEW	6.75017	0	0.491999	23	6.75017	0.0621627	worm-dummy-16270x	worm-dummy-16270x
TGTTGAGA	ALIEN_NEW	6.74932	3.52968	2.79902	2	6.74932	0.0622082	worm-dummy-15330x	worm-dummy-15330x
TGTGTGTA	ALIEN_NEW	6.74741	1.24645	1.38981	18	6.74741	0.0623105	worm-dummy-15291x	worm-dummy-15291x
CATGTAGA	ALIEN_NEW	6.74675	3.13798	-6.51038	73	6.74675	0.0623459	worm-dummy-05042x	worm-dummy-05042x
AGTCAATA	ALIEN_VAR	6.7459	2.60862	2.26576	17	6.7459	0.0623915	worm-dummy-02883x	worm-dummy-02883x
GTATACGA	ALIEN_NEW	0	6.74512	0.0539226	25	6.74512	0.0624333	worm-dummy-11462x	worm-dummy-11462x
CTTTGTAA	ALIEN_NEW	6.74435	0.988244	-0.577491	57	6.74435	0.0624747	worm-dummy-08172x	worm-dummy-08172x
ACTGGGTA	ALIEN_NEW	6.7427	0	-0.741364	63	6.7427	0.0625634	worm-dummy-01963x	worm-dummy-01963x
TGCATGCA	ALIEN_NEW	1.28902	6.74214	-0.877425	78	6.74214	0.0625936	worm-dummy-14649x	worm-dummy-14649x
CAGAGGGA	ALIEN_NEW	2.18975	6.7415	0.471714	23	6.7415	0.062628	worm-dummy-04650x	worm-dummy-04650x
GAAATGCA	ALIEN_NEW	2.76024	6.74003	4.1855	6	6.74003	0.0627072	worm-dummy-08249x	worm-dummy-08249x
CCACACGA	ALIEN_NEW	6.73852	0.566888	-0.393863	59	6.73852	0.0627887	worm-dummy-05190x	worm-dummy-05190x
CATTTTGA	ALIEN_NEW	1.82413	6.73735	0.234309	34	6.73735	0.0628519	worm-dummy-05118x	worm-dummy-05118x
CATATTAA	ALIEN_NEW	6.73687	0.119489	-0.199664	80	6.73687	0.0628779	worm-dummy-04924x	worm-dummy-04924x
TTCCTCTA	ALIEN_NEW	6.73574	1.93527	2.35719	9	6.73574	0.062939	worm-dummy-15735x	worm-dummy-15735x
AAATGGGA	ALIEN_NEW	6.73567	0	0.129586	10	6.73567	0.0629428	worm-dummy-00234x	worm-dummy-00234x
ATAGGCAA	ALIEN_NEW	6.73285	2.42815	-1.18644	34	6.73285	0.0630956	worm-dummy-03236x	worm-dummy-03236x
AGGTATAA	ALIEN_NEW	0.145887	6.73213	-0.982484	66	6.73213	0.0631347	worm-dummy-02764x	worm-dummy-02764x
GTTAACTA	ALIEN_NEW	6.7321	0	0.614203	18	6.7321	0.0631363	worm-dummy-12039x	worm-dummy-12039x
TTAAACCA	ALIEN_NEW	6.73168	2.44367	-2.78622	66	6.73168	0.0631591	worm-dummy-15365x	worm-dummy-15365x
TGATTGTA	ALIEN_NEW	5.52281	6.73064	-2.11505	1	6.73064	0.0632156	worm-dummy-14587x	worm-dummy-14587x
TTATGATA	ALIEN_NEW	0	6.73051	-0.416956	52	6.73051	0.0632227	worm-dummy-15587x	worm-dummy-15587x
GCATCACA	ALIEN_NEW	1.63029	6.7303	-0.647183	46	6.7303	0.0632341	worm-dummy-09425x	worm-dummy-09425x
GCTGAGAA	ALIEN_NEW	6.72799	2.72019	-0.993722	87	6.72799	0.0633598	worm-dummy-10120x	worm-dummy-10120x
ACCATCCA	ALIEN_NEW	6.72748	2.74969	0.312825	36	6.72748	0.0633876	worm-dummy-01333x	worm-dummy-01333x
TAGGTGGA	ALIEN_NEW	0	6.72353	0.124226	21	6.72353	0.0636032	worm-dummy-12986x	worm-dummy-12986x
ATTTGACA	ALIEN_NEW	6.72214	1.43035	1.85497	1	6.72214	0.0636792	worm-dummy-04065x	worm-dummy-04065x
GTCGACGA	ALIEN_NEW	1.93662	6.72182	-0.420464	61	6.72182	0.0636968	worm-dummy-11654x	worm-dummy-11654x
GTCTGATA	ALIEN_NEW	3.21587	6.71975	1.81591	18	6.71975	0.0638102	worm-dummy-11747x	worm-dummy-11747x
TTATCCGA	ALIEN_NEW	6.71943	2.12977	-2.00856	1	6.71943	0.0638278	worm-dummy-15574x	worm-dummy-15574x
TCGATGCA	ALIEN_NEW	1.83974	6.71834	-0.741903	10	6.71834	0.0638876	worm-dummy-13881x	worm-dummy-13881x
ATACCCAA	ALIEN_NEW	6.71772	1.90743	2.28336	1	6.71772	0.0639216	worm-dummy-03156x	worm-dummy-03156x
TACTTACA	ALIEN_NEW	6.71646	1.77324	-0.0979189	92	6.71646	0.0639909	worm-dummy-12785x	worm-dummy-12785x
CCGTCAAA	ALIEN_NEW	6.71636	2.13012	-0.253825	52	6.71636	0.0639964	worm-dummy-05840x	worm-dummy-05840x
CACATTGA	ALIEN_NEW	6.71577	1.49631	-0.00968064	23	6.71577	0.0640289	worm-dummy-04414x	worm-dummy-04414x
CGTTTAAA	ALIEN_NEW	6.71511	2.16401	-1.53385	85	6.71511	0.0640652	worm-dummy-07152x	worm-dummy-07152x
TATCTACA	ALIEN_NEW	6.71483	1.96854	1.91424	4	6.71483	0.0640806	worm-dummy-13169x	worm-dummy-13169x
AATACACA	ALIEN_NEW	6.71398	4.83899	1.89977	29	6.71398	0.0641274	worm-dummy-00785x	worm-dummy-00785x
TGTGGACA	ALIEN_NEW	3.32211	6.71362	0.800891	2	6.71362	0.0641473	worm-dummy-15265x	worm-dummy-15265x
TAAGACAA	ALIEN_NEW	6.71314	5.0572	-0.376256	2	6.71314	0.0641737	worm-dummy-12420x	worm-dummy-12420x
AAACACCA	ALIEN_NEW	0.917436	6.71257	-0.243425	67	6.71257	0.0642052	worm-dummy-00069x	worm-dummy-00069x
GAGCTAGA	ALIEN_NEW	1.88937	6.71103	-1.4903	85	6.71103	0.0642902	worm-dummy-08818x	worm-dummy-08818x
CATAGGCA	ALIEN_NEW	6.71101	3.48669	-1.63511	34	6.71101	0.0642913	worm-dummy-04905x	worm-dummy-04905x
CCGTCTCA	ALIEN_NEW	1.77303	6.71096	0.0458644	57	6.71096	0.0642941	worm-dummy-05853x	worm-dummy-05853x
TTCCCGAA	ALIEN_NEW	1.95589	6.71005	0.287976	48	6.71005	0.0643444	worm-dummy-15704x	worm-dummy-15704x
CGAGGTAA	ALIEN_NEW	1.56208	6.70893	3.6784	29	6.70893	0.0644063	worm-dummy-06316x	worm-dummy-06316x
TCGGTAAA	ALIEN_NEW	6.7088	2.13545	2.30211	4	6.7088	0.0644135	worm-dummy-14000x	worm-dummy-14000x
ATCATCAA	ALIEN_NEW	6.7083	1.85134	-0.595594	48	6.7083	0.0644412	worm-dummy-03380x	worm-dummy-03380x
GAACTAGA	ALIEN_NEW	3.22906	6.70727	2.14498	18	6.70727	0.0644983	worm-dummy-08306x	worm-dummy-08306x
ACATCAAA	ALIEN_NEW	6.70338	4.85459	-4.22523	83	6.70338	0.0647142	worm-dummy-01232x	worm-dummy-01232x
TAGAGCTA	ALIEN_NEW	6.70302	0.413938	0.0777594	25	6.70302	0.0647342	worm-dummy-12839x	worm-dummy-12839x
CTTTTGTA	ALIEN_NEW	6.70268	1.40468	-0.598939	66	6.70268	0.0647531	worm-dummy-08187x	worm-dummy-08187x
TAGCTACA	ALIEN_NEW	6.70225	3.4619	1.71039	15	6.70225	0.0647771	worm-dummy-12913x	worm-dummy-12913x
GACGCCTA	ALIEN_NEW	6.70195	0.83083	0.86011	13	6.70195	0.0647938	worm-dummy-08599x	worm-dummy-08599x
CGTTCACA	ALIEN_NEW	6.7007	2.44709	1.55504	32	6.7007	0.0648634	worm-dummy-07121x	worm-dummy-07121x
CAGGCTAA	ALIEN_NEW	6.70046	1.42611	-2.76551	92	6.70046	0.0648768	worm-dummy-04764x	worm-dummy-04764x
CTAACTTA	ALIEN_NEW	6.69987	1.14804	0.611695	1	6.69987	0.0649096	worm-dummy-07199x	worm-dummy-07199x
TCTAGCGA	ALIEN_NEW	2.92613	6.69763	-2.46056	87	6.69763	0.0650347	worm-dummy-14118x	worm-dummy-14118x
CAAGTCGA	ALIEN_NEW	3.6555	6.69623	-0.858918	97	6.69623	0.0651129	worm-dummy-04278x	worm-dummy-04278x
AATATCGA	ALIEN_NEW	2.90508	6.69422	-1.01071	34	6.69422	0.0652255	worm-dummy-00822x	worm-dummy-00822x
TGGAGATA	ALIEN_NEW	6.69238	0	1.08946	34	6.69238	0.0653286	worm-dummy-14883x	worm-dummy-14883x
TTACGTAA	ALIEN_NEW	6.69098	3.13509	-0.0669147	97	6.69098	0.0654072	worm-dummy-15468x	worm-dummy-15468x
TCACCCAA	ALIEN_VAR	0	6.68995	-0.363573	66	6.68995	0.0654651	worm-dummy-13396x	worm-dummy-13396x
ATTGATAA	ALIEN_NEW	6.68855	1.88409	-0.586212	80	6.68855	0.0655439	worm-dummy-03980x	worm-dummy-03980x
TAACAGAA	ALIEN_NEW	6.68694	0.879864	0.296883	29	6.68694	0.0656346	worm-dummy-12360x	worm-dummy-12360x
GGGAAACA	ALIEN_NEW	3.37683	6.68676	0.321484	44	6.68676	0.0656447	worm-dummy-10753x	worm-dummy-10753x
TACAGACA	ALIEN_NEW	6.68639	1.40185	0.671588	27	6.68639	0.0656656	worm-dummy-12577x	worm-dummy-12577x
CGGAAACA	ALIEN_NEW	2.43922	6.6842	0.810874	49	6.6842	0.0657892	worm-dummy-06657x	worm-dummy-06657x
GTCACCCA	ALIEN_NEW	0.029045	6.68352	-0.447659	63	6.68352	0.0658276	worm-dummy-11541x	worm-dummy-11541x
GTCGTCGA	ALIEN_NEW	6.68129	2.97395	-2.66778	49	6.68129	0.0659538	worm-dummy-11702x	worm-dummy-11702x
TGTCAGAA	ALIEN_NEW	2.83898	6.67978	1.05695	48	6.67978	0.0660394	worm-dummy-15176x	worm-dummy-15176x
TACTACTA	ALIEN_NEW	6.67896	3.88903	1.88041	2	6.67896	0.0660859	worm-dummy-12743x	worm-dummy-12743x
GTGGCTCA	ALIEN_NEW	1.0931	6.6782	-1.18935	63	6.6782	0.066129	worm-dummy-11933x	worm-dummy-11933x
ACCACTAA	ALIEN_NEW	6.67779	0.403111	0.66757	15	6.67779	0.0661523	worm-dummy-01308x	worm-dummy-01308x
CTTACTAA	ALIEN_NEW	6.67719	0.986475	-1.04678	95	6.67719	0.0661864	worm-dummy-07964x	worm-dummy-07964x
GTCTCACA	ALIEN_NEW	6.67591	1.23954	-2.12131	85	6.67591	0.0662591	worm-dummy-11729x	worm-dummy-11729x
TACCACCA	ALIEN_NEW	6.6755	1.65855	-1.34308	54	6.6755	0.0662825	worm-dummy-12613x	worm-dummy-12613x
TCATTCGA	ALIEN_NEW	2.27058	6.67383	3.77134	23	6.67383	0.0663776	worm-dummy-13558x	worm-dummy-13558x
TCCATGTA	ALIEN_NEW	6.67361	1.29208	-1.34817	57	6.67361	0.0663901	worm-dummy-13627x	worm-dummy-13627x
TTCTTGGA	ALIEN_NEW	6.67355	0	-0.868766	54	6.67355	0.0663935	worm-dummy-15866x	worm-dummy-15866x
GCATTCGA	ALIEN_NEW	3.05318	6.67152	2.08786	23	6.67152	0.0665093	worm-dummy-09462x	worm-dummy-09462x
TACTTCGA	ALIEN_NEW	6.67098	0.536704	-0.375719	54	6.67098	0.0665402	worm-dummy-12790x	worm-dummy-12790x
CTGGCCCA	ALIEN_NEW	6.66987	1.35268	-2.09879	57	6.66987	0.0666036	worm-dummy-07829x	worm-dummy-07829x
TATAGATA	ALIEN_NEW	5.71763	6.66879	-1.79667	2	6.66879	0.0666654	worm-dummy-13091x	worm-dummy-13091x
ACCACGTA	ALIEN_NEW	6.66758	1.46497	0.359271	40	6.66758	0.0667347	worm-dummy-01307x	worm-dummy-01307x
GCTTATGA	ALIEN_NEW	6.66647	3.80554	-2.02857	80	6.66647	0.0667983	worm-dummy-10190x	worm-dummy-10190x
CTTTCCCA	ALIEN_NEW	2.1111	6.66582	0.745721	52	6.66582	0.0668355	worm-dummy-08149x	worm-dummy-08149x
GGCTAACA	ALIEN_NEW	6.66527	0.533256	0.608883	83	6.66527	0.0668671	worm-dummy-10689x	worm-dummy-10689x
TCCATCAA	ALIEN_NEW	3.07722	6.66311	0.876829	48	6.66311	0.0669912	worm-dummy-13620x	worm-dummy-13620x
GTATGTAA	ALIEN_NEW	6.66217	0.919721	1.42685	36	6.66217	0.0670452	worm-dummy-11500x	worm-dummy-11500x
AAAAGACA	ALIEN_NEW	0	6.66053	-0.123718	73	6.66053	0.0671397	worm-dummy-00033x	worm-dummy-00033x
GAAGTGCA	ALIEN_NEW	6.6589	0	0.303977	50	6.6589	0.0672337	worm-dummy-08377x	worm-dummy-08377x
ATGCTGTA	ALIEN_NEW	1.0885	6.65713	0.547838	36	6.65713	0.0673358	worm-dummy-03707x	worm-dummy-03707x
ATTGTGGA	ALIEN_NEW	6.65696	0	-0.560388	66	6.65696	0.0673457	worm-dummy-04026x	worm-dummy-04026x
TCCTCTCA	ALIEN_NEW	6.65524	4.61004	-1.2463	49	6.65524	0.0674451	worm-dummy-13789x	worm-dummy-13789x
ACGTTGAA	ALIEN_NEW	6.65457	0	-0.075692	49	6.65457	0.0674839	worm-dummy-01784x	worm-dummy-01784x
CCTCAGGA	ALIEN_NEW	6.65337	1.10007	-0.799196	66	6.65337	0.0675534	worm-dummy-05962x	worm-dummy-05962x
CATTGCTA	ALIEN_NEW	6.65325	0	-0.336944	83	6.65325	0.0675604	worm-dummy-05095x	worm-dummy-05095x
ATTGAGCA	ALIEN_NEW	0	6.65299	0.337945	15	6.65299	0.0675755	worm-dummy-03977x	worm-dummy-03977x
TAGCGTTA	ALIEN_NEW	6.65231	4.41639	4.9533	2	6.65231	0.0676149	worm-dummy-12911x	worm-dummy-12911x
GGAGCTGA	ALIEN_NEW	6.65216	0	0.412237	73	6.65216	0.0676236	worm-dummy-10398x	worm-dummy-10398x
TCCTTCCA	ALIEN_NEW	6.65205	1.33727	-1.13084	73	6.65205	0.06763	worm-dummy-13813x	worm-dummy-13813x
ATGACCAA	ALIEN_NEW	0.764661	6.65157	0.401029	36	6.65157	0.0676579	worm-dummy-03604x	worm-dummy-03604x
TACATTCA	ALIEN_NEW	3.61566	6.65146	-2.48254	87	6.65146	0.0676642	worm-dummy-12605x	worm-dummy-12605x
CAGGGAGA	ALIEN_NEW	6.65121	0.995447	1.26691	20	6.65121	0.0676788	worm-dummy-04770x	worm-dummy-04770x
ATGTAACA	ALIEN_NEW	3.26966	6.65048	0.908014	6	6.65048	0.0677212	worm-dummy-03777x	worm-dummy-03777x
ATATTAAA	ALIEN_NEW	6.64998	0	-0.0400529	13	6.64998	0.0677502	worm-dummy-03312x	worm-dummy-03312x
TGCTCACA	ALIEN_NEW	3.27202	6.64976	0.290476	63	6.64976	0.067763	worm-dummy-14801x	worm-dummy-14801x
GAAGAACA	ALIEN_NEW	6.64973	0.724279	0.901705	13	6.64973	0.0677647	worm-dummy-08321x	worm-dummy-08321x
CCGATCTA	ALIEN_NEW	6.64884	3.851	1.81927	7	6.64884	0.0678165	worm-dummy-05687x	worm-dummy-05687x
CATGGGAA	ALIEN_NEW	6.64729	3.82141	4.3043	10	6.64729	0.0679067	worm-dummy-05032x	worm-dummy-05032x
TTTACATA	ALIEN_NEW	6.64694	3.12907	-0.799938	92	6.64694	0.0679271	worm-dummy-16147x	worm-dummy-16147x
ACTGCTTA	ALIEN_NEW	6.64632	2.33382	-0.136293	48	6.64632	0.0679633	worm-dummy-01951x	worm-dummy-01951x
AACAATAA	ALIEN_NEW	2.60687	6.64414	-2.52636	75	6.64414	0.0680905	worm-dummy-00268x	worm-dummy-00268x
TAATTCAA	ALIEN_NEW	6.64386	2.14689	-2.84202	66	6.64386	0.0681068	worm-dummy-12532x	worm-dummy-12532x
AAGTTTTA	ALIEN_NEW	6.64384	2.24566	0.0941437	15	6.64384	0.068108	worm-dummy-00767x	worm-dummy-00767x
CAATAGGA	ALIEN_NEW	6.6418	4.46429	-0.658704	95	6.6418	0.0682273	worm-dummy-04298x	worm-dummy-04298x
AGGTGGGA	ALIEN_NEW	0	6.64148	-0.826609	92	6.64148	0.068246	worm-dummy-02794x	worm-dummy-02794x
GATTGTGA	ALIEN_NEW	6.63996	0.067405	-0.587275	83	6.63996	0.068335	worm-dummy-09198x	worm-dummy-09198x
GTTGCGTA	ALIEN_NEW	6.636	1.09138	0.173304	13	6.636	0.0685675	worm-dummy-12187x	worm-dummy-12187x
TGCCACTA	NATIVE_SPEC	6.63556	0	0.535704	34	6.63556	0.0685934	cel-miR-2212*	cel-miR-2212*
CTGAATAA	ALIEN_NEW	0.181947	6.63393	1.04134	9	6.63393	0.0686893	worm-dummy-07692x	worm-dummy-07692x
TCTCTTCA	ALIEN_NEW	1.2788	6.63387	0.594239	36	6.63387	0.0686929	worm-dummy-14205x	worm-dummy-14205x
ATTGACGA	ALIEN_NEW	2.5851	6.63234	0.542223	20	6.63234	0.0687831	worm-dummy-03974x	worm-dummy-03974x
CGGGCCAA	ALIEN_NEW	6.63095	1.29519	2.35456	2	6.63095	0.0688651	worm-dummy-06804x	worm-dummy-06804x
AGATACTA	ALIEN_VAR	0.821398	6.63076	1.03866	29	6.63076	0.0688763	worm-dummy-02247x	worm-dummy-02247x
TTTAAATA	ALIEN_NEW	0.090401	6.62944	0.402131	20	6.62944	0.0689543	worm-dummy-16131x	worm-dummy-16131x
GGGAAGAA	ALIEN_NEW	6.62901	2.84298	-7.15304	70	6.62901	0.0689797	worm-dummy-10760x	worm-dummy-10760x
ACTATCCA	ALIEN_NEW	6.62888	2.09173	-1.28471	83	6.62888	0.0689874	worm-dummy-01845x	worm-dummy-01845x
ATCCTCCA	ALIEN_NEW	1.59021	6.62882	-0.563425	66	6.62882	0.068991	worm-dummy-03445x	worm-dummy-03445x
ATCGGGAA	ALIEN_NEW	6.62696	1.97975	-0.812568	50	6.62696	0.0691011	worm-dummy-03496x	worm-dummy-03496x
GATACGGA	ALIEN_NEW	6.62587	0.770191	0.178411	6	6.62587	0.0691657	worm-dummy-08986x	worm-dummy-08986x
GTGGGCGA	ALIEN_NEW	1.14295	6.62537	0.0613663	50	6.62537	0.0691954	worm-dummy-11942x	worm-dummy-11942x
AGCCGTAA	ALIEN_NEW	0.573945	6.62491	0.561524	29	6.62491	0.0692226	worm-dummy-02412x	worm-dummy-02412x
AGGTACGA	ALIEN_NEW	0.554476	6.62406	0.812414	32	6.62406	0.0692731	worm-dummy-02758x	worm-dummy-02758x
TATAACCA	ALIEN_NEW	6.62235	0.157734	0.623684	34	6.62235	0.0693747	worm-dummy-13061x	worm-dummy-13061x
CTACATCA	ALIEN_NEW	6.62229	1.49653	-1.31941	78	6.62229	0.0693783	worm-dummy-07245x	worm-dummy-07245x
ATCATTCA	ALIEN_NEW	6.62205	2.35407	-2.18733	85	6.62205	0.0693926	worm-dummy-03389x	worm-dummy-03389x
ATTGGTAA	ALIEN_NEW	6.6218	0.27585	0.651915	30	6.6218	0.0694075	worm-dummy-04012x	worm-dummy-04012x
AAAAAGAA	ALIEN_NEW	1.13636	6.62179	-0.795359	90	6.62179	0.069408	worm-dummy-00008x	worm-dummy-00008x
CAGCTTCA	ALIEN_NEW	6.62157	5.93419	0.1021	78	6.62157	0.0694211	worm-dummy-04733x	worm-dummy-04733x
TATGGCGA	ALIEN_NEW	6.62127	0.133582	0.149934	32	6.62127	0.069439	worm-dummy-13222x	worm-dummy-13222x
TAACACAA	ALIEN_NEW	6.62109	2.37875	-2.96561	63	6.62109	0.0694497	worm-dummy-12356x	worm-dummy-12356x
GTCGAGAA	ALIEN_NEW	6.62105	1.65309	0.763205	32	6.62105	0.0694521	worm-dummy-11656x	worm-dummy-11656x
ATTGAAAA	ALIEN_NEW	2.11912	6.6182	1.08304	34	6.6182	0.069622	worm-dummy-03968x	worm-dummy-03968x
CAGACTCA	ALIEN_NEW	0.902768	6.61809	0.403257	36	6.61809	0.0696285	worm-dummy-04637x	worm-dummy-04637x
TTTTCAAA	ALIEN_NEW	3.59911	6.61526	4.72079	18	6.61526	0.0697976	worm-dummy-16336x	worm-dummy-16336x
TCCTTAGA	ALIEN_NEW	6.61491	1.91469	-2.70597	83	6.61491	0.0698186	worm-dummy-13810x	worm-dummy-13810x
ACTGTATA	ALIEN_NEW	6.61311	2.40053	0.61062	97	6.61311	0.0699264	worm-dummy-01971x	worm-dummy-01971x
AAGCTAGA	ALIEN_NEW	1.2111	6.61211	-0.71756	90	6.61211	0.0699863	worm-dummy-00626x	worm-dummy-00626x
TTCTAAGA	ALIEN_NEW	6.6116	0.044061	1.01518	10	6.6116	0.0700169	worm-dummy-15810x	worm-dummy-15810x
GGGTTCTA	ALIEN_NEW	5.10465	6.6113	-1.04286	90	6.6113	0.0700349	worm-dummy-10999x	worm-dummy-10999x
GGGGCTCA	ALIEN_NEW	6.60987	0.699041	-0.365453	36	6.60987	0.0701208	worm-dummy-10909x	worm-dummy-10909x
GTTAAGGA	ALIEN_NEW	0.598214	6.60981	1.06742	38	6.60981	0.0701244	worm-dummy-12042x	worm-dummy-12042x
TTACATCA	ALIEN_NEW	6.60865	3.43973	-1.28238	83	6.60865	0.0701941	worm-dummy-15437x	worm-dummy-15437x
CTCCATAA	ALIEN_NEW	0.266487	6.60839	0.265063	13	6.60839	0.0702098	worm-dummy-07500x	worm-dummy-07500x
ATATTATA	ALIEN_NEW	6.60663	0	0.408261	97	6.60663	0.0703157	worm-dummy-03315x	worm-dummy-03315x
GTTACTCA	ALIEN_NEW	4.03327	6.60633	-1.72677	75	6.60633	0.0703338	worm-dummy-12061x	worm-dummy-12061x
CAAATGTA	ALIEN_NEW	6.60576	0.705449	1.8213	13	6.60576	0.0703682	worm-dummy-04155x	worm-dummy-04155x
AGAAGCCA	ALIEN_NEW	6.60297	0.618986	-0.811865	87	6.60297	0.0705366	worm-dummy-02085x	worm-dummy-02085x
CGTTAAGA	ALIEN_NEW	1.26937	6.60152	0.965111	42	6.60152	0.0706243	worm-dummy-07106x	worm-dummy-07106x
CAAAGCGA	ALIEN_NEW	6.60088	1.64156	0.881542	25	6.60088	0.070663	worm-dummy-04134x	worm-dummy-04134x
GGCGCTGA	ALIEN_NEW	6.59944	1.57716	-0.408866	27	6.59944	0.0707502	worm-dummy-10654x	worm-dummy-10654x
TAGTTACA	ALIEN_NEW	0.742986	6.59894	0.0724385	6	6.59894	0.0707806	worm-dummy-13041x	worm-dummy-13041x
GGCACACA	ALIEN_NEW	2.83653	6.59774	-0.382115	38	6.59774	0.0708534	worm-dummy-10513x	worm-dummy-10513x
GCTCGTGA	ALIEN_NEW	6.59765	1.22487	-0.804817	48	6.59765	0.0708588	worm-dummy-10094x	worm-dummy-10094x
TACTATAA	ALIEN_NEW	6.59735	4.92394	-1.44088	83	6.59735	0.070877	worm-dummy-12748x	worm-dummy-12748x
ACCACCAA	ALIEN_NEW	6.59681	2.4791	-1.72181	57	6.59681	0.0709098	worm-dummy-01300x	worm-dummy-01300x
AGCAAAAA	ALIEN_NEW	1.77675	6.59648	-0.529606	87	6.59648	0.0709299	worm-dummy-02304x	worm-dummy-02304x
AACAACAA	ALIEN_NEW	6.59536	0.309835	0.312703	17	6.59536	0.0709979	worm-dummy-00260x	worm-dummy-00260x
TACTGTGA	ALIEN_NEW	3.26727	6.59078	0.836161	6	6.59078	0.071277	worm-dummy-12782x	worm-dummy-12782x
TATTCCTA	ALIEN_NEW	6.58988	3.07554	0.52664	15	6.58988	0.071332	worm-dummy-13271x	worm-dummy-13271x
AAAGGTGA	ALIEN_NEW	6.58944	2.18592	2.13594	20	6.58944	0.0713589	worm-dummy-00174x	worm-dummy-00174x
TGGTTTAA	ALIEN_NEW	1.67478	6.58757	-0.0308958	34	6.58757	0.0714732	worm-dummy-15100x	worm-dummy-15100x
CCAGTTGA	ALIEN_NEW	2.43339	6.58698	2.59851	7	6.58698	0.0715094	worm-dummy-05310x	worm-dummy-05310x
TGTTTGGA	ALIEN_NEW	3.60902	6.58575	2.95048	29	6.58575	0.0715847	worm-dummy-15354x	worm-dummy-15354x
AAAACACA	ALIEN_NEW	1.14562	6.58423	1.64147	20	6.58423	0.0716779	worm-dummy-00017x	worm-dummy-00017x
TGGCTTAA	ALIEN_NEW	6.58248	2.10407	-1.98955	73	6.58248	0.0717854	worm-dummy-14972x	worm-dummy-14972x
CCTGTGCA	ALIEN_NEW	6.58197	2.07815	0.269842	13	6.58197	0.0718168	worm-dummy-06073x	worm-dummy-06073x
TAACTTGA	ALIEN_NEW	6.58006	1.07534	0.0714574	92	6.58006	0.0719343	worm-dummy-12414x	worm-dummy-12414x
TGGTGTGA	ALIEN_NEW	6.58	2.10709	-4.84052	66	6.58	0.071938	worm-dummy-15086x	worm-dummy-15086x
GATGTGAA	ALIEN_NEW	2.44514	6.57943	0.00407663	49	6.57943	0.0719731	worm-dummy-09144x	worm-dummy-09144x
TAGAGTGA	ALIEN_NEW	2.69933	6.5794	-1.99046	95	6.5794	0.071975	worm-dummy-12846x	worm-dummy-12846x
TACAACCA	ALIEN_NEW	3.08615	6.57907	-2.01956	83	6.57907	0.0719953	worm-dummy-12549x	worm-dummy-12549x
TAACTACA	ALIEN_NEW	6.57767	2.92132	1.84886	18	6.57767	0.0720817	worm-dummy-12401x	worm-dummy-12401x
ATTAAGAA	ALIEN_NEW	6.57735	2.88176	-3.87166	80	6.57735	0.0721014	worm-dummy-03848x	worm-dummy-03848x
TCTAACAA	ALIEN_NEW	2.27252	6.5769	1.24911	23	6.5769	0.0721292	worm-dummy-14084x	worm-dummy-14084x
AACAAACA	ALIEN_NEW	6.57673	4.07635	2.3981	21	6.57673	0.0721397	worm-dummy-00257x	worm-dummy-00257x
CACTGGCA	ALIEN_NEW	6.57612	0	-0.747354	46	6.57612	0.0721774	worm-dummy-04585x	worm-dummy-04585x
AGCATGGA	ALIEN_NEW	2.95701	6.57569	5.56843	9	6.57569	0.072204	worm-dummy-02362x	worm-dummy-02362x
CCAAAATA	ALIEN_NEW	0	6.57549	0.184243	46	6.57549	0.0722163	worm-dummy-05123x	worm-dummy-05123x
CTATGGTA	ALIEN_NEW	0	6.5752	-0.564376	87	6.5752	0.0722343	worm-dummy-07403x	worm-dummy-07403x
TACCGAAA	ALIEN_VAR	6.57284	2.37496	-3.22016	78	6.57284	0.0723803	worm-dummy-12640x	worm-dummy-12640x
CGCGGTCA	ALIEN_NEW	6.57279	0.795992	1.41565	9	6.57279	0.0723834	worm-dummy-06573x	worm-dummy-06573x
GCTAGTCA	ALIEN_VAR	6.57203	1.09149	1.84016	21	6.57203	0.0724305	worm-dummy-10029x	worm-dummy-10029x
CCCAGCTA	ALIEN_NEW	6.57202	3.37022	2.88767	6	6.57202	0.0724312	worm-dummy-05415x	worm-dummy-05415x
GCCTCGTA	ALIEN_NEW	6.572	0	0.528463	17	6.572	0.0724324	worm-dummy-09691x	worm-dummy-09691x
AGGGGTCA	ALIEN_NEW	6.57163	0.685699	1.08974	21	6.57163	0.0724553	worm-dummy-02733x	worm-dummy-02733x
ATGTATCA	ALIEN_NEW	6.5704	6.20302	1.71451	95	6.5704	0.0725317	worm-dummy-03789x	worm-dummy-03789x
GAAGCATA	ALIEN_NEW	1.36614	6.56916	-1.95075	87	6.56916	0.0726087	worm-dummy-08339x	worm-dummy-08339x
GACAGGAA	ALIEN_NEW	1.87109	6.56837	-2.92965	97	6.56837	0.0726578	worm-dummy-08488x	worm-dummy-08488x
TTCTAACA	ALIEN_NEW	0.227846	6.56837	0.260325	36	6.56837	0.0726578	worm-dummy-15809x	worm-dummy-15809x
AATCGGTA	ALIEN_NEW	6.56824	0	-0.578191	73	6.56824	0.0726659	worm-dummy-00875x	worm-dummy-00875x
ATTTCGCA	ALIEN_NEW	6.56649	3.88727	0.324134	4	6.56649	0.0727748	worm-dummy-04057x	worm-dummy-04057x
GAACTCTA	ALIEN_NEW	6.56648	2.03369	-0.834628	63	6.56648	0.0727754	worm-dummy-08311x	worm-dummy-08311x
TTTAGGCA	ALIEN_NEW	2.16479	6.56494	2.60138	30	6.56494	0.0728714	worm-dummy-16169x	worm-dummy-16169x
CTATAAAA	ALIEN_NEW	1.96848	6.56372	2.29746	4	6.56372	0.0729475	worm-dummy-07360x	worm-dummy-07360x
AAGATACA	ALIEN_NEW	2.56861	6.56236	-0.33466	46	6.56236	0.0730325	worm-dummy-00561x	worm-dummy-00561x
CAAAATCA	ALIEN_NEW	6.56226	1.0187	-1.04696	67	6.56226	0.0730387	worm-dummy-04109x	worm-dummy-04109x
AACATATA	ALIEN_NEW	6.56201	2.26221	-0.415539	67	6.56201	0.0730543	worm-dummy-00307x	worm-dummy-00307x
GGTTAGAA	ALIEN_NEW	6.56143	0	0.201816	40	6.56143	0.0730906	worm-dummy-11208x	worm-dummy-11208x
GTCTACAA	ALIEN_NEW	1.6543	6.56034	0.0956012	44	6.56034	0.0731588	worm-dummy-11716x	worm-dummy-11716x
ATTACCGA	ALIEN_NEW	6.55544	1.4517	-1.73442	87	6.55544	0.0734662	worm-dummy-03862x	worm-dummy-03862x
CAGAATAA	ALIEN_NEW	2.35364	6.55524	-0.915668	42	6.55524	0.0734788	worm-dummy-04620x	worm-dummy-04620x
AACCTAAA	ALIEN_NEW	6.5507	1.74519	0.730426	20	6.5507	0.0737647	worm-dummy-00368x	worm-dummy-00368x
TGCGGAGA	ALIEN_NEW	6.55046	0.730247	0.736508	10	6.55046	0.0737798	worm-dummy-14754x	worm-dummy-14754x
GAGAGTAA	ALIEN_NEW	0.467828	6.55045	-0.56654	54	6.55045	0.0737805	worm-dummy-08748x	worm-dummy-08748x
CTTATTAA	ALIEN_NEW	6.54969	0	-0.570225	52	6.54969	0.0738285	worm-dummy-07996x	worm-dummy-07996x
ACCCGTTA	ALIEN_NEW	6.54962	1.99287	-6.93751	61	6.54962	0.0738329	worm-dummy-01391x	worm-dummy-01391x
CCAGTGAA	ALIEN_NEW	6.54922	2.3774	-0.226967	48	6.54922	0.0738581	worm-dummy-05304x	worm-dummy-05304x
GGTTGGAA	ALIEN_NEW	6.54909	2.64354	3.43512	2	6.54909	0.0738664	worm-dummy-11240x	worm-dummy-11240x
TTTTAAGA	ALIEN_NEW	6.54895	1.68607	-2.93562	92	6.54895	0.0738752	worm-dummy-16322x	worm-dummy-16322x
AGCTGACA	ALIEN_NEW	6.5487	1.22361	-0.0935302	66	6.5487	0.073891	worm-dummy-02529x	worm-dummy-02529x
TCAGTCCA	ALIEN_NEW	2.432	6.54835	0.325548	49	6.54835	0.0739131	worm-dummy-13493x	worm-dummy-13493x
ACCTTACA	ALIEN_NEW	6.54661	1.09446	-2.70605	73	6.54661	0.0740232	worm-dummy-01521x	worm-dummy-01521x
GTTAATCA	ALIEN_NEW	0	6.54649	0.591965	21	6.54649	0.0740308	worm-dummy-12045x	worm-dummy-12045x
GTTGTATA	ALIEN_NEW	2.82702	6.54407	1.46156	6	6.54407	0.0741842	worm-dummy-12211x	worm-dummy-12211x
CCTTATAA	ALIEN_NEW	6.54266	0.817724	0.759447	4	6.54266	0.0742737	worm-dummy-06092x	worm-dummy-06092x
TTATTAAA	ALIEN_NEW	6.54105	0	-0.817596	87	6.54105	0.074376	worm-dummy-15600x	worm-dummy-15600x
AAGGGTCA	ALIEN_NEW	6.54071	2.68695	1.14641	2	6.54071	0.0743977	worm-dummy-00685x	worm-dummy-00685x
CGGGTCAA	ALIEN_NEW	6.54012	0	0.495373	2	6.54012	0.0744352	worm-dummy-06836x	worm-dummy-06836x
AGTGCCCA	ALIEN_NEW	6.54006	0.073631	1.21786	4	6.54006	0.074439	worm-dummy-02965x	worm-dummy-02965x
CTTAAACA	ALIEN_NEW	0	6.53991	0.716718	38	6.53991	0.0744486	worm-dummy-07937x	worm-dummy-07937x
TCATTCAA	ALIEN_NEW	6.53831	2.80203	-3.32063	92	6.53831	0.0745505	worm-dummy-13556x	worm-dummy-13556x
GGGAAGCA	ALIEN_NEW	1.76413	6.53612	-1.86442	87	6.53612	0.0746902	worm-dummy-10761x	worm-dummy-10761x
TAATGCAA	ALIEN_NEW	3.09007	6.53531	3.15372	21	6.53531	0.074742	worm-dummy-12516x	worm-dummy-12516x
CTTTGAGA	ALIEN_NEW	3.636	6.53517	-0.0121871	95	6.53517	0.0747509	worm-dummy-08162x	worm-dummy-08162x
TCAAATTA	ALIEN_VAR	3.3986	6.53493	-0.697356	83	6.53493	0.0747663	worm-dummy-13327x	worm-dummy-13327x
TCGCGGGA	ALIEN_NEW	6.53306	0.13642	1.45269	7	6.53306	0.0748859	worm-dummy-13930x	worm-dummy-13930x
CCAGTATA	ALIEN_NEW	3.00368	6.53203	3.07446	20	6.53203	0.0749519	worm-dummy-05299x	worm-dummy-05299x
GACTTTCA	ALIEN_NEW	2.85664	6.53187	1.55055	9	6.53187	0.0749621	worm-dummy-08701x	worm-dummy-08701x
AATTTGCA	ALIEN_VAR	6.53127	3.04326	-1.10962	52	6.53127	0.0750006	worm-dummy-01017x	worm-dummy-01017x
TTAAGCTA	ALIEN_NEW	2.00518	6.52974	-2.41092	97	6.52974	0.0750988	worm-dummy-15399x	worm-dummy-15399x
GAGAGATA	ALIEN_NEW	6.52752	1.35126	-2.93344	87	6.52752	0.0752414	worm-dummy-08739x	worm-dummy-08739x
GAGAGCTA	ALIEN_NEW	6.52744	0.757767	-0.451987	54	6.52744	0.0752466	worm-dummy-08743x	worm-dummy-08743x
TGGGGTCA	ALIEN_NEW	6.52537	0	0.17833	61	6.52537	0.0753798	worm-dummy-15021x	worm-dummy-15021x
GATTGGAA	ALIEN_NEW	6.52414	3.41808	1.63017	29	6.52414	0.0754591	worm-dummy-09192x	worm-dummy-09192x
TTTGCCAA	ALIEN_NEW	3.9068	6.52347	-1.37142	85	6.52347	0.0755023	worm-dummy-16276x	worm-dummy-16276x
ACGTAGAA	ALIEN_NEW	6.52317	1.26297	1.20195	20	6.52317	0.0755217	worm-dummy-01736x	worm-dummy-01736x
CCCATACA	ALIEN_NEW	3.02115	6.52161	5.0824	6	6.52161	0.0756224	worm-dummy-05425x	worm-dummy-05425x
AGTCTACA	ALIEN_NEW	1.63957	6.51927	-1.53282	61	6.51927	0.0757738	worm-dummy-02929x	worm-dummy-02929x
TATAGAAA	ALIEN_NEW	6.51897	3.17796	0.813679	6	6.51897	0.0757933	worm-dummy-13088x	worm-dummy-13088x
CAGGAACA	ALIEN_NEW	6.51726	0	-0.633744	61	6.51726	0.0759041	worm-dummy-04737x	worm-dummy-04737x
GGCACAGA	ALIEN_NEW	6.51713	2.57795	3.48751	21	6.51713	0.0759125	worm-dummy-10514x	worm-dummy-10514x
ATCTTTCA	ALIEN_VAR	0.45553	6.51602	-0.0301393	1	6.51602	0.0759846	worm-dummy-03581x	worm-dummy-03581x
GAAGGAGA	ALIEN_NEW	0.878852	6.51597	0.825564	30	6.51597	0.0759878	worm-dummy-08354x	worm-dummy-08354x
TCCGACGA	ALIEN_NEW	6.51509	3.04928	-2.57999	73	6.51509	0.076045	worm-dummy-13702x	worm-dummy-13702x
TAGATTTA	ALIEN_NEW	6.51484	2.72405	-1.43126	97	6.51484	0.0760612	worm-dummy-12863x	worm-dummy-12863x
CATTTCGA	ALIEN_NEW	6.51358	1.96864	1.45144	9	6.51358	0.0761431	worm-dummy-05110x	worm-dummy-05110x
ACGAAGAA	ALIEN_NEW	1.74515	6.51279	0.324806	27	6.51279	0.0761946	worm-dummy-01544x	worm-dummy-01544x
CCCTAAAA	ALIEN_NEW	6.51052	0.5718	0.567654	59	6.51052	0.0763425	worm-dummy-05568x	worm-dummy-05568x
GGGGAGAA	ALIEN_NEW	6.50888	0	0.363403	10	6.50888	0.0764495	worm-dummy-10888x	worm-dummy-10888x
TGTCGGAA	ALIEN_NEW	0.977292	6.50877	-0.615133	85	6.50877	0.0764567	worm-dummy-15208x	worm-dummy-15208x
TTAATATA	ALIEN_NEW	6.50873	2.83493	-0.296002	1	6.50873	0.0764593	worm-dummy-15411x	worm-dummy-15411x
ACTGCCTA	ALIEN_NEW	2.41558	6.50853	0.571821	36	6.50853	0.0764724	worm-dummy-01943x	worm-dummy-01943x
TTGCCCCA	ALIEN_NEW	6.50728	1.15902	0.238281	7	6.50728	0.0765541	worm-dummy-15957x	worm-dummy-15957x
TATCGCGA	ALIEN_NEW	3.26566	6.50636	-1.37064	85	6.50636	0.0766143	worm-dummy-13158x	worm-dummy-13158x
AATGCGGA	ALIEN_NEW	6.50353	4.84731	0.0121783	2	6.50353	0.0767997	worm-dummy-00922x	worm-dummy-00922x
TGTGACCA	ALIEN_NEW	6.50288	1.49575	0.622593	6	6.50288	0.0768423	worm-dummy-15237x	worm-dummy-15237x
GGTGTCTA	ALIEN_NEW	6.50211	1.60283	-0.0757455	36	6.50211	0.0768929	worm-dummy-11191x	worm-dummy-11191x
CCGGGTAA	ALIEN_NEW	0.229537	6.502	0.277997	23	6.502	0.0769001	worm-dummy-05804x	worm-dummy-05804x
TAACTTAA	ALIEN_NEW	6.50118	0.31935	-0.701423	59	6.50118	0.076954	worm-dummy-12412x	worm-dummy-12412x
ATAGTTTA	ALIEN_VAR	3.00406	6.49723	0.724935	52	6.49723	0.077214	worm-dummy-03263x	worm-dummy-03263x
GTCTTTCA	NATIVE_CONS	0.028602	6.49639	0.14571	1	6.49639	0.0772694	cel-miR-71	cel-miR-71,cbr-miR-71,cbri-miR-012176
TTAAATAA	ALIEN_NEW	2.2669	6.49307	-0.0969154	20	6.49307	0.0774888	worm-dummy-15372x	worm-dummy-15372x
ATAATTCA	ALIEN_NEW	6.48855	1.93196	-1.4117	90	6.48855	0.0777884	worm-dummy-03133x	worm-dummy-03133x
TCCGTTGA	ALIEN_NEW	6.48739	2.2335	2.59684	6	6.48739	0.0778655	worm-dummy-13758x	worm-dummy-13758x
TTGAGTAA	ALIEN_NEW	2.58165	6.48476	-0.417012	92	6.48476	0.0780405	worm-dummy-15916x	worm-dummy-15916x
AATCATCA	ALIEN_NEW	6.48463	2.5132	-0.519989	67	6.48463	0.0780492	worm-dummy-00845x	worm-dummy-00845x
TAATGGGA	ALIEN_NEW	6.48455	0.982766	0.342338	44	6.48455	0.0780545	worm-dummy-12522x	worm-dummy-12522x
ACATATCA	NATIVE_CONS	6.18442	6.48426	-1.15233	49	6.48426	0.0780738	hsa-miR-190	cel-miR-50,cbr-miR-50,cel-miR-62,cbr-miR-62,cel-miR-90,cbr-miR-90,cbr-miR-90b,hsa-miR-190,hsa-miR-190b,mmu-miR-190,mmu-miR-190b,rno-miR-190,rno-miR-190b,dme-miR-190,dre-miR-190,dre-miR-190b,mml-miR-190a,mml-miR-190b,bta-miR-190a,bta-miR-190b,cfa-miR-190a,cfa-miR-190b,dps-miR-190*,eca-miR-190,eca-miR-190b,gga-miR-190,ppy-miR-190,ppy-miR-190b,ptr-miR-190a,ptr-miR-190b,tgu-miR-190,tni-miR-190,cbri-m…
TATACACA	ALIEN_NEW	6.48407	3.09972	3.99564	29	6.48407	0.0780865	worm-dummy-13073x	worm-dummy-13073x
GGCACCCA	ALIEN_NEW	1.1297	6.48395	-0.737974	87	6.48395	0.0780945	worm-dummy-10517x	worm-dummy-10517x
AACGCATA	ALIEN_NEW	6.48224	3.66577	-2.31001	42	6.48224	0.0782086	worm-dummy-00403x	worm-dummy-00403x
CCGACACA	ALIEN_NEW	6.48224	3.80091	-3.49133	70	6.48224	0.0782086	worm-dummy-05649x	worm-dummy-05649x
AGGCTATA	ALIEN_NEW	6.48144	3.76794	-2.65272	80	6.48144	0.078262	worm-dummy-02675x	worm-dummy-02675x
TATATTCA	ALIEN_VAR	0.475351	6.48077	0.832778	4	6.48077	0.0783068	worm-dummy-13117x	worm-dummy-13117x
GGCGTATA	ALIEN_NEW	6.47785	0	-1.01919	92	6.47785	0.0785021	worm-dummy-10675x	worm-dummy-10675x
AAGCGGTA	ALIEN_NEW	6.4771	2.83442	-1.30725	66	6.4771	0.0785524	worm-dummy-00619x	worm-dummy-00619x
CCTAGCGA	ALIEN_NEW	1.80466	6.47583	-1.72846	87	6.47583	0.0786376	worm-dummy-05926x	worm-dummy-05926x
AAGCGATA	ALIEN_NEW	6.47523	2.44245	3.00652	25	6.47523	0.0786779	worm-dummy-00611x	worm-dummy-00611x
CCCGGTTA	ALIEN_NEW	6.47507	1.32445	1.93776	9	6.47507	0.0786886	worm-dummy-05551x	worm-dummy-05551x
AAAAAGTA	ALIEN_NEW	6.47275	1.7431	-2.05879	90	6.47275	0.0788445	worm-dummy-00011x	worm-dummy-00011x
ATGTGATA	ALIEN_VAR	2.5881	6.47214	1.09457	32	6.47214	0.0788856	worm-dummy-03811x	worm-dummy-03811x
TCGCTGCA	ALIEN_NEW	6.47166	1.68834	-1.05896	38	6.47166	0.0789179	worm-dummy-13945x	worm-dummy-13945x
GTTTGCCA	ALIEN_NEW	2.78253	6.47148	-1.46703	95	6.47148	0.07893	worm-dummy-12261x	worm-dummy-12261x
GATAACGA	ALIEN_NEW	6.4711	0	-0.488464	92	6.4711	0.0789556	worm-dummy-08966x	worm-dummy-08966x
CTCATAGA	ALIEN_NEW	6.46818	1.33996	1.08958	10	6.46818	0.0791526	worm-dummy-07474x	worm-dummy-07474x
ACTCATCA	ALIEN_NEW	2.60409	6.46799	1.25119	4	6.46799	0.0791654	worm-dummy-01869x	worm-dummy-01869x
ACACACGA	ALIEN_NEW	6.46755	1.65071	-0.377184	52	6.46755	0.0791951	worm-dummy-01094x	worm-dummy-01094x
CTTCCACA	ALIEN_NEW	2.85522	6.46742	1.0809	38	6.46742	0.0792039	worm-dummy-08017x	worm-dummy-08017x
TATTACTA	ALIEN_NEW	6.4671	2.72259	-4.08494	87	6.4671	0.0792255	worm-dummy-13255x	worm-dummy-13255x
TCTTCTAA	ALIEN_NEW	0.599385	6.46682	-0.949334	83	6.46682	0.0792445	worm-dummy-14300x	worm-dummy-14300x
ACTGATTA	ALIEN_NEW	3.35421	6.46655	0.270152	97	6.46655	0.0792627	worm-dummy-01935x	worm-dummy-01935x
TTTTGACA	ALIEN_NEW	6.46527	2.30529	-5.69276	1	6.46527	0.0793493	worm-dummy-16353x	worm-dummy-16353x
CATTCTTA	ALIEN_NEW	6.46388	3.5978	-1.06803	97	6.46388	0.0794435	worm-dummy-05087x	worm-dummy-05087x
TGGGATCA	ALIEN_NEW	0.471084	6.46369	0.596386	17	6.46369	0.0794563	worm-dummy-14989x	worm-dummy-14989x
ATACCTAA	ALIEN_NEW	3.51924	6.46285	3.06245	25	6.46285	0.0795133	worm-dummy-03164x	worm-dummy-03164x
TATACTGA	ALIEN_NEW	2.09692	6.46266	0.367991	27	6.46266	0.0795262	worm-dummy-13086x	worm-dummy-13086x
GGTTCTTA	ALIEN_NEW	6.46237	3.90674	2.60186	23	6.46237	0.0795459	worm-dummy-11231x	worm-dummy-11231x
TCCATAGA	ALIEN_NEW	6.46188	3.18073	4.24379	42	6.46188	0.0795791	worm-dummy-13618x	worm-dummy-13618x
CCAGACCA	ALIEN_NEW	6.45555	0.882622	-0.436504	59	6.45555	0.0800099	worm-dummy-05253x	worm-dummy-05253x
TATTGCTA	ALIEN_NEW	6.45445	1.92808	-1.06845	2	6.45445	0.080085	worm-dummy-13287x	worm-dummy-13287x
AGCGTTTA	ALIEN_NEW	6.45442	0	0.0336622	49	6.45442	0.080087	worm-dummy-02495x	worm-dummy-02495x
TCAGCGCA	ALIEN_NEW	6.45288	1.32564	0.639202	36	6.45288	0.0801923	worm-dummy-13465x	worm-dummy-13465x
GCGTGGAA	ALIEN_NEW	6.45215	2.12115	1.67502	9	6.45215	0.0802422	worm-dummy-09960x	worm-dummy-09960x
CGATTGCA	ALIEN_NEW	6.45166	2.53365	-2.74953	97	6.45166	0.0802757	worm-dummy-06393x	worm-dummy-06393x
TGCGTGCA	ALIEN_NEW	2.2775	6.45058	-3.36146	57	6.45058	0.0803497	worm-dummy-14777x	worm-dummy-14777x
ATCTTGTA	ALIEN_NEW	0.192428	6.45036	0.66214	20	6.45036	0.0803648	worm-dummy-03579x	worm-dummy-03579x
GGAAGAAA	ALIEN_NEW	6.44919	3.30755	-1.99747	90	6.44919	0.080445	worm-dummy-10272x	worm-dummy-10272x
ACGCAATA	ALIEN_NEW	3.02272	6.44783	-0.64219	49	6.44783	0.0805383	worm-dummy-01603x	worm-dummy-01603x
ACAGACAA	ALIEN_NEW	6.44756	2.56482	-0.691949	87	6.44756	0.0805568	worm-dummy-01156x	worm-dummy-01156x
ACCGAGTA	ALIEN_NEW	2.93725	6.44684	-0.761446	87	6.44684	0.0806063	worm-dummy-01419x	worm-dummy-01419x
CCGACTAA	ALIEN_NEW	1.57715	6.44684	-1.59149	87	6.44684	0.0806063	worm-dummy-05660x	worm-dummy-05660x
ACTAACTA	ALIEN_NEW	6.44588	0	0.00419319	52	6.44588	0.0806723	worm-dummy-01799x	worm-dummy-01799x
TTGCGATA	ALIEN_NEW	1.65662	6.44559	2.23279	15	6.44559	0.0806923	worm-dummy-15971x	worm-dummy-15971x
CAAAAAGA	ALIEN_NEW	0	6.4454	0.491628	10	6.4454	0.0807053	worm-dummy-04098x	worm-dummy-04098x
TTATCTAA	ALIEN_NEW	6.44463	2.67491	2.5542	97	6.44463	0.0807583	worm-dummy-15580x	worm-dummy-15580x
CGATCATA	ALIEN_NEW	6.4441	2.05606	0.302957	13	6.4441	0.0807948	worm-dummy-06355x	worm-dummy-06355x
TGAATACA	ALIEN_NEW	6.44346	1.53133	2.89921	18	6.44346	0.0808389	worm-dummy-14385x	worm-dummy-14385x
GAGCTTCA	ALIEN_NEW	6.44304	3.50127	-1.81456	78	6.44304	0.0808679	worm-dummy-08829x	worm-dummy-08829x
GCAATTCA	ALIEN_NEW	6.44222	2.19022	-5.21117	66	6.44222	0.0809244	worm-dummy-09277x	worm-dummy-09277x
GGAGTATA	ALIEN_NEW	0.692132	6.43985	-0.48162	52	6.43985	0.081088	worm-dummy-10419x	worm-dummy-10419x
CGGCTTCA	ALIEN_NEW	1.54656	6.43844	-1.91874	87	6.43844	0.0811855	worm-dummy-06781x	worm-dummy-06781x
GGAAACAA	ALIEN_NEW	1.05245	6.43834	-0.512328	49	6.43834	0.0811925	worm-dummy-10244x	worm-dummy-10244x
CAGACGGA	ALIEN_NEW	2.61677	6.43563	-3.09947	97	6.43563	0.0813802	worm-dummy-04634x	worm-dummy-04634x
TCGCTACA	ALIEN_NEW	6.43556	4.33647	0.705182	90	6.43556	0.0813851	worm-dummy-13937x	worm-dummy-13937x
CACCCATA	ALIEN_NEW	0.215488	6.43482	-0.730428	63	6.43482	0.0814364	worm-dummy-04435x	worm-dummy-04435x
CACTTGTA	ALIEN_NEW	6.43439	1.18316	1.3315	34	6.43439	0.0814662	worm-dummy-04603x	worm-dummy-04603x
TCAAACTA	ALIEN_NEW	1.68735	6.43349	-0.135859	50	6.43349	0.0815287	worm-dummy-13319x	worm-dummy-13319x
GATCTTCA	ALIEN_NEW	6.43101	0.682324	2.82878	17	6.43101	0.0817012	worm-dummy-09085x	worm-dummy-09085x
GCCTTTCA	ALIEN_VAR	2.48823	6.4298	-1.98902	78	6.4298	0.0817855	worm-dummy-09725x	worm-dummy-09725x
TTACCGGA	ALIEN_NEW	2.92281	6.42876	1.26625	44	6.42876	0.081858	worm-dummy-15450x	worm-dummy-15450x
GCACACGA	ALIEN_NEW	6.42807	1.08901	-0.315687	52	6.42807	0.0819061	worm-dummy-09286x	worm-dummy-09286x
CTCCCATA	ALIEN_NEW	6.42726	0.679866	-1.48428	75	6.42726	0.0819627	worm-dummy-07507x	worm-dummy-07507x
AAAGGACA	ALIEN_NEW	6.42576	0.676696	0.856446	18	6.42576	0.0820675	worm-dummy-00161x	worm-dummy-00161x
TTAATAAA	ALIEN_NEW	6.4243	2.98618	-2.64323	87	6.4243	0.0821696	worm-dummy-15408x	worm-dummy-15408x
GAAGCCAA	ALIEN_NEW	6.42383	0.674467	-2.01931	70	6.42383	0.0822025	worm-dummy-08340x	worm-dummy-08340x
ACTAAAAA	ALIEN_NEW	3.43539	6.4228	3.80543	27	6.4228	0.0822747	worm-dummy-01792x	worm-dummy-01792x
GAGTAAGA	ALIEN_NEW	6.42247	0	-0.954989	70	6.42247	0.0822978	worm-dummy-08898x	worm-dummy-08898x
GGTATTAA	ALIEN_NEW	6.42228	1.72656	-0.2388	34	6.42228	0.0823111	worm-dummy-11068x	worm-dummy-11068x
TCCAGTGA	ALIEN_VAR	6.42027	0	-0.938269	73	6.42027	0.0824522	worm-dummy-13614x	worm-dummy-13614x
GAAAATTA	ALIEN_NEW	6.42022	2.02345	0.111	30	6.42022	0.0824557	worm-dummy-08207x	worm-dummy-08207x
GTGAGATA	ALIEN_NEW	4.89695	6.41915	1.548	13	6.41915	0.0825309	worm-dummy-11811x	worm-dummy-11811x
TAATGCGA	ALIEN_NEW	6.41879	3.07822	4.76157	20	6.41879	0.0825562	worm-dummy-12518x	worm-dummy-12518x
GTCAGGCA	ALIEN_NEW	6.41774	0.662759	0.128583	18	6.41774	0.08263	worm-dummy-11561x	worm-dummy-11561x
CAGCGATA	ALIEN_NEW	6.41709	1.81745	2.59254	15	6.41709	0.0826758	worm-dummy-04707x	worm-dummy-04707x
TAGACTGA	ALIEN_NEW	3.12226	6.41686	-3.43504	95	6.41686	0.082692	worm-dummy-12830x	worm-dummy-12830x
TCCATACA	ALIEN_NEW	2.53319	6.41682	1.65928	6	6.41682	0.0826948	worm-dummy-13617x	worm-dummy-13617x
TAGGACTA	ALIEN_NEW	1.24618	6.41656	3.69034	7	6.41656	0.0827131	worm-dummy-12935x	worm-dummy-12935x
ATGGGCGA	ALIEN_NEW	1.28581	6.41522	-0.32414	52	6.41522	0.0828076	worm-dummy-03750x	worm-dummy-03750x
TCGGTAGA	ALIEN_NEW	6.41357	0.176626	0.617268	20	6.41357	0.082924	worm-dummy-14002x	worm-dummy-14002x
TCAGATAA	ALIEN_NEW	6.4132	2.27737	-2.03275	70	6.4132	0.0829501	worm-dummy-13452x	worm-dummy-13452x
CAGGCCAA	ALIEN_NEW	0.273141	6.413	-0.58738	57	6.413	0.0829642	worm-dummy-04756x	worm-dummy-04756x
TACTCCCA	ALIEN_NEW	1.08559	6.40981	2.52701	23	6.40981	0.0831899	worm-dummy-12757x	worm-dummy-12757x
AAACATTA	ALIEN_NEW	0	6.40849	-0.818815	78	6.40849	0.0832834	worm-dummy-00079x	worm-dummy-00079x
AAAACAAA	NATIVE_REJECT	6.40551	1.78758	1.22422	36	6.40551	0.083495	cel-miR-355	cel-miR-355,cbr-miR-355,zma-miR2275a-3p,zma-miR2275d-3p,cbri-miR-012258
ACGCCTAA	ALIEN_NEW	6.40523	0.658493	1.46257	13	6.40523	0.0835149	worm-dummy-01628x	worm-dummy-01628x
TTTACGGA	ALIEN_NEW	6.40463	1.68474	-1.2241	75	6.40463	0.0835576	worm-dummy-16154x	worm-dummy-16154x
GCAGTGAA	ALIEN_NEW	6.40325	2.04887	0.372089	49	6.40325	0.0836558	worm-dummy-09400x	worm-dummy-09400x
GCCAAAAA	ALIEN_NEW	6.4028	1.69167	0.864332	1	6.4028	0.0836878	worm-dummy-09472x	worm-dummy-09472x
CGTTCCTA	ALIEN_NEW	2.1753	6.40092	1.30769	44	6.40092	0.0838219	worm-dummy-07127x	worm-dummy-07127x
CGTAGACA	ALIEN_NEW	6.39981	0	-0.749245	85	6.39981	0.0839011	worm-dummy-06945x	worm-dummy-06945x
CCGTCAGA	ALIEN_NEW	6.39959	0.696277	0.982961	15	6.39959	0.0839168	worm-dummy-05842x	worm-dummy-05842x
CCTCGTAA	ALIEN_NEW	6.39805	0	0.218716	17	6.39805	0.0840269	worm-dummy-05996x	worm-dummy-05996x
ACGCATTA	ALIEN_NEW	6.39781	0.134887	-1.06571	54	6.39781	0.084044	worm-dummy-01615x	worm-dummy-01615x
GACACCTA	ALIEN_NEW	6.39719	3.39771	-1.13179	85	6.39719	0.0840884	worm-dummy-08471x	worm-dummy-08471x
GATGGCCA	ALIEN_NEW	2.55032	6.39687	0.686722	13	6.39687	0.0841113	worm-dummy-09125x	worm-dummy-09125x
ACCAAGGA	ALIEN_NEW	6.39627	1.2361	0.322073	17	6.39627	0.0841543	worm-dummy-01290x	worm-dummy-01290x
GTGCATTA	ALIEN_NEW	6.39297	0.296667	0.349905	34	6.39297	0.0843909	worm-dummy-11855x	worm-dummy-11855x
ATAATATA	ALIEN_NEW	5.59305	6.39251	-2.62217	59	6.39251	0.084424	worm-dummy-03123x	worm-dummy-03123x
TTTTTGAA	ALIEN_NEW	2.57644	6.39161	0.0782129	66	6.39161	0.0844886	worm-dummy-16376x	worm-dummy-16376x
ATGCGGTA	ALIEN_NEW	1.83826	6.39154	0.139705	66	6.39154	0.0844937	worm-dummy-03691x	worm-dummy-03691x
CCTGTCCA	ALIEN_NEW	6.39004	0	-0.247527	87	6.39004	0.0846016	worm-dummy-06069x	worm-dummy-06069x
TTCACAAA	ALIEN_NEW	6.38965	1.27321	0.830233	18	6.38965	0.0846296	worm-dummy-15632x	worm-dummy-15632x
TTATTGAA	ALIEN_NEW	1.24811	6.38786	0.485895	46	6.38786	0.0847586	worm-dummy-15608x	worm-dummy-15608x
GCTGTGCA	ALIEN_NEW	6.38517	1.73874	-1.15349	54	6.38517	0.0849528	worm-dummy-10169x	worm-dummy-10169x
GAAAGCAA	ALIEN_NEW	6.38489	0.090795	-0.549641	87	6.38489	0.084973	worm-dummy-08228x	worm-dummy-08228x
TTGAGAAA	ALIEN_NEW	6.38221	1.92308	0.148735	44	6.38221	0.085167	worm-dummy-15904x	worm-dummy-15904x
CTTGTACA	ALIEN_NEW	6.38098	0.620889	-0.07414	52	6.38098	0.0852561	worm-dummy-08113x	worm-dummy-08113x
CCTAATCA	ALIEN_NEW	0	6.38023	-0.0309595	63	6.38023	0.0853105	worm-dummy-05901x	worm-dummy-05901x
CCGGGCCA	ALIEN_NEW	6.37961	0	1.81182	27	6.37961	0.0853555	worm-dummy-05797x	worm-dummy-05797x
CTGAGAAA	ALIEN_NEW	6.37882	0.826865	1.07564	18	6.37882	0.0854129	worm-dummy-07712x	worm-dummy-07712x
AGTAGCTA	ALIEN_NEW	2.04564	6.37832	-5.71059	90	6.37832	0.0854492	worm-dummy-02855x	worm-dummy-02855x
GATGGAGA	NATIVE_SPEC	4.26202	6.37828	-1.36756	48	6.37828	0.0854521	cel-miR-2211*	cel-miR-2211*
TGAGAACA	ALIEN_NEW	6.37606	3.79051	0.151506	4	6.37606	0.0856136	worm-dummy-14465x	worm-dummy-14465x
TGTTCACA	ALIEN_NEW	6.37547	3.65302	2.72384	32	6.37547	0.0856566	worm-dummy-15313x	worm-dummy-15313x
GCTGGCAA	ALIEN_NEW	6.37506	2.69523	2.48336	6	6.37506	0.0856864	worm-dummy-10148x	worm-dummy-10148x
TAAGTTTA	ALIEN_NEW	6.37352	0.891923	0.421256	6	6.37352	0.0857987	worm-dummy-12479x	worm-dummy-12479x
TTTGGACA	ALIEN_NEW	6.3727	3.07478	1.16806	4	6.3727	0.0858586	worm-dummy-16289x	worm-dummy-16289x
ATCCTACA	ALIEN_NEW	2.71655	6.37216	5.1549	10	6.37216	0.085898	worm-dummy-03441x	worm-dummy-03441x
TGACTTGA	ALIEN_NEW	6.372	2.39856	-5.43258	67	6.372	0.0859097	worm-dummy-14462x	worm-dummy-14462x
AATGTGCA	ALIEN_NEW	0	6.37051	0.247942	9	6.37051	0.0860186	worm-dummy-00953x	worm-dummy-00953x
TATGTAAA	ALIEN_NEW	6.36867	1.62614	0.616646	36	6.36867	0.0861533	worm-dummy-13232x	worm-dummy-13232x
ACTAGTTA	ALIEN_NEW	6.36753	2.90166	-2.40265	78	6.36753	0.0862368	worm-dummy-01839x	worm-dummy-01839x
TCTTACTA	ALIEN_NEW	6.36717	0.127447	-0.53038	54	6.36717	0.0862632	worm-dummy-14279x	worm-dummy-14279x
GGCCTAAA	ALIEN_NEW	6.36592	2.62739	4.31836	2	6.36592	0.0863549	worm-dummy-10608x	worm-dummy-10608x
GAATTAAA	ALIEN_NEW	6.36516	1.92047	4.33054	30	6.36516	0.0864107	worm-dummy-08432x	worm-dummy-08432x
AATATGGA	ALIEN_NEW	2.78695	6.36513	1.57709	17	6.36513	0.0864129	worm-dummy-00826x	worm-dummy-00826x
GTAGATCA	ALIEN_NEW	2.48123	6.3647	4.02289	13	6.3647	0.0864445	worm-dummy-11405x	worm-dummy-11405x
AGCGAACA	ALIEN_NEW	5.33015	6.36402	0.88801	23	6.36402	0.0864945	worm-dummy-02433x	worm-dummy-02433x
TTTTCCAA	ALIEN_NEW	2.7137	6.3625	-0.00621617	38	6.3625	0.0866063	worm-dummy-16340x	worm-dummy-16340x
GCATTTTA	ALIEN_NEW	6.36248	0	0.275383	6	6.36248	0.0866078	worm-dummy-09471x	worm-dummy-09471x
CCCTTTAA	ALIEN_NEW	1.02405	6.3619	-2.11337	70	6.3619	0.0866505	worm-dummy-05628x	worm-dummy-05628x
AGTCCACA	ALIEN_NEW	2.88999	6.36042	-1.86682	95	6.36042	0.0867596	worm-dummy-02897x	worm-dummy-02897x
ATGGCACA	ALIEN_NEW	6.36024	3.75067	0.932995	15	6.36024	0.0867728	worm-dummy-03729x	worm-dummy-03729x
GTAACTCA	ALIEN_NEW	2.18887	6.35994	-1.55137	95	6.35994	0.086795	worm-dummy-11293x	worm-dummy-11293x
GGTCTGAA	ALIEN_NEW	1.10479	6.35951	1.63593	17	6.35951	0.0868267	worm-dummy-11128x	worm-dummy-11128x
GCCAAAGA	ALIEN_VAR	0	6.35945	-0.626223	85	6.35945	0.0868311	worm-dummy-09474x	worm-dummy-09474x
ATTGTGAA	ALIEN_NEW	6.35751	0.094514	0.401153	18	6.35751	0.0869744	worm-dummy-04024x	worm-dummy-04024x
GCTACATA	ALIEN_NEW	6.35669	0.193325	1.10689	10	6.35669	0.087035	worm-dummy-10003x	worm-dummy-10003x
CAATTTAA	ALIEN_NEW	3.85211	6.35664	-3.21684	97	6.35664	0.0870387	worm-dummy-04348x	worm-dummy-04348x
TGAGCTGA	ALIEN_NEW	6.35506	1.12273	0.939823	73	6.35506	0.0871556	worm-dummy-14494x	worm-dummy-14494x
TTGCGTAA	ALIEN_NEW	6.35496	0.004909	0.293019	23	6.35496	0.0871631	worm-dummy-15980x	worm-dummy-15980x
CAATAGTA	ALIEN_NEW	6.35444	0	-0.383304	34	6.35444	0.0872016	worm-dummy-04299x	worm-dummy-04299x
GTACGATA	ALIEN_NEW	4.42064	6.35325	2.64665	95	6.35325	0.0872898	worm-dummy-11363x	worm-dummy-11363x
CGATACGA	ALIEN_NEW	6.35241	1.0715	1.6889	6	6.35241	0.0873521	worm-dummy-06342x	worm-dummy-06342x
GGGAATAA	ALIEN_NEW	6.3519	0	-0.239737	66	6.3519	0.08739	worm-dummy-10764x	worm-dummy-10764x
TCAGAATA	ALIEN_NEW	3.31717	6.35141	0.33947	46	6.35141	0.0874264	worm-dummy-13443x	worm-dummy-13443x
CCGTTTTA	ALIEN_NEW	3.76579	6.3511	-2.41316	85	6.3511	0.0874494	worm-dummy-05887x	worm-dummy-05887x
GGCGCACA	ALIEN_NEW	6.35001	0.995076	0.917383	38	6.35001	0.0875304	worm-dummy-10641x	worm-dummy-10641x
AACTTAGA	ALIEN_NEW	6.34978	2.54274	4.09656	20	6.34978	0.0875475	worm-dummy-00498x	worm-dummy-00498x
GCATATGA	ALIEN_NEW	6.34974	1.71278	-3.1369	87	6.34974	0.0875505	worm-dummy-09422x	worm-dummy-09422x
AAAGATAA	ALIEN_NEW	2.16756	6.34932	1.20152	13	6.34932	0.0875817	worm-dummy-00140x	worm-dummy-00140x
TATGAAGA	ALIEN_NEW	6.34915	0	0.0167691	80	6.34915	0.0875944	worm-dummy-13186x	worm-dummy-13186x
ACTTTGTA	NATIVE_CONS	6.3487	1.24197	-1.69937	57	6.3487	0.0876279	cel-miR-85	cel-miR-85,cbr-miR-85,cbri-miR-012024
AAGGGGCA	ALIEN_NEW	1.12923	6.34837	1.58272	34	6.34837	0.0876524	worm-dummy-00681x	worm-dummy-00681x
TAACCCTA	ALIEN_NEW	6.3481	0	-0.278655	46	6.3481	0.0876726	worm-dummy-12375x	worm-dummy-12375x
ATCTGGTA	ALIEN_NEW	6.34754	2.3851	4.38186	13	6.34754	0.0877143	worm-dummy-03563x	worm-dummy-03563x
TACTTGCA	ALIEN_NEW	3.83091	6.34578	-0.983381	83	6.34578	0.0878455	worm-dummy-12793x	worm-dummy-12793x
TCAAAGCA	ALIEN_NEW	6.34532	1.25778	1.22533	23	6.34532	0.0878798	worm-dummy-13321x	worm-dummy-13321x
TAAAGACA	ALIEN_NEW	0.147995	6.34212	-0.56338	73	6.34212	0.088119	worm-dummy-12321x	worm-dummy-12321x
GATAATAA	ALIEN_NEW	6.34119	1.18812	-0.365502	57	6.34119	0.0881886	worm-dummy-08972x	worm-dummy-08972x
TCTGCCAA	ALIEN_NEW	6.3397	2.00985	-1.06099	67	6.3397	0.0883003	worm-dummy-14228x	worm-dummy-14228x
AAGCTGTA	ALIEN_NEW	1.81026	6.3387	-2.52283	73	6.3387	0.0883753	worm-dummy-00635x	worm-dummy-00635x
TTGTATGA	ALIEN_NEW	0.491033	6.33859	-0.657891	97	6.33859	0.0883836	worm-dummy-16078x	worm-dummy-16078x
TATCAAGA	ALIEN_NEW	6.33763	0.438136	2.0695	36	6.33763	0.0884557	worm-dummy-13122x	worm-dummy-13122x
TTCACCGA	ALIEN_NEW	2.5144	6.33734	-2.66637	63	6.33734	0.0884774	worm-dummy-15638x	worm-dummy-15638x
TCCCCAGA	ALIEN_NEW	6.33678	3.29491	1.05506	83	6.33678	0.0885195	worm-dummy-13650x	worm-dummy-13650x
TACGAACA	ALIEN_NEW	6.33643	0	0.778556	23	6.33643	0.0885458	worm-dummy-12673x	worm-dummy-12673x
ACGAGAGA	ALIEN_NEW	0	6.33501	-0.100631	36	6.33501	0.0886527	worm-dummy-01570x	worm-dummy-01570x
TATAGTCA	ALIEN_NEW	3.05428	6.33392	1.7025	18	6.33392	0.0887347	worm-dummy-13101x	worm-dummy-13101x
AAAAAAGA	ALIEN_NEW	0.180579	6.3338	0.295464	18	6.3338	0.0887438	worm-dummy-00002x	worm-dummy-00002x
GGTTGAAA	ALIEN_NEW	6.33315	1.3473	-0.800319	52	6.33315	0.0887928	worm-dummy-11232x	worm-dummy-11232x
TCGTCTCA	ALIEN_NEW	1.29952	6.33208	-0.627482	59	6.33208	0.0888735	worm-dummy-14045x	worm-dummy-14045x
TCAAAATA	ALIEN_NEW	1.98364	6.33182	0.875879	44	6.33182	0.0888931	worm-dummy-13315x	worm-dummy-13315x
CGCATGCA	ALIEN_NEW	2.9207	6.32798	-0.987405	48	6.32798	0.0891833	worm-dummy-06457x	worm-dummy-06457x
ACCTTTAA	ALIEN_NEW	1.55378	6.32748	-1.40766	73	6.32748	0.0892212	worm-dummy-01532x	worm-dummy-01532x
TCAAACCA	ALIEN_NEW	3.55686	6.32723	2.05227	25	6.32723	0.0892401	worm-dummy-13317x	worm-dummy-13317x
TTGCGAGA	ALIEN_NEW	6.32628	3.69739	-1.08944	54	6.32628	0.0893121	worm-dummy-15970x	worm-dummy-15970x
TCAATTGA	ALIEN_VAR	6.32532	1.86317	-3.911	87	6.32532	0.0893849	worm-dummy-13374x	worm-dummy-13374x
CGTTCGAA	ALIEN_NEW	2.66884	6.32529	1.86443	34	6.32529	0.0893872	worm-dummy-07128x	worm-dummy-07128x
AGTTCCAA	ALIEN_NEW	6.32492	1.08341	-0.513046	61	6.32492	0.0894153	worm-dummy-03028x	worm-dummy-03028x
CAGGACGA	NATIVE_SPEC	6.32442	2.2328	1.15663	38	6.32442	0.0894532	cel-miR-59*	cel-miR-59*
AAATGCTA	ALIEN_NEW	2.51363	6.32278	1.91793	21	6.32278	0.0895778	worm-dummy-00231x	worm-dummy-00231x
CAGGCTGA	ALIEN_NEW	6.32119	0	0.206436	1	6.32119	0.0896988	worm-dummy-04766x	worm-dummy-04766x
TTGCGGCA	ALIEN_NEW	6.32094	0.45741	-0.0954727	54	6.32094	0.0897178	worm-dummy-15977x	worm-dummy-15977x
CTCCGAGA	ALIEN_NEW	3.98572	6.32079	6.99357	21	6.32079	0.0897292	worm-dummy-07522x	worm-dummy-07522x
ACATTGCA	ALIEN_NEW	6.32051	1.74302	-1.57967	92	6.32051	0.0897506	worm-dummy-01273x	worm-dummy-01273x
ACAAGCCA	ALIEN_NEW	6.31985	1.10221	0.382612	1	6.31985	0.0898008	worm-dummy-01061x	worm-dummy-01061x
CTGCATGA	ALIEN_VAR	1.98789	6.31967	-0.273764	36	6.31967	0.0898146	worm-dummy-07758x	worm-dummy-07758x
GCTAACCA	ALIEN_NEW	6.31932	2.53426	3.4537	13	6.31932	0.0898412	worm-dummy-09989x	worm-dummy-09989x
CCTTTTCA	ALIEN_NEW	6.31799	0	0.0985154	42	6.31799	0.0899427	worm-dummy-06141x	worm-dummy-06141x
TCTGTATA	ALIEN_NEW	6.31703	2.65735	5.36543	97	6.31703	0.090016	worm-dummy-14259x	worm-dummy-14259x
AACACGTA	ALIEN_NEW	1.54546	6.31643	-2.9291	92	6.31643	0.0900618	worm-dummy-00283x	worm-dummy-00283x
AAGGCGAA	ALIEN_NEW	2.26954	6.31549	-7.10719	70	6.31549	0.0901337	worm-dummy-00664x	worm-dummy-00664x
GAAGAGTA	ALIEN_NEW	6.31454	0	0.277508	4	6.31454	0.0902064	worm-dummy-08331x	worm-dummy-08331x
CAAGCAAA	ALIEN_NEW	6.31403	0.682183	0.514481	44	6.31403	0.0902454	worm-dummy-04240x	worm-dummy-04240x
TCTATTGA	ALIEN_NEW	2.27364	6.31367	1.72247	23	6.31367	0.090273	worm-dummy-14142x	worm-dummy-14142x
GGACAGGA	ALIEN_NEW	1.57276	6.31112	-5.0625	97	6.31112	0.0904685	worm-dummy-10314x	worm-dummy-10314x
AGATGTCA	ALIEN_NEW	3.00961	6.31082	1.25807	32	6.31082	0.0904915	worm-dummy-02285x	worm-dummy-02285x
ACGACGTA	ALIEN_NEW	6.31052	3.28693	-3.19772	80	6.31052	0.0905145	worm-dummy-01563x	worm-dummy-01563x
TAATAGGA	ALIEN_NEW	6.31021	0	-1.26857	95	6.31021	0.0905383	worm-dummy-12490x	worm-dummy-12490x
CCATGTAA	ALIEN_VAR	6.3089	0.977379	-2.18273	57	6.3089	0.090639	worm-dummy-05356x	worm-dummy-05356x
CACTTCGA	ALIEN_NEW	6.30826	0.610256	-1.61083	54	6.30826	0.0906882	worm-dummy-04598x	worm-dummy-04598x
TCAAAGAA	ALIEN_NEW	0.805819	6.30761	1.76101	15	6.30761	0.0907382	worm-dummy-13320x	worm-dummy-13320x
CTAAACAA	ALIEN_NEW	0.201519	6.3073	1.80829	25	6.3073	0.0907621	worm-dummy-07172x	worm-dummy-07172x
GAACACCA	ALIEN_NEW	0.852098	6.30538	-0.768826	66	6.30538	0.09091	worm-dummy-08261x	worm-dummy-08261x
GGGGTTAA	ALIEN_NEW	6.30538	0.401101	-0.869859	66	6.30538	0.09091	worm-dummy-10940x	worm-dummy-10940x
CGTTACCA	ALIEN_NEW	1.00693	6.30436	1.62422	42	6.30436	0.0909887	worm-dummy-07109x	worm-dummy-07109x
CCGTGCAA	ALIEN_NEW	6.30394	0.150053	1.16876	38	6.30394	0.0910211	worm-dummy-05860x	worm-dummy-05860x
TCACTAGA	ALIEN_NEW	0	6.30037	0.738733	10	6.30037	0.0912971	worm-dummy-13426x	worm-dummy-13426x
TTCTACAA	ALIEN_NEW	1.45573	6.29817	1.3234	2	6.29817	0.0914675	worm-dummy-15812x	worm-dummy-15812x
TGTACTCA	ALIEN_NEW	6.29775	2.09937	-0.543088	44	6.29775	0.0915001	worm-dummy-15133x	worm-dummy-15133x
GAGGTTCA	ALIEN_NEW	1.60767	6.29634	-1.91563	95	6.29634	0.0916095	worm-dummy-08893x	worm-dummy-08893x
GACGCTTA	ALIEN_NEW	1.20543	6.29455	-1.92454	67	6.29455	0.0917487	worm-dummy-08607x	worm-dummy-08607x
TAGTGACA	ALIEN_NEW	6.29378	0.699819	-0.835961	67	6.29378	0.0918086	worm-dummy-13025x	worm-dummy-13025x
CCTTATGA	ALIEN_NEW	4.25259	6.29315	2.09895	7	6.29315	0.0918576	worm-dummy-06094x	worm-dummy-06094x
CGTCATTA	ALIEN_NEW	1.57143	6.29284	-1.11166	95	6.29284	0.0918818	worm-dummy-06991x	worm-dummy-06991x
CACACGTA	ALIEN_NEW	6.29175	1.65564	0.65577	29	6.29175	0.0919667	worm-dummy-04379x	worm-dummy-04379x
AAAACCGA	ALIEN_NEW	6.29122	2.62191	1.45029	18	6.29122	0.092008	worm-dummy-00022x	worm-dummy-00022x
AGAGCTTA	ALIEN_VAR	6.28885	1.45978	-0.0812861	66	6.28885	0.092193	worm-dummy-02207x	worm-dummy-02207x
ACAGGCCA	ALIEN_NEW	0.618213	6.28693	-0.136662	57	6.28693	0.0923432	worm-dummy-01189x	worm-dummy-01189x
TTATGGTA	ALIEN_NEW	0.82174	6.28478	-1.13299	87	6.28478	0.0925116	worm-dummy-15595x	worm-dummy-15595x
TGGATGTA	ALIEN_NEW	2.12577	6.28367	0.473862	25	6.28367	0.0925986	worm-dummy-14907x	worm-dummy-14907x
TCTAAATA	ALIEN_NEW	2.33273	6.28297	-3.67605	80	6.28297	0.0926536	worm-dummy-14083x	worm-dummy-14083x
TGCTCTCA	ALIEN_NEW	1.60121	6.28296	2.61025	30	6.28296	0.0926543	worm-dummy-14813x	worm-dummy-14813x
TACTTTTA	ALIEN_NEW	3.57707	6.28289	4.13603	90	6.28289	0.0926598	worm-dummy-12799x	worm-dummy-12799x
TCGCATGA	ALIEN_NEW	5.07138	6.28236	6.62615	15	6.28236	0.0927015	worm-dummy-13902x	worm-dummy-13902x
GAACCATA	ALIEN_NEW	3.87433	6.28179	-1.2668	44	6.28179	0.0927462	worm-dummy-08275x	worm-dummy-08275x
CCATAGTA	ALIEN_NEW	6.28172	0	0.197839	20	6.28172	0.0927517	worm-dummy-05323x	worm-dummy-05323x
CAAAATAA	ALIEN_NEW	0.031689	6.28148	-0.0786802	46	6.28148	0.0927706	worm-dummy-04108x	worm-dummy-04108x
ACAACACA	ALIEN_NEW	6.2809	3.72851	-3.91894	90	6.2809	0.0928162	worm-dummy-01041x	worm-dummy-01041x
TCAACATA	ALIEN_NEW	2.11244	6.28088	-1.37035	50	6.28088	0.0928178	worm-dummy-13331x	worm-dummy-13331x
TTTCGATA	ALIEN_NEW	6.27769	0.710064	0.586275	54	6.27769	0.093069	worm-dummy-16227x	worm-dummy-16227x
TATCATCA	ALIEN_NEW	6.27647	1.97294	-0.407072	48	6.27647	0.0931652	worm-dummy-13133x	worm-dummy-13133x
GGGTACAA	ALIEN_NEW	6.27608	2.02316	-1.49869	49	6.27608	0.093196	worm-dummy-10948x	worm-dummy-10948x
TGGATTGA	ALIEN_NEW	6.27555	0	0.144094	44	6.27555	0.0932378	worm-dummy-14910x	worm-dummy-14910x
GGAGAGTA	ALIEN_NEW	0.062224	6.27494	0.570728	21	6.27494	0.093286	worm-dummy-10379x	worm-dummy-10379x
ACGGTCCA	ALIEN_NEW	1.34191	6.27447	-0.0779479	52	6.27447	0.0933232	worm-dummy-01717x	worm-dummy-01717x
GTAAATGA	ALIEN_NEW	6.27414	3.10327	1.45045	1	6.27414	0.0933493	worm-dummy-11278x	worm-dummy-11278x
AATGACCA	ALIEN_NEW	2.13615	6.27275	0.207216	36	6.27275	0.0934592	worm-dummy-00901x	worm-dummy-00901x
CTTAATCA	ALIEN_NEW	0.392833	6.27248	0.941634	32	6.27248	0.0934806	worm-dummy-07949x	worm-dummy-07949x
AGACGGGA	ALIEN_NEW	0.541872	6.27202	-0.600294	92	6.27202	0.093517	worm-dummy-02154x	worm-dummy-02154x
CGTACTCA	ALIEN_NEW	6.27123	1.99069	-0.0972592	40	6.27123	0.0935796	worm-dummy-06941x	worm-dummy-06941x
AGATACGA	ALIEN_NEW	6.269	1.39836	2.16896	6	6.269	0.0937565	worm-dummy-02246x	worm-dummy-02246x
GTTTGCAA	ALIEN_NEW	6.26895	2.48554	-2.06035	59	6.26895	0.0937605	worm-dummy-12260x	worm-dummy-12260x
TACGTTAA	ALIEN_NEW	6.26886	3.17812	0.465144	90	6.26886	0.0937677	worm-dummy-12732x	worm-dummy-12732x
AGTTTATA	ALIEN_NEW	1.1136	6.26822	1.90144	34	6.26822	0.0938185	worm-dummy-03059x	worm-dummy-03059x
CTCGTAAA	ALIEN_NEW	6.26822	0.300443	0.86566	17	6.26822	0.0938185	worm-dummy-07600x	worm-dummy-07600x
GGGAAGGA	ALIEN_NEW	6.26783	2.00619	7.31709	25	6.26783	0.0938495	worm-dummy-10762x	worm-dummy-10762x
TTTAACGA	ALIEN_NEW	1.68079	6.26635	-0.809996	61	6.26635	0.0939672	worm-dummy-16134x	worm-dummy-16134x
GTCAGTTA	ALIEN_VAR	6.26573	1.94497	4.14927	2	6.26573	0.0940165	worm-dummy-11567x	worm-dummy-11567x
GAAACCAA	ALIEN_NEW	6.26384	1.60174	-3.70291	70	6.26384	0.0941671	worm-dummy-08212x	worm-dummy-08212x
TTTAGAAA	ALIEN_NEW	6.26378	3.07739	2.17715	97	6.26378	0.0941719	worm-dummy-16160x	worm-dummy-16160x
CGCTCCCA	ALIEN_NEW	6.2604	0	0.653539	4	6.2604	0.0944417	worm-dummy-06613x	worm-dummy-06613x
TGTACACA	ALIEN_NEW	1.21499	6.25595	1.8717	97	6.25595	0.0947982	worm-dummy-15121x	worm-dummy-15121x
TAACTTTA	ALIEN_NEW	2.13886	6.25485	4.01084	25	6.25485	0.0948865	worm-dummy-12415x	worm-dummy-12415x
TCTCTCTA	ALIEN_VAR	6.25418	1.89347	-2.1002	78	6.25418	0.0949403	worm-dummy-14199x	worm-dummy-14199x
TTTATTCA	ALIEN_NEW	6.25307	1.19567	-0.118678	90	6.25307	0.0950295	worm-dummy-16189x	worm-dummy-16189x
ACCGTTTA	ALIEN_NEW	2.05689	6.25297	0.780121	44	6.25297	0.0950376	worm-dummy-01471x	worm-dummy-01471x
CGCTGTTA	ALIEN_NEW	0.675967	6.25288	0.140056	36	6.25288	0.0950448	worm-dummy-06639x	worm-dummy-06639x
CGGTACAA	ALIEN_NEW	3.10179	6.25138	0.668655	27	6.25138	0.0951655	worm-dummy-06852x	worm-dummy-06852x
GAGGGGTA	ALIEN_NEW	6.25107	3.65718	-0.715893	70	6.25107	0.0951905	worm-dummy-08875x	worm-dummy-08875x
AACTTTCA	ALIEN_NEW	2.40525	6.25049	1.92238	20	6.25049	0.0952372	worm-dummy-00509x	worm-dummy-00509x
GCTAGCGA	ALIEN_NEW	5.98238	6.24939	0.0221574	87	6.24939	0.0953259	worm-dummy-10022x	worm-dummy-10022x
TATTCGTA	ALIEN_NEW	1.17844	6.24854	-0.0397111	15	6.24854	0.0953945	worm-dummy-13275x	worm-dummy-13275x
CTTTAAAA	ALIEN_NEW	2.98128	6.24785	-1.96995	85	6.24785	0.0954502	worm-dummy-08128x	worm-dummy-08128x
AGTTGTCA	ALIEN_NEW	2.03954	6.24761	2.98444	10	6.24761	0.0954696	worm-dummy-03053x	worm-dummy-03053x
TGGTCTGA	ALIEN_NEW	0	6.24703	0.170307	23	6.24703	0.0955165	worm-dummy-15070x	worm-dummy-15070x
TTTAGGGA	ALIEN_NEW	3.75545	6.24694	-0.36902	87	6.24694	0.0955237	worm-dummy-16170x	worm-dummy-16170x
TTGCTCCA	ALIEN_NEW	6.24672	0.20927	0.365665	2	6.24672	0.0955415	worm-dummy-15989x	worm-dummy-15989x
CGCTGTGA	ALIEN_NEW	3.82981	6.24602	-3.81225	83	6.24602	0.0955981	worm-dummy-06638x	worm-dummy-06638x
ACCGAAAA	ALIEN_NEW	6.2447	2.23444	-0.108363	97	6.2447	0.0957049	worm-dummy-01408x	worm-dummy-01408x
GCTTTTCA	ALIEN_NEW	6.24457	0	-0.159082	83	6.24457	0.0957155	worm-dummy-10237x	worm-dummy-10237x
ATCTGAGA	ALIEN_NEW	6.24414	3.06659	-1.59034	59	6.24414	0.0957503	worm-dummy-03554x	worm-dummy-03554x
GATGTTTA	ALIEN_NEW	0.73623	6.24282	0.646992	20	6.24282	0.0958573	worm-dummy-09151x	worm-dummy-09151x
GACGTAGA	ALIEN_NEW	6.24276	0.797273	0.564044	42	6.24276	0.0958621	worm-dummy-08626x	worm-dummy-08626x
GGGTTTTA	ALIEN_NEW	6.24262	0.842646	-1.44953	75	6.24262	0.0958735	worm-dummy-11007x	worm-dummy-11007x
CCATTCTA	ALIEN_NEW	3.38175	6.24158	-0.924086	95	6.24158	0.0959579	worm-dummy-05367x	worm-dummy-05367x
GATACCGA	ALIEN_NEW	6.24149	0.105376	0.134266	52	6.24149	0.0959652	worm-dummy-08982x	worm-dummy-08982x
GGAGCAAA	ALIEN_NEW	1.65323	6.23851	-0.538905	70	6.23851	0.0962074	worm-dummy-10384x	worm-dummy-10384x
CACAGTTA	ALIEN_NEW	6.23692	2.00045	-4.21441	92	6.23692	0.0963368	worm-dummy-04399x	worm-dummy-04399x
TCGGATCA	ALIEN_NEW	6.23679	2.20859	1.04881	2	6.23679	0.0963474	worm-dummy-13965x	worm-dummy-13965x
CTCTCGGA	ALIEN_NEW	6.23623	1.01898	-1.18587	36	6.23623	0.0963931	worm-dummy-07642x	worm-dummy-07642x
CCCAGTGA	ALIEN_VAR	6.23549	0	-0.688118	80	6.23549	0.0964534	worm-dummy-05422x	worm-dummy-05422x
ATATGGCA	ALIEN_NEW	2.88765	6.23511	2.39902	15	6.23511	0.0964844	worm-dummy-03305x	worm-dummy-03305x
AATGAAGA	ALIEN_NEW	6.23497	0.532511	0.16404	9	6.23497	0.0964958	worm-dummy-00898x	worm-dummy-00898x
CATCTCAA	ALIEN_NEW	6.23444	3.59671	-4.4791	87	6.23444	0.0965391	worm-dummy-04980x	worm-dummy-04980x
GTCACAGA	ALIEN_NEW	3.42242	6.23421	0.903386	10	6.23421	0.0965579	worm-dummy-11538x	worm-dummy-11538x
CAAACGTA	ALIEN_NEW	6.23362	2.0833	-0.859189	73	6.23362	0.0966061	worm-dummy-04123x	worm-dummy-04123x
GCTTGTCA	ALIEN_NEW	6.23338	2.84112	-4.53935	73	6.23338	0.0966257	worm-dummy-10221x	worm-dummy-10221x
CAAGTGCA	ALIEN_NEW	6.23332	0.865836	-0.813193	50	6.23332	0.0966306	worm-dummy-04281x	worm-dummy-04281x
GGCTAGGA	ALIEN_NEW	1.17998	6.2331	-0.594963	78	6.2331	0.0966485	worm-dummy-10698x	worm-dummy-10698x
GAGATTCA	ALIEN_NEW	6.23288	2.36444	1.80284	34	6.23288	0.0966665	worm-dummy-08765x	worm-dummy-08765x
TTATTCCA	ALIEN_NEW	6.23279	3.41674	-0.114418	63	6.23279	0.0966739	worm-dummy-15605x	worm-dummy-15605x
CTATTATA	ALIEN_NEW	6.23169	0.594625	1.73376	29	6.23169	0.0967638	worm-dummy-07411x	worm-dummy-07411x
CAGTCCCA	ALIEN_NEW	3.0829	6.23092	1.53455	6	6.23092	0.0968269	worm-dummy-04821x	worm-dummy-04821x
GATTGAAA	ALIEN_NEW	2.50979	6.22982	1.48829	40	6.22982	0.096917	worm-dummy-09184x	worm-dummy-09184x
TCTAAGGA	ALIEN_NEW	0.638762	6.22935	0.51679	32	6.22935	0.0969555	worm-dummy-14090x	worm-dummy-14090x
GATAGCTA	ALIEN_NEW	2.46056	6.2289	1.78979	25	6.2289	0.0969924	worm-dummy-08999x	worm-dummy-08999x
AACGGTTA	ALIEN_NEW	6.22874	2.572	-0.790464	95	6.22874	0.0970055	worm-dummy-00431x	worm-dummy-00431x
TATGGAAA	ALIEN_NEW	0	6.22732	0.631825	23	6.22732	0.097122	worm-dummy-13216x	worm-dummy-13216x
TTAGTGTA	ALIEN_NEW	0.766273	6.22711	0.156073	49	6.22711	0.0971393	worm-dummy-15547x	worm-dummy-15547x
CAGCGACA	ALIEN_NEW	6.22707	1.04798	-1.02418	63	6.22707	0.0971425	worm-dummy-04705x	worm-dummy-04705x
GGTTATTA	ALIEN_NEW	6.22595	2.51088	-1.01384	54	6.22595	0.0972346	worm-dummy-11215x	worm-dummy-11215x
GACCCAGA	ALIEN_NEW	6.22264	0.493443	1.73133	15	6.22264	0.097507	worm-dummy-08530x	worm-dummy-08530x
TGACAATA	ALIEN_NEW	6.22165	1.58482	1.31376	23	6.22165	0.0975886	worm-dummy-14403x	worm-dummy-14403x
TCCATTCA	ALIEN_NEW	1.4626	6.22085	0.388253	23	6.22085	0.0976546	worm-dummy-13629x	worm-dummy-13629x
CCCTCAAA	ALIEN_NEW	6.22027	0.213115	0.189456	23	6.22027	0.0977025	worm-dummy-05584x	worm-dummy-05584x
GCTAAAAA	ALIEN_NEW	2.75095	6.22018	2.33767	27	6.22018	0.0977099	worm-dummy-09984x	worm-dummy-09984x
TCTGAATA	ALIEN_NEW	2.11196	6.22018	1.60321	10	6.22018	0.0977099	worm-dummy-14211x	worm-dummy-14211x
CTACTTAA	NATIVE_CONS	6.21973	0	0.460144	17	6.21973	0.0977471	dme-miR-1002	cel-miR-251,cbr-miR-251,cel-miR-252,dme-miR-1002,dps-miR-1002,cbri-miR-012249,cbri-miR-012278
GGACTGCA	ALIEN_NEW	6.2188	3.19199	-2.47714	1	6.2188	0.097824	worm-dummy-10361x	worm-dummy-10361x
AAGGATTA	ALIEN_NEW	6.21863	0	0.483393	7	6.21863	0.097838	worm-dummy-00655x	worm-dummy-00655x
TCCTAGTA	ALIEN_NEW	6.21825	0.62771	-0.954003	75	6.21825	0.0978694	worm-dummy-13771x	worm-dummy-13771x
AAGGCGGA	ALIEN_NEW	6.21578	0.164911	-0.466852	57	6.21578	0.0980739	worm-dummy-00666x	worm-dummy-00666x
ACCGTCAA	ALIEN_NEW	6.21547	0.425894	-0.298516	52	6.21547	0.0980996	worm-dummy-01460x	worm-dummy-01460x
CAAATTAA	ALIEN_NEW	2.89593	6.21506	0.189603	23	6.21506	0.0981336	worm-dummy-04156x	worm-dummy-04156x
TGATAGAA	ALIEN_NEW	6.21494	1.1047	3.25216	2	6.21494	0.0981436	worm-dummy-14536x	worm-dummy-14536x
CTTTAATA	ALIEN_NEW	6.21473	2.29075	-2.88157	92	6.21473	0.098161	worm-dummy-08131x	worm-dummy-08131x
CGTAGTGA	ALIEN_NEW	0.039641	6.21369	1.14425	9	6.21369	0.0982473	worm-dummy-06958x	worm-dummy-06958x
AAGCGAAA	ALIEN_NEW	1.41307	6.21339	2.28667	4	6.21339	0.0982722	worm-dummy-00608x	worm-dummy-00608x
TGCTGTCA	ALIEN_NEW	2.57817	6.21288	2.16712	29	6.21288	0.0983145	worm-dummy-14829x	worm-dummy-14829x
GTGAGCGA	ALIEN_NEW	0	6.21263	-0.803876	90	6.21263	0.0983353	worm-dummy-11814x	worm-dummy-11814x
GGGGAGCA	ALIEN_NEW	0.629992	6.21255	-0.509231	70	6.21255	0.0983419	worm-dummy-10889x	worm-dummy-10889x
TGAATTGA	ALIEN_NEW	0.009222	6.21138	0.646859	2	6.21138	0.0984392	worm-dummy-14398x	worm-dummy-14398x
CACAAGCA	ALIEN_NEW	0.042511	6.21083	0.667788	9	6.21083	0.0984849	worm-dummy-04361x	worm-dummy-04361x
GACGTGGA	ALIEN_NEW	6.21082	0	0.300209	36	6.21082	0.0984858	worm-dummy-08634x	worm-dummy-08634x
TTCTACTA	ALIEN_NEW	6.21036	2.35889	-4.8354	83	6.21036	0.098524	worm-dummy-15815x	worm-dummy-15815x
CCCACCAA	ALIEN_NEW	6.20905	1.01149	-2.20369	57	6.20905	0.0986331	worm-dummy-05396x	worm-dummy-05396x
TCGAATGA	ALIEN_NEW	6.20886	2.53756	-2.33103	44	6.20886	0.098649	worm-dummy-13838x	worm-dummy-13838x
TCTGCGCA	ALIEN_NEW	6.20843	0.407611	1.13916	10	6.20843	0.0986848	worm-dummy-14233x	worm-dummy-14233x
AATGGTAA	ALIEN_NEW	1.1916	6.20836	-0.237562	78	6.20836	0.0986906	worm-dummy-00940x	worm-dummy-00940x
TGTGTAAA	ALIEN_NEW	6.20793	1.73466	-0.578297	38	6.20793	0.0987265	worm-dummy-15280x	worm-dummy-15280x
TCTGAAGA	ALIEN_NEW	1.65774	6.20627	1.56475	21	6.20627	0.098865	worm-dummy-14210x	worm-dummy-14210x
AGATTTAA	ALIEN_NEW	6.20598	3.29047	0.756619	97	6.20598	0.0988892	worm-dummy-02300x	worm-dummy-02300x
ACTTCTCA	ALIEN_NEW	6.20594	0.889339	0.82464	29	6.20594	0.0988926	worm-dummy-02013x	worm-dummy-02013x
TGAATGGA	ALIEN_NEW	0	6.20582	-0.208175	75	6.20582	0.0989026	worm-dummy-14394x	worm-dummy-14394x
CACTTTCA	ALIEN_NEW	6.20475	1.90404	-1.01492	40	6.20475	0.098992	worm-dummy-04605x	worm-dummy-04605x
TTAATTAA	ALIEN_NEW	1.60705	6.20413	-0.0321368	73	6.20413	0.0990439	worm-dummy-15420x	worm-dummy-15420x
CTGCGTCA	ALIEN_NEW	3.30157	6.20317	3.99754	15	6.20317	0.0991242	worm-dummy-07789x	worm-dummy-07789x
CTCTCGAA	ALIEN_NEW	2.9045	6.20298	-1.39444	95	6.20298	0.0991401	worm-dummy-07640x	worm-dummy-07640x
TTCGGCTA	ALIEN_NEW	1.32133	6.20229	5.04735	27	6.20229	0.0991979	worm-dummy-15783x	worm-dummy-15783x
TGTGTGAA	ALIEN_NEW	3.36554	6.20153	-0.413771	92	6.20153	0.0992616	worm-dummy-15288x	worm-dummy-15288x
CAGCTATA	ALIEN_NEW	6.20151	2.55038	-2.59992	87	6.20151	0.0992633	worm-dummy-04723x	worm-dummy-04723x
TCTGTGTA	ALIEN_NEW	6.20014	1.47865	-1.30782	75	6.20014	0.0993782	worm-dummy-14267x	worm-dummy-14267x
TTAACTCA	ALIEN_NEW	3.54181	6.19965	0.659628	95	6.19965	0.0994193	worm-dummy-15389x	worm-dummy-15389x
ATTGAGTA	ALIEN_NEW	1.28585	6.19964	-0.305866	92	6.19964	0.0994201	worm-dummy-03979x	worm-dummy-03979x
CCCAAAGA	ALIEN_VAR	1.37831	6.19963	-1.00903	92	6.19963	0.099421	worm-dummy-05378x	worm-dummy-05378x
TAGTTATA	ALIEN_NEW	6.19961	3.48857	-0.127118	32	6.19961	0.0994226	worm-dummy-13043x	worm-dummy-13043x
CTTTGCCA	ALIEN_NEW	1.95997	6.19946	-5.41305	97	6.19946	0.0994352	worm-dummy-08165x	worm-dummy-08165x
TGTGCGCA	ALIEN_NEW	0	6.19829	-0.601304	90	6.19829	0.0995335	worm-dummy-15257x	worm-dummy-15257x
ATTCACCA	ALIEN_NEW	0.008481	6.19663	1.2979	21	6.19663	0.0996731	worm-dummy-03909x	worm-dummy-03909x
TTTACGAA	ALIEN_NEW	6.19504	2.20608	0.721831	9	6.19504	0.099807	worm-dummy-16152x	worm-dummy-16152x
TTCGATAA	ALIEN_NEW	6.19231	0.002714	0.0648487	4	6.19231	0.100037	worm-dummy-15756x	worm-dummy-15756x
TGTATTAA	ALIEN_NEW	6.19164	1.16601	-2.54158	67	6.19164	0.100094	worm-dummy-15164x	worm-dummy-15164x
ACTTTGGA	ALIEN_NEW	5.89797	6.19127	-3.4125	59	6.19127	0.100125	worm-dummy-02042x	worm-dummy-02042x
CAGTCGGA	ALIEN_NEW	0.910343	6.19076	-1.77426	87	6.19076	0.100168	worm-dummy-04826x	worm-dummy-04826x
AACCTGTA	ALIEN_NEW	4.26759	6.1907	-1.837	83	6.1907	0.100173	worm-dummy-00379x	worm-dummy-00379x
CATGGTAA	ALIEN_NEW	0.40082	6.18848	-0.154253	87	6.18848	0.100361	worm-dummy-05036x	worm-dummy-05036x
ACCTTCAA	ALIEN_NEW	2.9372	6.18798	-0.646745	75	6.18798	0.100404	worm-dummy-01524x	worm-dummy-01524x
CCGGCTAA	ALIEN_NEW	0.193078	6.1877	-0.576873	73	6.1877	0.100427	worm-dummy-05788x	worm-dummy-05788x
TATGGGAA	ALIEN_NEW	6.18768	2.1417	2.32025	9	6.18768	0.100429	worm-dummy-13224x	worm-dummy-13224x
CATGCGCA	ALIEN_NEW	6.187	0.79542	1.07314	23	6.187	0.100487	worm-dummy-05017x	worm-dummy-05017x
AAAATTCA	ALIEN_NEW	6.18659	4.12325	-4.10532	66	6.18659	0.100521	worm-dummy-00061x	worm-dummy-00061x
CTCATACA	ALIEN_NEW	4.77902	6.18606	-1.10932	85	6.18606	0.100566	worm-dummy-07473x	worm-dummy-07473x
AGCGCTAA	ALIEN_NEW	6.18507	0.222735	1.14272	29	6.18507	0.10065	worm-dummy-02460x	worm-dummy-02460x
TGGAGTTA	ALIEN_NEW	6.18411	2.00625	0.16502	20	6.18411	0.100732	worm-dummy-14895x	worm-dummy-14895x
GTCGTCCA	ALIEN_NEW	3.57405	6.1839	-3.37546	63	6.1839	0.10075	worm-dummy-11701x	worm-dummy-11701x
ACCAGAAA	ALIEN_NEW	0.879334	6.1837	-0.484493	70	6.1837	0.100767	worm-dummy-01312x	worm-dummy-01312x
ACGTAACA	ALIEN_NEW	3.67792	6.18355	0.0978564	13	6.18355	0.10078	worm-dummy-01729x	worm-dummy-01729x
AAGGGCTA	ALIEN_NEW	6.1833	1.54576	1.51574	13	6.1833	0.100801	worm-dummy-00679x	worm-dummy-00679x
GTTACGTA	ALIEN_NEW	6.18225	0.708386	0.2592	29	6.18225	0.10089	worm-dummy-12059x	worm-dummy-12059x
CGATCAAA	ALIEN_NEW	6.18153	1.90266	1.97052	1	6.18153	0.100951	worm-dummy-06352x	worm-dummy-06352x
ATATAGCA	ALIEN_NEW	6.18087	0.823121	0.922404	1	6.18087	0.101008	worm-dummy-03273x	worm-dummy-03273x
ACCATAAA	ALIEN_NEW	2.079	6.18033	-0.86942	54	6.18033	0.101054	worm-dummy-01328x	worm-dummy-01328x
TAAGCGCA	ALIEN_NEW	2.112	6.17931	1.84178	10	6.17931	0.101141	worm-dummy-12441x	worm-dummy-12441x
GTTAAATA	ALIEN_NEW	2.21852	6.17883	1.4543	20	6.17883	0.101182	worm-dummy-12035x	worm-dummy-12035x
GTATGCCA	ALIEN_NEW	6.17807	2.49694	-2.05918	1	6.17807	0.101247	worm-dummy-11493x	worm-dummy-11493x
GGGTGTCA	ALIEN_NEW	1.29223	6.17644	-1.85251	90	6.17644	0.101386	worm-dummy-10989x	worm-dummy-10989x
GCCACTAA	ALIEN_NEW	6.17636	0.105957	0.284933	44	6.17636	0.101393	worm-dummy-09500x	worm-dummy-09500x
TTTAATAA	ALIEN_NEW	6.17511	3.44914	-3.58373	67	6.17511	0.1015	worm-dummy-16140x	worm-dummy-16140x
TTTTTCAA	ALIEN_NEW	2.00609	6.17478	1.69866	18	6.17478	0.101528	worm-dummy-16372x	worm-dummy-16372x
GAACTTTA	ALIEN_NEW	3.36458	6.17367	2.61295	25	6.17367	0.101623	worm-dummy-08319x	worm-dummy-08319x
GTTACAGA	ALIEN_NEW	6.17266	4.33475	0.423027	2	6.17266	0.10171	worm-dummy-12050x	worm-dummy-12050x
AGTGATTA	ALIEN_NEW	6.17181	3.70826	-1.32826	54	6.17181	0.101783	worm-dummy-02959x	worm-dummy-02959x
AGCTTTAA	NATIVE_CONS	6.17161	2.12325	0.0337082	92	6.17161	0.1018	hsa-miR-9*	dme-miR-4,dps-miR-4,hsa-miR-9*,mmu-miR-9*,rno-miR-9*,bta-miR-9*,tgu-miR-9*,cel-miR-75,cbr-miR-75,cel-miR-79,cbr-miR-79,drer-miR-037867,sscr-miR-163780,trub-miR-168153,tnig-miR-173091
ATGGAGGA	ALIEN_NEW	6.17053	2.5171	1.46369	9	6.17053	0.101893	worm-dummy-03722x	worm-dummy-03722x
ATTCAGCA	ALIEN_NEW	3.94498	6.16894	0.141833	59	6.16894	0.102029	worm-dummy-03913x	worm-dummy-03913x
GGCGTGCA	ALIEN_NEW	1.65398	6.16861	-3.57887	67	6.16861	0.102058	worm-dummy-10681x	worm-dummy-10681x
TCTGACCA	ALIEN_NEW	1.84306	6.1677	0.200486	59	6.1677	0.102136	worm-dummy-14213x	worm-dummy-14213x
CATACCGA	ALIEN_NEW	6.16753	1.86946	-1.07972	61	6.16753	0.102151	worm-dummy-04886x	worm-dummy-04886x
GAAGCGCA	ALIEN_NEW	2.12102	6.16569	-0.168562	10	6.16569	0.102309	worm-dummy-08345x	worm-dummy-08345x
TACAACGA	ALIEN_NEW	6.16558	0	1.36158	4	6.16558	0.102319	worm-dummy-12550x	worm-dummy-12550x
CTCGTGAA	ALIEN_NEW	6.16528	1.06637	-0.937322	49	6.16528	0.102345	worm-dummy-07608x	worm-dummy-07608x
GAATCACA	ALIEN_NEW	6.16407	0.760014	1.28286	1	6.16407	0.102449	worm-dummy-08401x	worm-dummy-08401x
CACTTGCA	ALIEN_NEW	2.19769	6.1633	-2.50605	83	6.1633	0.102516	worm-dummy-04601x	worm-dummy-04601x
AGGCAGCA	ALIEN_NEW	6.16228	0.703189	0.462467	34	6.16228	0.102604	worm-dummy-02633x	worm-dummy-02633x
GTCAGTCA	ALIEN_NEW	1.87878	6.16187	-1.74298	83	6.16187	0.102639	worm-dummy-11565x	worm-dummy-11565x
AGTGCAAA	ALIEN_NEW	6.16087	1.11891	1.21191	10	6.16087	0.102726	worm-dummy-02960x	worm-dummy-02960x
ACAAGAGA	ALIEN_NEW	6.16061	4.02519	-0.731952	29	6.16061	0.102748	worm-dummy-01058x	worm-dummy-01058x
CATTTCAA	ALIEN_VAR	6.16023	5.13995	-2.99908	90	6.16023	0.102781	worm-dummy-05108x	worm-dummy-05108x
ACAATGAA	ALIEN_NEW	6.15967	1.99617	0.85636	34	6.15967	0.10283	worm-dummy-01080x	worm-dummy-01080x
TCAGGCAA	ALIEN_NEW	6.15783	0.80153	0.0250187	54	6.15783	0.102989	worm-dummy-13476x	worm-dummy-13476x
TGGAGGGA	ALIEN_NEW	6.15781	1.92854	1.1128	7	6.15781	0.102991	worm-dummy-14890x	worm-dummy-14890x
GTGATACA	ALIEN_NEW	1.24328	6.15727	-0.270266	4	6.15727	0.103038	worm-dummy-11825x	worm-dummy-11825x
CTCTACCA	ALIEN_NEW	6.15716	0.099848	1.53528	32	6.15716	0.103047	worm-dummy-07621x	worm-dummy-07621x
GCAGGAAA	ALIEN_NEW	6.15632	3.11202	3.39608	1	6.15632	0.10312	worm-dummy-09376x	worm-dummy-09376x
GAATTTGA	ALIEN_NEW	6.15586	0.751223	0.99632	42	6.15586	0.10316	worm-dummy-08446x	worm-dummy-08446x
GCAATAGA	ALIEN_NEW	6.15535	2.56297	-2.06456	95	6.15535	0.103205	worm-dummy-09266x	worm-dummy-09266x
AATAAAGA	ALIEN_NEW	6.15408	2.89938	0.464698	95	6.15408	0.103315	worm-dummy-00770x	worm-dummy-00770x
CCGTTACA	ALIEN_NEW	2.65776	6.15372	0.337642	54	6.15372	0.103347	worm-dummy-05873x	worm-dummy-05873x
GTCTTAGA	ALIEN_NEW	1.4966	6.15347	-1.44059	97	6.15347	0.103368	worm-dummy-11762x	worm-dummy-11762x
CTATACTA	ALIEN_NEW	2.91608	6.15342	1.66293	6	6.15342	0.103373	worm-dummy-07367x	worm-dummy-07367x
TCTAATCA	ALIEN_NEW	0	6.15305	-0.352983	10	6.15305	0.103405	worm-dummy-14093x	worm-dummy-14093x
TAAGGCCA	ALIEN_NEW	1.4541	6.15301	-0.114543	57	6.15301	0.103408	worm-dummy-12453x	worm-dummy-12453x
ACAACTCA	ALIEN_NEW	2.40151	6.15281	-4.16071	73	6.15281	0.103426	worm-dummy-01053x	worm-dummy-01053x
AGGTACCA	ALIEN_NEW	6.15258	1.35634	-1.06396	75	6.15258	0.103446	worm-dummy-02757x	worm-dummy-02757x
AGTTTGGA	ALIEN_NEW	2.85373	6.15072	2.96385	25	6.15072	0.103608	worm-dummy-03066x	worm-dummy-03066x
AAAAGTGA	NATIVE_SPEC	6.1476	3.86918	0.103046	87	6.1476	0.103881	cel-miR-239b*	cel-miR-239b*
TAGCTTTA	ALIEN_NEW	6.14744	0.10053	0.454639	9	6.14744	0.103895	worm-dummy-12927x	worm-dummy-12927x
GAAAATCA	ALIEN_NEW	6.14725	2.09763	0.34175	59	6.14725	0.103912	worm-dummy-08205x	worm-dummy-08205x
ATAAATAA	ALIEN_NEW	3.21924	6.14661	-1.09285	54	6.14661	0.103968	worm-dummy-03084x	worm-dummy-03084x
GGTAAATA	ALIEN_NEW	6.14635	3.60887	-2.63224	92	6.14635	0.10399	worm-dummy-11011x	worm-dummy-11011x
CAGGAATA	ALIEN_NEW	6.14558	2.19911	-2.96073	75	6.14558	0.104058	worm-dummy-04739x	worm-dummy-04739x
CCGGTTTA	ALIEN_NEW	6.14422	4.71516	-1.33872	57	6.14422	0.104177	worm-dummy-05823x	worm-dummy-05823x
CCTGATGA	ALIEN_NEW	6.14347	3.15882	-3.92949	75	6.14347	0.104243	worm-dummy-06030x	worm-dummy-06030x
TACTTAGA	ALIEN_NEW	6.14325	1.79988	4.35297	20	6.14325	0.104262	worm-dummy-12786x	worm-dummy-12786x
CGCTGGCA	ALIEN_NEW	6.14274	0.963637	1.51665	6	6.14274	0.104307	worm-dummy-06633x	worm-dummy-06633x
CTATGATA	ALIEN_NEW	1.46927	6.14209	-0.0919684	42	6.14209	0.104364	worm-dummy-07395x	worm-dummy-07395x
CAGTTTAA	ALIEN_NEW	6.14186	5.30668	0.21694	6	6.14186	0.104384	worm-dummy-04860x	worm-dummy-04860x
GTCTAGGA	ALIEN_NEW	6.14179	2.17362	4.15145	21	6.14179	0.10439	worm-dummy-11722x	worm-dummy-11722x
TGACAGCA	ALIEN_NEW	3.02318	6.14024	-0.30786	52	6.14024	0.104527	worm-dummy-14409x	worm-dummy-14409x
GGCCATCA	ALIEN_NEW	1.10968	6.13946	-0.0811647	44	6.13946	0.104596	worm-dummy-10573x	worm-dummy-10573x
TAGCAAGA	ALIEN_NEW	3.34061	6.1383	-1.28335	63	6.1383	0.104698	worm-dummy-12866x	worm-dummy-12866x
CCTAAATA	ALIEN_NEW	2.64215	6.13821	-2.1206	80	6.13821	0.104706	worm-dummy-05891x	worm-dummy-05891x
ATCTTGGA	ALIEN_NEW	6.13792	0.398422	-1.1377	70	6.13792	0.104731	worm-dummy-03578x	worm-dummy-03578x
CCTGGCAA	ALIEN_NEW	6.13702	4.02339	0.963886	6	6.13702	0.104811	worm-dummy-06052x	worm-dummy-06052x
AATGCGCA	ALIEN_NEW	6.13686	0	0.779542	21	6.13686	0.104825	worm-dummy-00921x	worm-dummy-00921x
ATTGGACA	ALIEN_NEW	6.13499	3.02922	0.27612	4	6.13499	0.10499	worm-dummy-04001x	worm-dummy-04001x
GCTCGATA	ALIEN_NEW	1.50797	6.13304	0.622758	38	6.13304	0.105162	worm-dummy-10083x	worm-dummy-10083x
AGCGAGAA	ALIEN_NEW	1.73111	6.13216	0.597009	38	6.13216	0.10524	worm-dummy-02440x	worm-dummy-02440x
TACGTAGA	ALIEN_NEW	6.13075	1.23515	0.384066	38	6.13075	0.105365	worm-dummy-12722x	worm-dummy-12722x
CTGCGGCA	ALIEN_NEW	6.13031	0.593627	0.269643	2	6.13031	0.105404	worm-dummy-07785x	worm-dummy-07785x
GAGACTAA	ALIEN_NEW	6.13014	0	0.4312	17	6.13014	0.105419	worm-dummy-08732x	worm-dummy-08732x
AGATAATA	ALIEN_NEW	6.1267	0	-1.05743	78	6.1267	0.105725	worm-dummy-02243x	worm-dummy-02243x
GGATGTCA	ALIEN_NEW	2.07146	6.12665	1.57775	30	6.12665	0.10573	worm-dummy-10477x	worm-dummy-10477x
ATCCATAA	ALIEN_NEW	2.56497	6.12593	0.403447	9	6.12593	0.105794	worm-dummy-03404x	worm-dummy-03404x
GTCGGATA	ALIEN_NEW	2.91831	6.12513	-1.14093	50	6.12513	0.105865	worm-dummy-11683x	worm-dummy-11683x
TATCTCAA	ALIEN_NEW	6.12354	5.36233	0.133045	87	6.12354	0.106007	worm-dummy-13172x	worm-dummy-13172x
CACAAACA	ALIEN_NEW	6.06383	6.12341	2.72206	95	6.12341	0.106018	worm-dummy-04353x	worm-dummy-04353x
CGTAGAGA	ALIEN_NEW	6.12325	1.62473	6.14379	6	6.12325	0.106033	worm-dummy-06946x	worm-dummy-06946x
CTTTCATA	ALIEN_NEW	6.1211	2.71608	-1.96951	54	6.1211	0.106225	worm-dummy-08147x	worm-dummy-08147x
CACCTACA	ALIEN_NEW	1.69898	6.12094	2.16101	18	6.12094	0.106239	worm-dummy-04465x	worm-dummy-04465x
TCAAATGA	ALIEN_NEW	5.32038	6.12059	1.45127	95	6.12059	0.10627	worm-dummy-13326x	worm-dummy-13326x
CTTCCGGA	ALIEN_NEW	1.72345	6.12045	-1.88581	80	6.12045	0.106283	worm-dummy-08026x	worm-dummy-08026x
TGCTTGTA	ALIEN_NEW	6.12019	2.9646	2.87402	87	6.12019	0.106306	worm-dummy-14843x	worm-dummy-14843x
CACAGACA	ALIEN_NEW	6.12012	2.93679	-2.35836	90	6.12012	0.106312	worm-dummy-04385x	worm-dummy-04385x
TATGATTA	ALIEN_NEW	0	6.11745	0.0281979	34	6.11745	0.106551	worm-dummy-13199x	worm-dummy-13199x
ACATGGGA	ALIEN_NEW	6.11713	2.60716	-0.869142	1	6.11713	0.10658	worm-dummy-01258x	worm-dummy-01258x
ATGACGGA	ALIEN_NEW	6.11443	1.59171	0.795245	27	6.11443	0.106822	worm-dummy-03610x	worm-dummy-03610x
TTTATGCA	ALIEN_NEW	6.11378	3.37787	-0.47975	75	6.11378	0.106881	worm-dummy-16185x	worm-dummy-16185x
TTCGTCCA	ALIEN_NEW	5.19434	6.11366	-4.61359	63	6.11366	0.106891	worm-dummy-15797x	worm-dummy-15797x
CATGGCCA	ALIEN_NEW	1.95953	6.11334	0.777038	13	6.11334	0.10692	worm-dummy-05029x	worm-dummy-05029x
CGGTTAGA	ALIEN_NEW	6.11318	0	0.0941946	38	6.11318	0.106935	worm-dummy-06898x	worm-dummy-06898x
CGGGGCAA	ALIEN_NEW	1.51105	6.11284	-1.35716	57	6.11284	0.106965	worm-dummy-06820x	worm-dummy-06820x
AGGAGACA	ALIEN_NEW	3.5331	6.11261	2.35532	9	6.11261	0.106986	worm-dummy-02593x	worm-dummy-02593x
GCGTTTTA	ALIEN_NEW	0.81859	6.11132	-1.26539	85	6.11132	0.107102	worm-dummy-09983x	worm-dummy-09983x
CGACATAA	ALIEN_NEW	6.11125	1.3409	0.292346	15	6.11125	0.107108	worm-dummy-06220x	worm-dummy-06220x
CTAACCTA	ALIEN_NEW	6.11121	1.02306	1.05894	7	6.11121	0.107112	worm-dummy-07191x	worm-dummy-07191x
ACTGCAGA	ALIEN_NEW	6.11057	0.852042	1.9868	6	6.11057	0.10717	worm-dummy-01938x	worm-dummy-01938x
GCGTAGTA	ALIEN_NEW	0.518723	6.10936	-0.448901	75	6.10936	0.107279	worm-dummy-09931x	worm-dummy-09931x
GATTCCTA	ALIEN_NEW	0.940606	6.10923	-0.999124	59	6.10923	0.10729	worm-dummy-09175x	worm-dummy-09175x
ACATGGCA	ALIEN_NEW	2.57754	6.10907	-2.33054	67	6.10907	0.107305	worm-dummy-01257x	worm-dummy-01257x
TGGTACCA	ALIEN_NEW	6.10861	2.51073	-0.190004	42	6.10861	0.107346	worm-dummy-15045x	worm-dummy-15045x
ATTGCAGA	ALIEN_NEW	6.10725	4.31499	-1.19096	75	6.10725	0.107469	worm-dummy-03986x	worm-dummy-03986x
ATAACTTA	ALIEN_NEW	6.10666	2.17864	-0.798968	1	6.10666	0.107522	worm-dummy-03103x	worm-dummy-03103x
CTCTTGCA	ALIEN_VAR	4.24497	6.10639	0.970639	95	6.10639	0.107547	worm-dummy-07673x	worm-dummy-07673x
ACCCTGTA	ALIEN_NEW	6.10617	2.2229	-4.88175	52	6.10617	0.107567	worm-dummy-01403x	worm-dummy-01403x
CCCAGAGA	ALIEN_NEW	6.10613	2.477	-0.732029	1	6.10613	0.10757	worm-dummy-05410x	worm-dummy-05410x
GAAGGTCA	ALIEN_NEW	6.1061	2.43038	0.678315	44	6.1061	0.107573	worm-dummy-08365x	worm-dummy-08365x
AGTATTAA	ALIEN_NEW	6.10601	1.90711	-2.6985	67	6.10601	0.107581	worm-dummy-02876x	worm-dummy-02876x
GAATAACA	ALIEN_NEW	6.10518	2.68354	1.92852	32	6.10518	0.107656	worm-dummy-08385x	worm-dummy-08385x
TCATAGAA	ALIEN_NEW	6.10489	4.21085	2.3779	4	6.10489	0.107683	worm-dummy-13512x	worm-dummy-13512x
GGATTCAA	ALIEN_NEW	6.10481	0.981019	2.28126	17	6.10481	0.10769	worm-dummy-10484x	worm-dummy-10484x
ATATACCA	ALIEN_NEW	6.1041	1.07267	1.78343	20	6.1041	0.107754	worm-dummy-03269x	worm-dummy-03269x
ATAAACAA	ALIEN_NEW	1.51556	6.1039	0.049444	23	6.1039	0.107772	worm-dummy-03076x	worm-dummy-03076x
AGGGCTAA	ALIEN_NEW	6.10388	1.22247	2.46579	9	6.10388	0.107774	worm-dummy-02716x	worm-dummy-02716x
AGCTAGAA	ALIEN_NEW	2.46951	6.10307	-2.7121	90	6.10307	0.107847	worm-dummy-02504x	worm-dummy-02504x
ATCCCGCA	ALIEN_NEW	6.10297	3.63162	0.754659	2	6.10297	0.107857	worm-dummy-03417x	worm-dummy-03417x
AAGTTGAA	ALIEN_NEW	6.10242	4.55095	-1.62439	92	6.10242	0.107906	worm-dummy-00760x	worm-dummy-00760x
CCGTTCTA	ALIEN_NEW	6.10175	0.953303	-2.57474	66	6.10175	0.107967	worm-dummy-05879x	worm-dummy-05879x
AGCTCAGA	ALIEN_NEW	6.09902	1.77012	-0.915066	80	6.09902	0.108215	worm-dummy-02514x	worm-dummy-02514x
GCGTCCAA	ALIEN_NEW	1.86704	6.09884	-1.88979	57	6.09884	0.108232	worm-dummy-09940x	worm-dummy-09940x
GCAGACCA	ALIEN_NEW	6.09867	1.02743	-0.292373	61	6.09867	0.108247	worm-dummy-09349x	worm-dummy-09349x
CATAGTTA	ALIEN_NEW	6.09786	1.30452	2.23896	27	6.09786	0.108321	worm-dummy-04911x	worm-dummy-04911x
CAGAATGA	ALIEN_NEW	3.25872	6.09716	2.8586	2	6.09716	0.108385	worm-dummy-04622x	worm-dummy-04622x
TATGTGTA	ALIEN_NEW	6.09664	3.70438	-1.94259	61	6.09664	0.108432	worm-dummy-13243x	worm-dummy-13243x
TTTAGCAA	ALIEN_NEW	6.09596	2.17082	-0.958596	85	6.09596	0.108494	worm-dummy-16164x	worm-dummy-16164x
TTAATCAA	ALIEN_NEW	1.23456	6.09439	-0.949089	90	6.09439	0.108637	worm-dummy-15412x	worm-dummy-15412x
CAAACTAA	ALIEN_NEW	1.10211	6.0942	-1.05506	61	6.0942	0.108654	worm-dummy-04124x	worm-dummy-04124x
CGAGAGTA	ALIEN_NEW	0	6.0934	0.408342	27	6.0934	0.108728	worm-dummy-06283x	worm-dummy-06283x
CGACTCTA	ALIEN_NEW	6.09339	1.30381	-0.492223	80	6.09339	0.108728	worm-dummy-06263x	worm-dummy-06263x
GTACAGGA	ALIEN_NEW	1.23453	6.09264	2.53043	18	6.09264	0.108797	worm-dummy-11338x	worm-dummy-11338x
TCAAGAGA	ALIEN_NEW	6.09199	4.16036	-0.211852	29	6.09199	0.108856	worm-dummy-13346x	worm-dummy-13346x
TCATACAA	ALIEN_NEW	3.61796	6.09192	-1.49664	85	6.09192	0.108863	worm-dummy-13508x	worm-dummy-13508x
GGAGGACA	ALIEN_NEW	6.09186	2.75738	1.4801	1	6.09186	0.108868	worm-dummy-10401x	worm-dummy-10401x
GGTGGTAA	ALIEN_NEW	6.09056	0	0.0370284	87	6.09056	0.108987	worm-dummy-11180x	worm-dummy-11180x
AAGTTCCA	ALIEN_NEW	6.08978	0.533218	0.861967	29	6.08978	0.109059	worm-dummy-00757x	worm-dummy-00757x
GCAAGCTA	ALIEN_NEW	6.0887	0.735538	-0.734462	75	6.0887	0.109158	worm-dummy-09255x	worm-dummy-09255x
CGATTGTA	ALIEN_NEW	6.0881	5.18331	-5.53593	87	6.0881	0.109213	worm-dummy-06395x	worm-dummy-06395x
GTTGCAAA	ALIEN_NEW	6.0879	1.55081	-1.17094	73	6.0879	0.109231	worm-dummy-12176x	worm-dummy-12176x
CTTCGATA	ALIEN_NEW	6.08649	0	-0.552999	52	6.08649	0.109361	worm-dummy-08035x	worm-dummy-08035x
CAATGGGA	ALIEN_NEW	6.08615	0	0.334146	10	6.08615	0.109392	worm-dummy-04330x	worm-dummy-04330x
TCGGCTAA	ALIEN_NEW	0.090535	6.08599	0.0824993	32	6.08599	0.109406	worm-dummy-13980x	worm-dummy-13980x
ATGCTAGA	ALIEN_NEW	6.08588	0.710903	-0.550909	87	6.08588	0.109417	worm-dummy-03698x	worm-dummy-03698x
AGAAGTCA	ALIEN_NEW	6.08307	1.71395	-1.45468	92	6.08307	0.109675	worm-dummy-02093x	worm-dummy-02093x
TGCGCTAA	ALIEN_NEW	6.08122	1.88179	1.07934	29	6.08122	0.109846	worm-dummy-14748x	worm-dummy-14748x
ACGTACTA	ALIEN_NEW	6.08103	2.40891	-0.158194	73	6.08103	0.109863	worm-dummy-01735x	worm-dummy-01735x
ATCTGTAA	ALIEN_NEW	6.08098	0.806988	1.59975	18	6.08098	0.109868	worm-dummy-03564x	worm-dummy-03564x
AAGGTCCA	ALIEN_NEW	6.07979	1.31251	-1.21735	59	6.07979	0.109978	worm-dummy-00693x	worm-dummy-00693x
GAGAGTCA	ALIEN_NEW	1.67638	6.07955	-0.236055	80	6.07955	0.11	worm-dummy-08749x	worm-dummy-08749x
GCGGACTA	ALIEN_NEW	6.07856	1.56134	3.82261	4	6.07856	0.110091	worm-dummy-09863x	worm-dummy-09863x
GTGCCTAA	ALIEN_NEW	6.07799	1.57924	-0.416638	30	6.07799	0.110144	worm-dummy-11868x	worm-dummy-11868x
TATGTACA	ALIEN_NEW	1.60294	6.0758	-2.10112	80	6.0758	0.110347	worm-dummy-13233x	worm-dummy-13233x
CGACAGAA	ALIEN_NEW	6.07571	1.56398	2.63418	15	6.07571	0.110355	worm-dummy-06216x	worm-dummy-06216x
CAGCTGAA	ALIEN_NEW	0.48123	6.07544	0.258122	95	6.07544	0.11038	worm-dummy-04728x	worm-dummy-04728x
CCAGTCGA	ALIEN_NEW	1.66195	6.07402	-2.3339	92	6.07402	0.110512	worm-dummy-05302x	worm-dummy-05302x
TTCTGGAA	ALIEN_NEW	1.28891	6.07267	1.17471	13	6.07267	0.110637	worm-dummy-15848x	worm-dummy-15848x
TTTTCGTA	ALIEN_NEW	2.09672	6.07188	0.734714	1	6.07188	0.11071	worm-dummy-16347x	worm-dummy-16347x
TGTGATCA	ALIEN_VAR	6.07146	2.14216	0.470519	97	6.07146	0.110749	worm-dummy-15245x	worm-dummy-15245x
GACTGGTA	ALIEN_NEW	6.07132	1.20608	-1.40153	83	6.07132	0.110762	worm-dummy-08683x	worm-dummy-08683x
TGAACACA	ALIEN_NEW	1.41139	6.07097	2.57324	30	6.07097	0.110795	worm-dummy-14353x	worm-dummy-14353x
CTCGAAGA	ALIEN_NEW	1.41638	6.07094	-0.629902	80	6.07094	0.110798	worm-dummy-07554x	worm-dummy-07554x
TTTGAGTA	ALIEN_NEW	3.38751	6.07068	-1.93648	92	6.07068	0.110822	worm-dummy-16267x	worm-dummy-16267x
TCATTAGA	ALIEN_NEW	6.06879	3.16561	2.38451	1	6.06879	0.110998	worm-dummy-13554x	worm-dummy-13554x
CTCAGACA	ALIEN_NEW	6.06873	2.944	-2.38631	83	6.06873	0.111003	worm-dummy-07457x	worm-dummy-07457x
CATCATCA	ALIEN_NEW	6.06821	3.09372	-4.04408	50	6.06821	0.111052	worm-dummy-04941x	worm-dummy-04941x
TTTTGCAA	ALIEN_NEW	6.06748	4.42104	-1.36267	80	6.06748	0.11112	worm-dummy-16356x	worm-dummy-16356x
CTAATGGA	ALIEN_NEW	6.0674	1.60775	1.38401	25	6.0674	0.111127	worm-dummy-07226x	worm-dummy-07226x
TTTAATCA	ALIEN_NEW	0	6.06735	0.267852	18	6.06735	0.111132	worm-dummy-16141x	worm-dummy-16141x
AGCTCGAA	ALIEN_NEW	3.14152	6.06733	-3.5559	95	6.06733	0.111134	worm-dummy-02520x	worm-dummy-02520x
TGGACCCA	ALIEN_NEW	6.06729	1.52066	-1.60514	54	6.06729	0.111138	worm-dummy-14869x	worm-dummy-14869x
TTCCAAGA	ALIEN_NEW	1.38341	6.06634	0.547363	40	6.06634	0.111226	worm-dummy-15682x	worm-dummy-15682x
ATAGAAAA	ALIEN_NEW	6.06612	0.658035	0.157582	6	6.06612	0.111247	worm-dummy-03200x	worm-dummy-03200x
GTTCGAAA	ALIEN_NEW	2.24335	6.06504	1.05636	38	6.06504	0.111348	worm-dummy-12128x	worm-dummy-12128x
GTGTGATA	ALIEN_VAR	3.09382	6.06442	1.57841	30	6.06442	0.111406	worm-dummy-12003x	worm-dummy-12003x
CTCTATCA	ALIEN_NEW	2.26564	6.06361	2.41731	9	6.06361	0.111481	worm-dummy-07629x	worm-dummy-07629x
CTTAAAGA	ALIEN_NEW	6.0635	2.1813	-6.1814	83	6.0635	0.111492	worm-dummy-07938x	worm-dummy-07938x
ATTTCAAA	ALIEN_NEW	4.93281	6.0633	1.3629	20	6.0633	0.11151	worm-dummy-04048x	worm-dummy-04048x
CCACATCA	ALIEN_NEW	1.56817	6.06295	0.577828	97	6.06295	0.111543	worm-dummy-05197x	worm-dummy-05197x
GATTTCGA	ALIEN_NEW	6.06226	1.67819	0.782532	25	6.06226	0.111608	worm-dummy-09206x	worm-dummy-09206x
CCAATTCA	ALIEN_NEW	6.06185	3.4532	-1.39159	66	6.06185	0.111646	worm-dummy-05181x	worm-dummy-05181x
AGTTACCA	ALIEN_NEW	2.01786	6.06166	1.33916	1	6.06166	0.111664	worm-dummy-03013x	worm-dummy-03013x
GTCCCATA	ALIEN_NEW	6.06103	1.65738	-2.90544	92	6.06103	0.111723	worm-dummy-11603x	worm-dummy-11603x
GTATGGAA	ALIEN_NEW	0	6.06098	-0.488103	67	6.06098	0.111728	worm-dummy-11496x	worm-dummy-11496x
TCTAGTCA	NATIVE_CONS	6.0609	1.75418	3.65757	15	6.0609	0.111735	dme-miR-279	cel-miR-44,cbr-miR-44,cel-miR-45,cbr-miR-45,cel-miR-61,cbr-miR-61,cel-miR-247,dme-miR-279,dps-miR-279,dme-miR-286,dps-miR-286,dme-miR-996,ath-miR4240,cbri-miR-011962,cbri-miR-012099,cbri-miR-012146,cbri-miR-012183,cele-miR-012641,dpse-miR-053053
TTCTTATA	ALIEN_NEW	3.02042	6.05967	-1.73869	87	6.05967	0.11185	worm-dummy-15859x	worm-dummy-15859x
ATGCTCTA	ALIEN_NEW	2.75522	6.0594	-6.7145	80	6.0594	0.111876	worm-dummy-03703x	worm-dummy-03703x
ACTCTGTA	ALIEN_NEW	6.05798	0	1.18578	1	6.05798	0.112009	worm-dummy-01915x	worm-dummy-01915x
TGGTGCGA	ALIEN_NEW	4.56674	6.05761	0.305183	38	6.05761	0.112044	worm-dummy-15078x	worm-dummy-15078x
AAAGGCTA	ALIEN_NEW	6.05742	0	1.67439	2	6.05742	0.112062	worm-dummy-00167x	worm-dummy-00167x
CCAAGCCA	ALIEN_NEW	6.05692	1.57494	0.84099	2	6.05692	0.112109	worm-dummy-05157x	worm-dummy-05157x
AAAAGCCA	ALIEN_NEW	0.806964	6.05635	0.0477601	85	6.05635	0.112162	worm-dummy-00037x	worm-dummy-00037x
CAAATCGA	ALIEN_NEW	6.05601	1.62118	-1.44939	57	6.05601	0.112194	worm-dummy-04150x	worm-dummy-04150x
GACGAGGA	ALIEN_NEW	6.0553	0	-0.469131	85	6.0553	0.112261	worm-dummy-08586x	worm-dummy-08586x
AAATGTGA	NATIVE_SPEC	6.05502	3.55853	-1.89633	63	6.05502	0.112288	cel-miR-2216	cel-miR-2216
GAATCTGA	ALIEN_NEW	6.05496	1.27124	1.42833	18	6.05496	0.112293	worm-dummy-08414x	worm-dummy-08414x
TATACCTA	ALIEN_NEW	2.11154	6.05448	-0.342028	67	6.05448	0.112338	worm-dummy-13079x	worm-dummy-13079x
GACTATCA	ALIEN_NEW	0.313412	6.05432	-0.918563	75	6.05432	0.112353	worm-dummy-08653x	worm-dummy-08653x
GCTTAAGA	ALIEN_NEW	6.05421	0	0.219852	52	6.05421	0.112364	worm-dummy-10178x	worm-dummy-10178x
ATACGGAA	ALIEN_NEW	6.05385	1.05275	-0.86274	92	6.05385	0.112398	worm-dummy-03176x	worm-dummy-03176x
TCCTCAAA	ALIEN_NEW	6.05378	3.1195	0.866009	23	6.05378	0.112404	worm-dummy-13776x	worm-dummy-13776x
GTTTAATA	ALIEN_NEW	6.05211	0	-0.511398	67	6.05211	0.112562	worm-dummy-12227x	worm-dummy-12227x
ACAAGTAA	ALIEN_NEW	6.04721	3.25301	-1.42618	1	6.04721	0.113025	worm-dummy-01068x	worm-dummy-01068x
TAGTAATA	ALIEN_NEW	6.04568	3.9184	-2.27563	73	6.04568	0.11317	worm-dummy-12995x	worm-dummy-12995x
CACGGATA	ALIEN_NEW	6.04543	1.29279	2.98646	15	6.04543	0.113194	worm-dummy-04515x	worm-dummy-04515x
GATGAATA	ALIEN_NEW	0.409738	6.04384	-1.25617	95	6.04384	0.113345	worm-dummy-09091x	worm-dummy-09091x
TCTTATAA	ALIEN_NEW	3.98136	6.04366	1.61195	87	6.04366	0.113362	worm-dummy-14284x	worm-dummy-14284x
GATCAAGA	ALIEN_NEW	6.04341	0	0.667588	34	6.04341	0.113386	worm-dummy-09026x	worm-dummy-09026x
AACAGGTA	ALIEN_NEW	1.56021	6.04334	0.782004	1	6.04334	0.113393	worm-dummy-00299x	worm-dummy-00299x
AAATGCGA	ALIEN_NEW	6.04217	0.242035	0.891676	20	6.04217	0.113504	worm-dummy-00230x	worm-dummy-00230x
ATAGTTGA	ALIEN_NEW	3.80544	6.0414	1.5147	29	6.0414	0.113577	worm-dummy-03262x	worm-dummy-03262x
GATACTCA	ALIEN_NEW	6.04117	3.49888	-0.02467	6	6.04117	0.113599	worm-dummy-08989x	worm-dummy-08989x
TGTGCGAA	ALIEN_NEW	3.7913	6.04093	1.71495	23	6.04093	0.113622	worm-dummy-15256x	worm-dummy-15256x
GCATAGTA	ALIEN_NEW	6.04048	0	-0.103728	21	6.04048	0.113665	worm-dummy-09419x	worm-dummy-09419x
CACAACGA	ALIEN_NEW	6.04035	0	0.445147	2	6.04035	0.113677	worm-dummy-04358x	worm-dummy-04358x
GAACACAA	ALIEN_NEW	6.0382	2.80373	-1.42928	63	6.0382	0.113882	worm-dummy-08260x	worm-dummy-08260x
AGAAACGA	ALIEN_NEW	6.03804	2.0097	1.54884	20	6.03804	0.113897	worm-dummy-02054x	worm-dummy-02054x
GATTCAGA	ALIEN_NEW	6.03699	2.76934	1.86478	18	6.03699	0.113998	worm-dummy-09170x	worm-dummy-09170x
TTTCACGA	ALIEN_NEW	1.61839	6.03686	0.829828	18	6.03686	0.11401	worm-dummy-16198x	worm-dummy-16198x
ACAGAACA	ALIEN_NEW	2.5944	6.03537	4.43164	7	6.03537	0.114152	worm-dummy-01153x	worm-dummy-01153x
CACTACGA	ALIEN_NEW	2.02941	6.03363	-2.68785	87	6.03363	0.114319	worm-dummy-04550x	worm-dummy-04550x
CGGTTTTA	ALIEN_NEW	6.03263	2.7249	-1.63744	66	6.03263	0.114415	worm-dummy-06911x	worm-dummy-06911x
GCACCCAA	ALIEN_VAR	0	6.03182	0.239465	27	6.03182	0.114492	worm-dummy-09300x	worm-dummy-09300x
AGCTGTTA	ALIEN_NEW	2.00918	6.0318	0.610191	40	6.0318	0.114494	worm-dummy-02543x	worm-dummy-02543x
TAAACCTA	ALIEN_NEW	2.74049	6.0302	2.36301	46	6.0302	0.114648	worm-dummy-12311x	worm-dummy-12311x
AACACCTA	ALIEN_NEW	6.02963	3.40895	-1.01625	83	6.02963	0.114703	worm-dummy-00279x	worm-dummy-00279x
GTTTGTTA	ALIEN_NEW	1.41562	6.0295	3.5272	13	6.0295	0.114715	worm-dummy-12271x	worm-dummy-12271x
AGTTATCA	ALIEN_NEW	6.02866	1.41109	1.71291	25	6.02866	0.114796	worm-dummy-03021x	worm-dummy-03021x
AATCCCGA	ALIEN_NEW	2.12487	6.02742	-2.01301	92	6.02742	0.114915	worm-dummy-00854x	worm-dummy-00854x
CGATCCGA	ALIEN_NEW	0.150006	6.02674	-0.0320109	50	6.02674	0.114981	worm-dummy-06358x	worm-dummy-06358x
[truncated: 14,385 more rows]

## Sheet: 3B-female-paired
	type	maxleft	minright	areadiff	location	maxabs	pval	handle	lsomirna
TAATAATA	ALIEN_NEW	35.3642	0	-1.90125	64	35.3642	2.72756e-08	worm-dummy-12483x	worm-dummy-12483x
TGTATGTA	ALIEN_NEW	32.5929	0	-1.82782	45	32.5929	8.14561e-08	worm-dummy-15163x	worm-dummy-15163x
TGCATTTA	NATIVE_REJECT	26.2945	0	0.177793	19	26.2945	1.21503e-06	dme-miR-277	cel-miR-232,cbr-miR-232,dme-miR-277,dps-miR-277,cbri-miR-012051,cbri-miR-012128,xtro-miR-187958
CACACACA	ALIEN_NEW	25.1861	0.688304	-0.25169	36	25.1861	2.02503e-06	worm-dummy-04369x	worm-dummy-04369x
AATAATAA	ALIEN_NEW	24.3984	0	-1.8963	64	24.3984	2.93214e-06	worm-dummy-00780x	worm-dummy-00780x
GAATAATA	ALIEN_NEW	21.5752	0.952228	-1.8145	64	21.5752	1.16392e-05	worm-dummy-08387x	worm-dummy-08387x
TGTGTGTA	ALIEN_NEW	20.8919	0	-0.52608	32	20.8919	1.64619e-05	worm-dummy-15291x	worm-dummy-15291x
TACTACTA	ALIEN_NEW	20.6304	0	-0.0629845	34	20.6304	1.8824e-05	worm-dummy-12743x	worm-dummy-12743x
ATTAACTA	ALIEN_NEW	20.4179	0	-0.60351	50	20.4179	2.10034e-05	worm-dummy-03847x	worm-dummy-03847x
CGCATTTA	ALIEN_VAR	19.4144	0	0.303109	20	19.4144	3.54914e-05	worm-dummy-06463x	worm-dummy-06463x
ATGTATGA	ALIEN_NEW	19.2642	0.679277	-2.07318	45	19.2642	3.8431e-05	worm-dummy-03790x	worm-dummy-03790x
CAATAATA	ALIEN_NEW	19.2253	0	-1.46283	57	19.2253	3.92331e-05	worm-dummy-04291x	worm-dummy-04291x
AAATAATA	ALIEN_NEW	19.0062	0.666249	-1.16249	48	19.0062	4.4089e-05	worm-dummy-00195x	worm-dummy-00195x
GGCATTTA	NATIVE_REJECT	18.3496	0	0.479706	19	18.3496	6.27743e-05	cel-miR-357	cel-miR-357,cbr-miR-357,cbri-miR-011990,cbri-miR-012079
TACATATA	ALIEN_NEW	18.2487	1.34121	-1.0532	46	18.2487	6.63095e-05	worm-dummy-12595x	worm-dummy-12595x
AACACACA	ALIEN_NEW	17.3852	2.15726	-0.206327	36	17.3852	0.00010656	worm-dummy-00273x	worm-dummy-00273x
AGCATTTA	ALIEN_VAR	17.0493	0	0.57907	19	17.0493	0.000128503	worm-dummy-02367x	worm-dummy-02367x
TGTATGCA	ALIEN_NEW	16.756	1.43252	-1.72218	52	16.756	0.000151521	worm-dummy-15161x	worm-dummy-15161x
TACACACA	ALIEN_NEW	16.6429	2.38473	-0.163263	36	16.6429	0.000161512	worm-dummy-12561x	worm-dummy-12561x
TGTACATA	ALIEN_NEW	2.0411	16.5128	-0.195182	52	16.5128	0.000173862	worm-dummy-15123x	worm-dummy-15123x
TTTTTTTA	ALIEN_NEW	16.1952	0	-0.188742	54	16.1952	0.000208333	worm-dummy-16383x	worm-dummy-16383x
TAGTAGTA	ALIEN_NEW	16.0732	2.25105	-2.51818	52	16.0732	0.000223409	worm-dummy-13003x	worm-dummy-13003x
CTTAACTA	ALIEN_NEW	15.7905	0	-0.357285	57	15.7905	0.000262888	worm-dummy-07943x	worm-dummy-07943x
TATTTTTA	ALIEN_NEW	0	15.7346	-0.155785	78	15.7346	0.000271522	worm-dummy-13311x	worm-dummy-13311x
GACACACA	ALIEN_NEW	15.7134	1.79677	0.0553811	36	15.7134	0.000274873	worm-dummy-08465x	worm-dummy-08465x
TTAACTAA	ALIEN_NEW	15.338	0	-0.705315	67	15.338	0.000341941	worm-dummy-15388x	worm-dummy-15388x
CATCACCA	ALIEN_NEW	15.2115	2.33257	1.11097	5	15.2115	0.000368221	worm-dummy-04933x	worm-dummy-04933x
GTATGTAA	ALIEN_NEW	15.1932	0	-1.48084	45	15.1932	0.000372194	worm-dummy-11500x	worm-dummy-11500x
TTTAACTA	ALIEN_NEW	15.1503	0	0.0578284	52	15.1503	0.000381684	worm-dummy-16135x	worm-dummy-16135x
GTGTATGA	ALIEN_NEW	15.004	2.36833	-2.39039	45	15.004	0.000415992	worm-dummy-11982x	worm-dummy-11982x
TGTAAATA	ALIEN_NEW	4.83172	14.9308	-1.45231	50	14.9308	0.000434352	worm-dummy-15107x	worm-dummy-15107x
TGTTGTTA	ALIEN_NEW	14.9073	2.16086	-0.351767	36	14.9073	0.000440424	worm-dummy-15343x	worm-dummy-15343x
ATATTTTA	ALIEN_NEW	0	14.8854	0.28549	26	14.8854	0.000446163	worm-dummy-03327x	worm-dummy-03327x
AAATATAA	ALIEN_NEW	1.3019	14.6868	-1.06485	59	14.6868	0.000501906	worm-dummy-00204x	worm-dummy-00204x
GAAATATA	ALIEN_NEW	0	14.5652	-0.905964	50	14.5652	0.000539583	worm-dummy-08243x	worm-dummy-08243x
AACTTAAA	ALIEN_NEW	14.4358	0	0.301928	41	14.4358	0.000582937	worm-dummy-00496x	worm-dummy-00496x
CGTGTGTA	ALIEN_NEW	14.4251	0	-0.565473	62	14.4251	0.000586681	worm-dummy-07099x	worm-dummy-07099x
TTATCCCA	ALIEN_NEW	14.3205	1.37344	1.50742	23	14.3205	0.000624631	worm-dummy-15573x	worm-dummy-15573x
CTGAAGAA	ALIEN_NEW	3.76131	14.2744	0.280407	27	14.2744	0.000642162	worm-dummy-07688x	worm-dummy-07688x
TTTCTTAA	ALIEN_NEW	0	14.2685	-0.428398	48	14.2685	0.000644442	worm-dummy-16252x	worm-dummy-16252x
TTTCGAGA	ALIEN_NEW	1.71824	14.0162	-6.15405	70	14.0162	0.000750315	worm-dummy-16226x	worm-dummy-16226x
CTGTATGA	ALIEN_NEW	13.9675	3.22342	-2.72692	45	13.9675	0.000772761	worm-dummy-07886x	worm-dummy-07886x
TTTTGTAA	ALIEN_NEW	2.11903	13.9218	-0.831683	54	13.9218	0.000794463	worm-dummy-16364x	worm-dummy-16364x
AAAATATA	ALIEN_NEW	1.34592	13.8086	-0.534042	57	13.8086	0.000851003	worm-dummy-00051x	worm-dummy-00051x
TATACATA	ALIEN_NEW	13.6918	2.49445	-1.02243	46	13.6918	0.00091376	worm-dummy-13075x	worm-dummy-13075x
AGTAAGCA	ALIEN_NEW	13.6408	0	-0.492602	59	13.6408	0.00094266	worm-dummy-02825x	worm-dummy-02825x
GTGTGTGA	ALIEN_NEW	13.5417	0	0.114398	32	13.5417	0.00100158	worm-dummy-12014x	worm-dummy-12014x
TTATTTTA	ALIEN_NEW	0	13.5404	0.537525	23	13.5404	0.00100238	worm-dummy-15615x	worm-dummy-15615x
CACATATA	ALIEN_NEW	13.5357	0	-0.767051	50	13.5357	0.00100527	worm-dummy-04403x	worm-dummy-04403x
TCTGAAGA	ALIEN_NEW	4.52217	13.5021	0.0940265	27	13.5021	0.00102619	worm-dummy-14210x	worm-dummy-14210x
AAATAAAA	ALIEN_NEW	2.11425	13.3667	-0.0609503	45	13.3667	0.0011152	worm-dummy-00192x	worm-dummy-00192x
TATATATA	ALIEN_NEW	13.3667	2.48023	0.333937	36	13.3667	0.0011152	worm-dummy-13107x	worm-dummy-13107x
GTTGTTGA	ALIEN_NEW	13.3643	4.01708	-0.912031	74	13.3643	0.00111685	worm-dummy-12222x	worm-dummy-12222x
AACGACGA	ALIEN_NEW	13.2399	0	0.53446	0	13.2399	0.00120587	worm-dummy-00390x	worm-dummy-00390x
TTCTTAAA	ALIEN_NEW	0	13.2067	-0.78068	48	13.2067	0.00123086	worm-dummy-15856x	worm-dummy-15856x
ACACACAA	ALIEN_NEW	13.1083	0	-0.00950578	17	13.1083	0.00130816	worm-dummy-01092x	worm-dummy-01092x
GGTATGTA	ALIEN_NEW	13.1033	2.84393	-2.50132	67	13.1033	0.00131222	worm-dummy-11067x	worm-dummy-11067x
ACATATAA	ALIEN_NEW	13.093	0.155299	-0.6416	64	13.093	0.00132062	worm-dummy-01228x	worm-dummy-01228x
AATCACCA	ALIEN_NEW	13.0061	1.20381	1.00728	5	13.0061	0.00139382	worm-dummy-00837x	worm-dummy-00837x
ATGTGAGA	ALIEN_NEW	0	12.9931	0.843552	15	12.9931	0.00140512	worm-dummy-03810x	worm-dummy-03810x
TGCTATTA	ALIEN_NEW	1.17904	12.993	-1.90971	93	12.993	0.00140521	worm-dummy-14799x	worm-dummy-14799x
TGAGACGA	ALIEN_NEW	0	12.7595	-0.137657	52	12.7595	0.00162549	worm-dummy-14470x	worm-dummy-14470x
AAACTTAA	ALIEN_NEW	12.7185	0	-0.135139	41	12.7185	0.00166775	worm-dummy-00124x	worm-dummy-00124x
TGCGTGTA	ALIEN_NEW	12.6757	1.09305	-0.577697	59	12.6757	0.00171309	worm-dummy-14779x	worm-dummy-14779x
TATCACCA	ALIEN_NEW	12.6561	1.26266	1.56999	10	12.6561	0.00173428	worm-dummy-13125x	worm-dummy-13125x
AGTATGTA	ALIEN_NEW	12.6305	0.701215	-1.30088	52	12.6305	0.00176237	worm-dummy-02875x	worm-dummy-02875x
AACTGCAA	NATIVE_SPEC	1.14853	12.6229	-0.717309	59	12.6229	0.0017708	cel-miR-2208a*	cel-miR-2208a*
CGTATGTA	ALIEN_NEW	12.6228	0.779739	-1.84106	45	12.6228	0.00177091	worm-dummy-06971x	worm-dummy-06971x
TAATAAAA	ALIEN_NEW	1.46274	12.5465	-0.310846	45	12.5465	0.00185792	worm-dummy-12480x	worm-dummy-12480x
CTATTTTA	ALIEN_NEW	0	12.4549	0.494274	23	12.4549	0.00196829	worm-dummy-07423x	worm-dummy-07423x
GTTAACTA	ALIEN_NEW	12.4387	0	0.0928006	52	12.4387	0.00198852	worm-dummy-12039x	worm-dummy-12039x
ATACCTGA	ALIEN_VAR	12.3918	0	-0.0351357	64	12.3918	0.00204829	worm-dummy-03166x	worm-dummy-03166x
ACTGCAAA	ALIEN_NEW	0.50821	12.336	0.865359	29	12.336	0.00212186	worm-dummy-01936x	worm-dummy-01936x
CCTGAAGA	ALIEN_NEW	2.88262	12.3215	0.582401	27	12.3215	0.00214143	worm-dummy-06018x	worm-dummy-06018x
TTGTATGA	ALIEN_NEW	12.299	2.94249	-3.64121	45	12.299	0.00217216	worm-dummy-16078x	worm-dummy-16078x
AACATATA	ALIEN_NEW	12.255	1.41444	-1.45094	64	12.255	0.0022336	worm-dummy-00307x	worm-dummy-00307x
GATCACCA	ALIEN_NEW	12.2387	0	1.11927	5	12.2387	0.00225682	worm-dummy-09029x	worm-dummy-09029x
TGAGTAAA	ALIEN_NEW	12.2066	4.03926	-1.9805	78	12.2066	0.00230328	worm-dummy-14512x	worm-dummy-14512x
CACTACTA	ALIEN_NEW	12.1594	0	0.0679545	34	12.1594	0.00237342	worm-dummy-04551x	worm-dummy-04551x
TTAACTTA	ALIEN_NEW	12.0722	1.66513	2.4078	3	12.0722	0.00250892	worm-dummy-15391x	worm-dummy-15391x
GATATGCA	ALIEN_NEW	12.0579	0	-0.0626065	48	12.0579	0.00253189	worm-dummy-09017x	worm-dummy-09017x
TCTCATGA	ALIEN_NEW	2.27785	12.0063	0.451103	29	12.0063	0.00261665	worm-dummy-14158x	worm-dummy-14158x
CAATAAAA	ALIEN_NEW	5.05364	11.8698	-0.583846	45	11.8698	0.00285545	worm-dummy-04288x	worm-dummy-04288x
AGTGTGTA	ALIEN_NEW	11.8247	0	-0.630221	62	11.8247	0.00293926	worm-dummy-03003x	worm-dummy-03003x
GCATTTAA	ALIEN_NEW	11.8227	0	-0.0148979	19	11.8227	0.00294303	worm-dummy-09468x	worm-dummy-09468x
TGGTTACA	ALIEN_NEW	11.7757	2.63781	0.924595	10	11.7757	0.00303322	worm-dummy-15089x	worm-dummy-15089x
AGTAGTAA	ALIEN_NEW	11.7288	0	-1.4896	50	11.7288	0.0031261	worm-dummy-02860x	worm-dummy-02860x
GACATATA	ALIEN_NEW	11.711	1.15051	-0.870247	64	11.711	0.00316212	worm-dummy-08499x	worm-dummy-08499x
GACTACTA	ALIEN_NEW	11.671	0	0.245373	34	11.671	0.00324465	worm-dummy-08647x	worm-dummy-08647x
TACTTTGA	ALIEN_NEW	1.49622	11.6116	-0.681468	48	11.6116	0.00337138	worm-dummy-12798x	worm-dummy-12798x
GTACCTGA	ALIEN_VAR	11.5392	0	-0.538085	64	11.5392	0.00353286	worm-dummy-11358x	worm-dummy-11358x
TGATGTCA	ALIEN_NEW	3.3795	11.5355	-0.88664	48	11.5355	0.00354133	worm-dummy-14573x	worm-dummy-14573x
GGATACGA	ALIEN_NEW	11.5353	2.86001	1.69002	9	11.5353	0.00354178	worm-dummy-10438x	worm-dummy-10438x
AACGGGAA	ALIEN_NEW	11.5307	0.509674	0.53953	39	11.5307	0.00355234	worm-dummy-00424x	worm-dummy-00424x
CCAAACCA	ALIEN_NEW	1.02843	11.5138	-0.77448	59	11.5138	0.0035914	worm-dummy-05125x	worm-dummy-05125x
GATACGGA	ALIEN_NEW	11.5083	0	1.04801	20	11.5083	0.00360421	worm-dummy-08986x	worm-dummy-08986x
TACATGCA	ALIEN_NEW	11.5026	1.1533	-1.54943	64	11.5026	0.00361754	worm-dummy-12601x	worm-dummy-12601x
TCATAACA	ALIEN_NEW	1.10828	11.4839	0.59312	24	11.4839	0.00366162	worm-dummy-13505x	worm-dummy-13505x
TCTTTTCA	ALIEN_NEW	11.3912	0.684297	1.23735	19	11.3912	0.00388854	worm-dummy-14333x	worm-dummy-14333x
TAATTTGA	ALIEN_NEW	11.3857	1.02284	1.72087	8	11.3857	0.00390246	worm-dummy-12542x	worm-dummy-12542x
AACTACTA	ALIEN_NEW	11.3497	0	0.573751	34	11.3497	0.00399484	worm-dummy-00455x	worm-dummy-00455x
TTATGTGA	ALIEN_NEW	0.625783	11.3395	1.29141	6	11.3395	0.00402143	worm-dummy-15598x	worm-dummy-15598x
GCTGTACA	ALIEN_NEW	2.05931	11.3073	-0.340104	46	11.3073	0.00410657	worm-dummy-10161x	worm-dummy-10161x
TGTAAGCA	ALIEN_NEW	11.3036	0	-0.8627	64	11.3036	0.00411647	worm-dummy-15113x	worm-dummy-15113x
TCTGCAAA	ALIEN_NEW	1.69986	11.2399	1.70874	20	11.2399	0.00429093	worm-dummy-14224x	worm-dummy-14224x
ACATAACA	ALIEN_NEW	1.59738	11.1841	-0.271913	46	11.1841	0.00445009	worm-dummy-01217x	worm-dummy-01217x
TAAATATA	ALIEN_NEW	2.00827	11.139	-0.281967	59	11.139	0.00458321	worm-dummy-12339x	worm-dummy-12339x
ACTGAAGA	ALIEN_NEW	1.88758	11.1291	0.79097	27	11.1291	0.00461299	worm-dummy-01922x	worm-dummy-01922x
TATTTTCA	ALIEN_NEW	1.66885	11.1143	0.940537	16	11.1143	0.00465787	worm-dummy-13309x	worm-dummy-13309x
GTAAACGA	ALIEN_NEW	11.1007	0.395513	-0.516184	41	11.1007	0.00469952	worm-dummy-11270x	worm-dummy-11270x
TTATGTAA	ALIEN_NEW	11.097	0	-0.590959	45	11.097	0.00471092	worm-dummy-15596x	worm-dummy-15596x
CTTGTAAA	ALIEN_NEW	1.92021	11.0708	-1.01636	57	11.0708	0.00479246	worm-dummy-08112x	worm-dummy-08112x
GATAATAA	ALIEN_NEW	11.0668	0.981835	-1.38376	52	11.0668	0.00480503	worm-dummy-08972x	worm-dummy-08972x
TTCTAGCA	ALIEN_NEW	1.14396	11.0517	-1.27865	57	11.0517	0.00485282	worm-dummy-15817x	worm-dummy-15817x
TTTGCACA	ALIEN_NEW	0.706279	11.0433	1.42926	13	11.0433	0.00487962	worm-dummy-16273x	worm-dummy-16273x
ACTACTAA	ALIEN_VAR	11.0319	0	-0.0524139	34	11.0319	0.00491624	worm-dummy-01820x	worm-dummy-01820x
TCACTAGA	ALIEN_NEW	10.9643	6.93491	1.18801	81	10.9643	0.00513934	worm-dummy-13426x	worm-dummy-13426x
TATCTATA	ALIEN_NEW	10.9592	0.015339	-0.40834	42	10.9592	0.00515659	worm-dummy-13171x	worm-dummy-13171x
CAGTAAAA	ALIEN_NEW	10.9493	3.22506	0.722622	8	10.9493	0.00519026	worm-dummy-04800x	worm-dummy-04800x
GAGAGTCA	ALIEN_NEW	1.7024	10.9487	-0.218926	45	10.9487	0.00519231	worm-dummy-08749x	worm-dummy-08749x
GAGTAAAA	ALIEN_NEW	10.9279	3.06098	-0.77327	59	10.9279	0.00526381	worm-dummy-08896x	worm-dummy-08896x
CGTATTGA	ALIEN_NEW	10.9234	0	1.43417	19	10.9234	0.00527942	worm-dummy-06974x	worm-dummy-06974x
GTGTGATA	ALIEN_VAR	0	10.9143	0.280036	21	10.9143	0.00531112	worm-dummy-12003x	worm-dummy-12003x
TTTGTAAA	ALIEN_NEW	5.26388	10.9141	-1.53102	54	10.9141	0.00531182	worm-dummy-16304x	worm-dummy-16304x
GAAGTGAA	ALIEN_NEW	10.9054	1.65075	0.736771	27	10.9054	0.00534232	worm-dummy-08376x	worm-dummy-08376x
TTCGTTGA	ALIEN_NEW	10.8973	0.630244	0.0625935	78	10.8973	0.00537088	worm-dummy-15806x	worm-dummy-15806x
TTGTACAA	ALIEN_NEW	1.93082	10.8831	-0.296789	64	10.8831	0.00542133	worm-dummy-16068x	worm-dummy-16068x
ATATGTAA	ALIEN_NEW	10.8788	0.499949	-1.15394	45	10.8788	0.00543671	worm-dummy-03308x	worm-dummy-03308x
GATCTATA	ALIEN_NEW	10.8452	0	-0.72614	42	10.8452	0.00555843	worm-dummy-09075x	worm-dummy-09075x
TTTAGGGA	ALIEN_NEW	10.8387	2.20005	-2.65413	59	10.8387	0.0055823	worm-dummy-16170x	worm-dummy-16170x
TGCATACA	ALIEN_NEW	10.8143	1.79374	-0.240158	48	10.8143	0.00567287	worm-dummy-14641x	worm-dummy-14641x
AATAAAAA	ALIEN_NEW	3.84068	10.801	-0.322362	45	10.801	0.00572288	worm-dummy-00768x	worm-dummy-00768x
ACTACATA	ALIEN_NEW	1.09975	10.7909	-1.18153	52	10.7909	0.00576117	worm-dummy-01811x	worm-dummy-01811x
TTCGGCGA	ALIEN_NEW	10.7778	1.29439	2.60887	4	10.7778	0.00581122	worm-dummy-15782x	worm-dummy-15782x
AAGAATGA	ALIEN_NEW	0	10.7761	-0.112091	36	10.7761	0.00581775	worm-dummy-00526x	worm-dummy-00526x
ACGCATTA	ALIEN_NEW	10.7708	2.8492	-0.616127	34	10.7708	0.00583815	worm-dummy-01615x	worm-dummy-01615x
TAGGTGAA	ALIEN_NEW	10.7609	0	0.576901	31	10.7609	0.00587646	worm-dummy-12984x	worm-dummy-12984x
CACGCACA	ALIEN_NEW	10.7589	0	-0.743205	41	10.7589	0.00588424	worm-dummy-04497x	worm-dummy-04497x
CTCCTTGA	ALIEN_NEW	4.82022	10.7496	1.58258	9	10.7496	0.00592051	worm-dummy-07550x	worm-dummy-07550x
CAGGTGAA	ALIEN_NEW	10.7134	1.31512	0.328548	31	10.7134	0.00606396	worm-dummy-04792x	worm-dummy-04792x
GACGGTCA	ALIEN_VAR	10.6942	1.45661	2.27899	12	10.6942	0.0061415	worm-dummy-08621x	worm-dummy-08621x
GATTTTTA	ALIEN_NEW	0.053858	10.6915	-0.123798	74	10.6915	0.00615249	worm-dummy-09215x	worm-dummy-09215x
TCAAACCA	ALIEN_NEW	0.591882	10.6858	-0.220076	59	10.6858	0.00617575	worm-dummy-13317x	worm-dummy-13317x
CATATATA	ALIEN_NEW	10.6857	0.445003	0.317691	27	10.6857	0.00617616	worm-dummy-04915x	worm-dummy-04915x
GCATAATA	NATIVE_CONS	3.30946	10.6592	-2.40597	64	10.6592	0.00628553	rnor-miR-152515	cel-miR-60,cbr-miR-60,cbri-miR-012238,rnor-miR-152515
GGTAAGCA	ALIEN_NEW	10.6558	0	-1.94059	59	10.6558	0.00629971	worm-dummy-11017x	worm-dummy-11017x
GTATCCCA	ALIEN_NEW	10.6544	0.882896	1.12761	17	10.6544	0.00630556	worm-dummy-11477x	worm-dummy-11477x
CTTTAATA	ALIEN_NEW	2.92257	10.6395	-0.477625	54	10.6395	0.00636814	worm-dummy-08131x	worm-dummy-08131x
ACCTCCGA	ALIEN_NEW	10.6254	4.36083	-1.6121	54	10.6254	0.00642796	worm-dummy-01494x	worm-dummy-01494x
TTATTTGA	ALIEN_NEW	10.5738	0	0.127098	26	10.5738	0.00665191	worm-dummy-15614x	worm-dummy-15614x
TTAAGCCA	ALIEN_NEW	10.5645	1.33291	1.00275	24	10.5645	0.00669313	worm-dummy-15397x	worm-dummy-15397x
CGAACCCA	ALIEN_NEW	10.5346	1.33607	-1.38322	54	10.5346	0.00682746	worm-dummy-06165x	worm-dummy-06165x
AAGGTGAA	ALIEN_NEW	10.5308	1.60022	0.435692	21	10.5308	0.00684473	worm-dummy-00696x	worm-dummy-00696x
TCTATGCA	ALIEN_NEW	10.4911	1.97104	1.97439	2	10.4911	0.00702793	worm-dummy-14137x	worm-dummy-14137x
ATTCTTAA	ALIEN_NEW	0	10.484	-0.344223	39	10.484	0.00706122	worm-dummy-03964x	worm-dummy-03964x
TGAGTCTA	ALIEN_NEW	10.4664	0	0.607999	24	10.4664	0.00714447	worm-dummy-14519x	worm-dummy-14519x
GTGGATTA	ALIEN_NEW	10.4598	0.687942	-0.319851	36	10.4598	0.00717595	worm-dummy-11919x	worm-dummy-11919x
ACCAACGA	ALIEN_NEW	10.4552	0	1.2563	5	10.4552	0.00719798	worm-dummy-01286x	worm-dummy-01286x
ACTTACGA	ALIEN_NEW	10.4328	0.863759	1.05213	4	10.4328	0.00730625	worm-dummy-01990x	worm-dummy-01990x
CAACAACA	ALIEN_NEW	10.4269	1.59834	1.37872	16	10.4269	0.00733505	worm-dummy-04161x	worm-dummy-04161x
TTGTGAGA	ALIEN_NEW	0.423739	10.3761	0.940391	31	10.3761	0.00758795	worm-dummy-16098x	worm-dummy-16098x
ACTGGGCA	ALIEN_NEW	1.6768	10.3734	-0.848895	52	10.3734	0.00760164	worm-dummy-01961x	worm-dummy-01961x
ATATTTGA	ALIEN_NEW	10.3587	0.781843	0.103235	26	10.3587	0.00767664	worm-dummy-03326x	worm-dummy-03326x
GTATTTTA	ALIEN_NEW	0	10.3568	0.103713	26	10.3568	0.00768639	worm-dummy-11519x	worm-dummy-11519x
ATTAGCTA	ALIEN_NEW	10.3521	2.32258	0.212989	29	10.3521	0.00771057	worm-dummy-03879x	worm-dummy-03879x
ATATCCCA	ALIEN_NEW	10.3486	0.876631	1.30198	27	10.3486	0.00772862	worm-dummy-03285x	worm-dummy-03285x
CTTAGGGA	ALIEN_NEW	10.345	1.64934	-3.55062	59	10.345	0.00774724	worm-dummy-07978x	worm-dummy-07978x
AGATAGCA	ALIEN_NEW	2.19759	10.3416	1.30773	26	10.3416	0.00776486	worm-dummy-02249x	worm-dummy-02249x
ATGGGACA	ALIEN_NEW	10.3397	0.8873	0.841265	19	10.3397	0.00777473	worm-dummy-03745x	worm-dummy-03745x
TGCATTGA	ALIEN_NEW	1.88449	10.3329	2.1257	17	10.3329	0.00781015	worm-dummy-14654x	worm-dummy-14654x
TTCACTCA	ALIEN_NEW	10.3274	1.64667	-0.580641	52	10.3274	0.00783892	worm-dummy-15645x	worm-dummy-15645x
TTCGCTCA	ALIEN_NEW	10.3263	1.56546	-0.27069	50	10.3263	0.00784469	worm-dummy-15773x	worm-dummy-15773x
TCTTTAAA	ALIEN_NEW	0	10.3226	0.881342	23	10.3226	0.00786412	worm-dummy-14320x	worm-dummy-14320x
TGTGTATA	ALIEN_NEW	10.3095	3.91783	-2.0474	81	10.3095	0.00793332	worm-dummy-15283x	worm-dummy-15283x
ATTAGGGA	ALIEN_NEW	10.3073	4.50309	-0.908558	62	10.3073	0.00794501	worm-dummy-03882x	worm-dummy-03882x
TCGTCAGA	ALIEN_NEW	10.301	1.38778	1.07057	8	10.301	0.00797856	worm-dummy-14034x	worm-dummy-14034x
TGATGATA	ALIEN_VAR	10.2927	0	-0.221353	27	10.2927	0.008023	worm-dummy-14563x	worm-dummy-14563x
CAACGAAA	ALIEN_NEW	10.2915	2.78001	0.0113945	34	10.2915	0.00802945	worm-dummy-04192x	worm-dummy-04192x
TACTGCAA	ALIEN_VAR	0.76888	10.2848	-0.241636	62	10.2848	0.00806553	worm-dummy-12772x	worm-dummy-12772x
TTTCTTTA	ALIEN_NEW	10.2618	0.779062	-1.36694	59	10.2618	0.00819071	worm-dummy-16255x	worm-dummy-16255x
GTATTGAA	ALIEN_NEW	10.2473	0	0.691904	8	10.2473	0.00827066	worm-dummy-11512x	worm-dummy-11512x
TTTGTACA	ALIEN_NEW	1.25259	10.2213	-0.475929	57	10.2213	0.00841606	worm-dummy-16305x	worm-dummy-16305x
TTCTGTCA	ALIEN_NEW	10.2084	1.98631	-1.86227	50	10.2084	0.00848918	worm-dummy-15853x	worm-dummy-15853x
GAATAAAA	ALIEN_NEW	4.08193	10.194	-0.609981	70	10.194	0.00857159	worm-dummy-08384x	worm-dummy-08384x
TAGAAATA	ALIEN_NEW	0.86391	10.1733	-0.053629	46	10.1733	0.00869152	worm-dummy-12803x	worm-dummy-12803x
ACCGTATA	ALIEN_NEW	10.1685	1.94588	-2.78964	70	10.1685	0.00871957	worm-dummy-01459x	worm-dummy-01459x
CTTTGTAA	ALIEN_NEW	3.72827	10.1656	-1.57294	62	10.1656	0.00873657	worm-dummy-08172x	worm-dummy-08172x
CGTAAGCA	ALIEN_NEW	10.1608	0	-0.344363	59	10.1608	0.00876478	worm-dummy-06921x	worm-dummy-06921x
CATTTTTA	ALIEN_NEW	1.74361	10.1502	-0.264972	74	10.1502	0.00882741	worm-dummy-05119x	worm-dummy-05119x
TCATTCCA	NATIVE_SPEC	2.02821	10.1492	0.803601	19	10.1492	0.00883334	cel-miR-1819	cel-miR-1819
CTATGCAA	ALIEN_NEW	10.1423	0.556012	0.603215	2	10.1423	0.00887439	worm-dummy-07396x	worm-dummy-07396x
TACCTGAA	ALIEN_NEW	10.1376	1.72253	-1.22126	64	10.1376	0.00890246	worm-dummy-12664x	worm-dummy-12664x
CCATTCCA	ALIEN_VAR	1.48925	10.1328	1.56447	16	10.1328	0.00893122	worm-dummy-05365x	worm-dummy-05365x
AAATCTAA	ALIEN_NEW	10.1159	0	0.500708	3	10.1159	0.00903327	worm-dummy-00220x	worm-dummy-00220x
GCAGGAGA	ALIEN_NEW	10.1122	1.19577	-0.0337624	34	10.1122	0.00905578	worm-dummy-09378x	worm-dummy-09378x
CTCGCTCA	ALIEN_NEW	10.0834	1.42936	-0.251134	50	10.0834	0.00923294	worm-dummy-07581x	worm-dummy-07581x
TCTGCATA	ALIEN_NEW	10.0773	0	0.943731	8	10.0773	0.00927093	worm-dummy-14227x	worm-dummy-14227x
CTAGTGAA	ALIEN_NEW	10.0722	0	-1.26184	74	10.0722	0.00930281	worm-dummy-07352x	worm-dummy-07352x
TATGTGTA	ALIEN_NEW	10.0702	2.787	-0.595052	26	10.0702	0.00931534	worm-dummy-13243x	worm-dummy-13243x
GTAAATAA	ALIEN_NEW	2.35568	10.069	-0.229831	64	10.069	0.00932287	worm-dummy-11276x	worm-dummy-11276x
CTTTTGAA	ALIEN_NEW	0	10.0478	-0.0954874	78	10.0478	0.00945693	worm-dummy-08184x	worm-dummy-08184x
GAATTTGA	ALIEN_NEW	10.0363	0	1.02373	8	10.0363	0.00953049	worm-dummy-08446x	worm-dummy-08446x
GTGTGTAA	ALIEN_NEW	10.0307	0	-0.65292	67	10.0307	0.00956652	worm-dummy-12012x	worm-dummy-12012x
TCTTCAAA	ALIEN_NEW	1.36345	10.0231	-0.599806	46	10.0231	0.00961565	worm-dummy-14288x	worm-dummy-14288x
CAGTGAAA	ALIEN_NEW	10.0085	0	-0.275707	57	10.0085	0.00971077	worm-dummy-04832x	worm-dummy-04832x
ACAAACCA	ALIEN_NEW	1.62724	9.99912	-1.08474	59	9.99912	0.0097724	worm-dummy-01029x	worm-dummy-01029x
ATAAGTCA	ALIEN_NEW	9.99516	2.40721	-2.34856	46	9.99516	0.00979854	worm-dummy-03117x	worm-dummy-03117x
ACTACTGA	ALIEN_NEW	9.98877	0	0.243871	26	9.98877	0.00984087	worm-dummy-01822x	worm-dummy-01822x
TAACTTTA	ALIEN_NEW	1.54652	9.97756	-1.21002	57	9.97756	0.00991559	worm-dummy-12415x	worm-dummy-12415x
TATTTTGA	ALIEN_NEW	0.074559	9.97418	0.324128	93	9.97418	0.00993824	worm-dummy-13310x	worm-dummy-13310x
AGTTAGAA	ALIEN_NEW	9.96602	0	-1.30077	67	9.96602	0.00999313	worm-dummy-03016x	worm-dummy-03016x
TCGGTACA	ALIEN_NEW	0.898974	9.96329	1.21604	24	9.96329	0.0100116	worm-dummy-14001x	worm-dummy-14001x
GACTTAAA	ALIEN_NEW	9.9594	0.35617	0.530067	15	9.9594	0.0100379	worm-dummy-08688x	worm-dummy-08688x
TATCACAA	ALIEN_NEW	1.22432	9.92275	0.712325	39	9.92275	0.0102895	worm-dummy-13124x	worm-dummy-13124x
TCCGTGGA	ALIEN_NEW	0.882	9.90188	-1.27707	41	9.90188	0.0104357	worm-dummy-13754x	worm-dummy-13754x
GGCAGGAA	ALIEN_NEW	9.88132	0	0.955208	10	9.88132	0.0105819	worm-dummy-10536x	worm-dummy-10536x
ACGGTTAA	ALIEN_NEW	9.86928	0.907646	0.564162	41	9.86928	0.0106685	worm-dummy-01724x	worm-dummy-01724x
ACGACGGA	ALIEN_NEW	9.859	1.28667	0.370497	39	9.859	0.010743	worm-dummy-01562x	worm-dummy-01562x
AAGATCTA	ALIEN_NEW	9.84541	0.716424	-1.54484	85	9.84541	0.0108423	worm-dummy-00567x	worm-dummy-00567x
ACTACTTA	ALIEN_NEW	9.8434	0	-0.401694	39	9.8434	0.010857	worm-dummy-01823x	worm-dummy-01823x
TATACTTA	ALIEN_NEW	3.42033	9.83015	-0.0827041	37	9.83015	0.0109549	worm-dummy-13087x	worm-dummy-13087x
CTCTAACA	ALIEN_NEW	2.46279	9.82856	0.445058	23	9.82856	0.0109667	worm-dummy-07617x	worm-dummy-07617x
ATCCATGA	ALIEN_NEW	9.81532	0	0.391547	3	9.81532	0.0110656	worm-dummy-03406x	worm-dummy-03406x
ATTTTGAA	ALIEN_NEW	0	9.81009	-0.116705	78	9.81009	0.0111049	worm-dummy-04088x	worm-dummy-04088x
TAGAGTCA	ALIEN_NEW	0.853257	9.80238	-0.0918081	23	9.80238	0.0111631	worm-dummy-12845x	worm-dummy-12845x
TAATATTA	ALIEN_NEW	9.7959	0	0.504788	9	9.7959	0.0112122	worm-dummy-12495x	worm-dummy-12495x
TAACTGGA	ALIEN_NEW	9.77762	2.18079	2.24498	2	9.77762	0.0113521	worm-dummy-12410x	worm-dummy-12410x
TTTTTGAA	ALIEN_NEW	0	9.76844	-0.085375	78	9.76844	0.0114231	worm-dummy-16376x	worm-dummy-16376x
TGAGTTAA	ALIEN_NEW	9.74944	1.44577	1.42048	26	9.74944	0.0115713	worm-dummy-14524x	worm-dummy-14524x
CTATCCCA	ALIEN_NEW	9.73751	2.60605	1.61375	27	9.73751	0.0116655	worm-dummy-07381x	worm-dummy-07381x
AGGCTGAA	ALIEN_NEW	9.73522	0	0.381252	36	9.73522	0.0116836	worm-dummy-02680x	worm-dummy-02680x
TTGTGAAA	ALIEN_NEW	3.11447	9.73439	-1.20219	52	9.73439	0.0116902	worm-dummy-16096x	worm-dummy-16096x
CTTATATA	ALIEN_NEW	9.72514	0	-0.773475	52	9.72514	0.0117639	worm-dummy-07987x	worm-dummy-07987x
AATATTAA	ALIEN_NEW	9.69577	0	0.819276	8	9.69577	0.0120011	worm-dummy-00828x	worm-dummy-00828x
GCATTCCA	NATIVE_SPEC	1.661	9.67449	1.37203	20	9.67449	0.012176	cel-miR-256	cel-miR-256
TCTGTCTA	ALIEN_NEW	9.66648	5.89871	-2.71017	46	9.66648	0.0122426	worm-dummy-14263x	worm-dummy-14263x
ATTACATA	ALIEN_NEW	9.66534	0	-0.958105	54	9.66534	0.0122521	worm-dummy-03859x	worm-dummy-03859x
GCCAACGA	ALIEN_NEW	9.64904	0.88422	3.09103	8	9.64904	0.0123888	worm-dummy-09478x	worm-dummy-09478x
GTGTTACA	ALIEN_NEW	0.813654	9.63603	-2.13421	78	9.63603	0.012499	worm-dummy-12017x	worm-dummy-12017x
GCTAGCGA	ALIEN_NEW	9.63115	0.890629	1.03377	2	9.63115	0.0125406	worm-dummy-10022x	worm-dummy-10022x
GTTTTGAA	ALIEN_NEW	0	9.62805	-0.176121	78	9.62805	0.0125671	worm-dummy-12280x	worm-dummy-12280x
TATTGTAA	ALIEN_NEW	1.45405	9.62473	-0.687642	50	9.62473	0.0125956	worm-dummy-13292x	worm-dummy-13292x
TACTTAAA	ALIEN_NEW	9.62219	0	0.651623	17	9.62219	0.0126174	worm-dummy-12784x	worm-dummy-12784x
ATTGTATA	ALIEN_NEW	1.54582	9.61697	-1.34561	54	9.61697	0.0126623	worm-dummy-04019x	worm-dummy-04019x
ACTAGTCA	ALIEN_VAR	9.61219	0.010857	0.809535	15	9.61219	0.0127036	worm-dummy-01837x	worm-dummy-01837x
GGCATCAA	ALIEN_NEW	0.655024	9.60846	0.117892	93	9.60846	0.012736	worm-dummy-10548x	worm-dummy-10548x
GGTGTGTA	ALIEN_NEW	9.60064	0	-0.42991	32	9.60064	0.012804	worm-dummy-11195x	worm-dummy-11195x
CCATGACA	NATIVE_CONS	9.58316	1.18791	1.13955	8	9.58316	0.0129575	mmu-miR-1933-5p	cel-miR-46,cbr-miR-46,cel-miR-47,cbr-miR-47,dme-miR-281,dps-miR-281,mmu-miR-1933-5p,cbri-miR-012052,cbri-miR-012056,dpse-miR-053245,dpse-miR-053674
AAAGGCAA	ALIEN_NEW	0.018643	9.57899	2.5296	12	9.57899	0.0129944	worm-dummy-00164x	worm-dummy-00164x
TATTATTA	ALIEN_NEW	9.56827	2.01611	-0.589561	37	9.56827	0.0130898	worm-dummy-13263x	worm-dummy-13263x
CAAATGAA	ALIEN_NEW	9.56726	1.1915	-0.0179646	70	9.56726	0.0130988	worm-dummy-04152x	worm-dummy-04152x
TTGTTCCA	ALIEN_NEW	9.56663	1.98832	-0.201526	36	9.56663	0.0131044	worm-dummy-16117x	worm-dummy-16117x
ATTGTACA	ALIEN_NEW	0	9.55468	0.36028	26	9.55468	0.0132117	worm-dummy-04017x	worm-dummy-04017x
AATTTCTA	ALIEN_NEW	9.54201	1.41612	1.72671	0	9.54201	0.0133265	worm-dummy-01015x	worm-dummy-01015x
ATATACAA	ALIEN_NEW	9.53864	1.36435	-0.516948	37	9.53864	0.0133572	worm-dummy-03268x	worm-dummy-03268x
AGCACTAA	ALIEN_NEW	9.53155	0	0.964105	13	9.53155	0.013422	worm-dummy-02332x	worm-dummy-02332x
TGGTTGCA	ALIEN_NEW	5.50204	9.52825	-0.259072	97	9.52825	0.0134523	worm-dummy-15097x	worm-dummy-15097x
AATCACAA	ALIEN_NEW	2.29172	9.51319	0.260129	39	9.51319	0.0135913	worm-dummy-00836x	worm-dummy-00836x
TCGCTCAA	ALIEN_NEW	9.50338	0.952201	0.0425241	42	9.50338	0.0136827	worm-dummy-13940x	worm-dummy-13940x
TTCCCCAA	ALIEN_NEW	1.68118	9.48466	-1.00893	37	9.48466	0.0138589	worm-dummy-15700x	worm-dummy-15700x
CTACTAGA	ALIEN_NEW	2.3134	9.4718	-2.11642	78	9.4718	0.0139813	worm-dummy-07282x	worm-dummy-07282x
TCAAATAA	ALIEN_NEW	9.46411	0	-0.52688	97	9.46411	0.0140551	worm-dummy-13324x	worm-dummy-13324x
ACTTTAAA	ALIEN_NEW	0.73083	9.45937	0.307592	23	9.45937	0.0141007	worm-dummy-02032x	worm-dummy-02032x
ATCGCTCA	ALIEN_NEW	9.4574	1.48985	0.0747762	34	9.4574	0.0141197	worm-dummy-03485x	worm-dummy-03485x
GCGTTCAA	ALIEN_NEW	9.43938	0.868759	1.095	4	9.43938	0.0142949	worm-dummy-09972x	worm-dummy-09972x
CGATCGTA	ALIEN_NEW	0.213947	9.42853	-0.586526	46	9.42853	0.0144015	worm-dummy-06363x	worm-dummy-06363x
TCCATGAA	ALIEN_NEW	9.4263	0.960142	-0.167483	41	9.4263	0.0144235	worm-dummy-13624x	worm-dummy-13624x
AAATGGGA	ALIEN_NEW	9.42567	0	0.114567	26	9.42567	0.0144297	worm-dummy-00234x	worm-dummy-00234x
TCAGTGAA	ALIEN_NEW	9.42375	0	-0.397599	57	9.42375	0.0144487	worm-dummy-13496x	worm-dummy-13496x
TCAATGGA	ALIEN_NEW	2.30369	9.42254	2.05774	4	9.42254	0.0144606	worm-dummy-13370x	worm-dummy-13370x
CCTCCGAA	ALIEN_NEW	9.42098	1.46565	-3.64341	46	9.42098	0.0144761	worm-dummy-05976x	worm-dummy-05976x
CCTTACGA	ALIEN_NEW	9.41699	0.56861	2.08025	4	9.41699	0.0145157	worm-dummy-06086x	worm-dummy-06086x
CATACATA	ALIEN_NEW	9.40568	3.68762	-1.62123	32	9.40568	0.0146286	worm-dummy-04883x	worm-dummy-04883x
CTGGTTGA	ALIEN_NEW	0.779407	9.39812	0.567127	23	9.39812	0.0147046	worm-dummy-07870x	worm-dummy-07870x
AATTTTTA	ALIEN_NEW	0.886366	9.3966	-0.0696881	78	9.3966	0.0147199	worm-dummy-01023x	worm-dummy-01023x
GGATGTCA	ALIEN_NEW	1.90425	9.39053	-0.814073	52	9.39053	0.0147812	worm-dummy-10477x	worm-dummy-10477x
AGGGATTA	ALIEN_NEW	1.86346	9.37753	-0.579814	37	9.37753	0.0149135	worm-dummy-02703x	worm-dummy-02703x
TCCTCCGA	ALIEN_NEW	9.3774	2.40423	-2.3131	46	9.3774	0.0149148	worm-dummy-13782x	worm-dummy-13782x
GATGATGA	ALIEN_NEW	9.36352	0	-0.286405	29	9.36352	0.0150575	worm-dummy-09102x	worm-dummy-09102x
TATACCCA	ALIEN_NEW	9.36269	3.22133	5.63854	13	9.36269	0.015066	worm-dummy-13077x	worm-dummy-13077x
GTTTCAGA	ALIEN_NEW	0.513197	9.36231	-0.978837	74	9.36231	0.01507	worm-dummy-12242x	worm-dummy-12242x
CGAGTAAA	ALIEN_NEW	9.3548	4.00229	-0.681431	78	9.3548	0.0151478	worm-dummy-06320x	worm-dummy-06320x
AGGAATTA	ALIEN_NEW	1.05265	9.35442	1.03759	13	9.35442	0.0151517	worm-dummy-02575x	worm-dummy-02575x
CGGGAGTA	ALIEN_NEW	9.34753	2.09454	2.8439	3	9.34753	0.0152235	worm-dummy-06795x	worm-dummy-06795x
ACATCGGA	ALIEN_NEW	9.34642	0	-0.728805	48	9.34642	0.0152351	worm-dummy-01242x	worm-dummy-01242x
TGTACAGA	ALIEN_NEW	2.37755	9.34343	-0.167037	59	9.34343	0.0152664	worm-dummy-15122x	worm-dummy-15122x
CAACTTAA	ALIEN_NEW	9.33974	0.013729	-0.176285	41	9.33974	0.0153051	worm-dummy-04220x	worm-dummy-04220x
TTTTAAAA	ALIEN_NEW	9.33367	4.6988	-5.94022	54	9.33367	0.015369	worm-dummy-16320x	worm-dummy-16320x
ACATACAA	ALIEN_NEW	9.30791	1.20483	-1.7876	64	9.30791	0.0156432	worm-dummy-01220x	worm-dummy-01220x
CACGGGAA	ALIEN_NEW	9.30496	0	-0.598172	37	9.30496	0.0156749	worm-dummy-04520x	worm-dummy-04520x
TTTGTTAA	ALIEN_NEW	0	9.29948	0.607664	10	9.29948	0.015734	worm-dummy-16316x	worm-dummy-16316x
TTACCTGA	ALIEN_VAR	9.2994	0	-0.187158	12	9.2994	0.0157349	worm-dummy-15454x	worm-dummy-15454x
TATCCCAA	ALIEN_NEW	9.29547	0.024391	1.28604	27	9.29547	0.0157774	worm-dummy-13140x	worm-dummy-13140x
AAGTAGTA	ALIEN_NEW	9.29281	0.679929	-1.12043	67	9.29281	0.0158063	worm-dummy-00715x	worm-dummy-00715x
TGCTGTAA	ALIEN_NEW	2.00479	9.28657	0.111328	42	9.28657	0.0158742	worm-dummy-14828x	worm-dummy-14828x
CAATATAA	ALIEN_NEW	0.790818	9.28097	-0.267609	59	9.28097	0.0159354	worm-dummy-04300x	worm-dummy-04300x
AGTTAAGA	ALIEN_NEW	0.913275	9.27935	0.224666	32	9.27935	0.0159531	worm-dummy-03010x	worm-dummy-03010x
AATGAGCA	ALIEN_NEW	9.27536	2.0354	1.78068	3	9.27536	0.0159969	worm-dummy-00905x	worm-dummy-00905x
CTTATTGA	ALIEN_NEW	0.338829	9.26775	2.03803	10	9.26775	0.0160808	worm-dummy-07998x	worm-dummy-07998x
TCGTTGAA	ALIEN_NEW	9.26731	0	0.311917	0	9.26731	0.0160857	worm-dummy-14072x	worm-dummy-14072x
TTCTTTTA	ALIEN_NEW	9.2642	0	-0.512993	57	9.2642	0.0161201	worm-dummy-15871x	worm-dummy-15871x
AGCTGGCA	ALIEN_NEW	9.26112	3.09561	-4.44084	46	9.26112	0.0161543	worm-dummy-02537x	worm-dummy-02537x
ATCTAGCA	ALIEN_NEW	0.545303	9.25056	-0.948429	57	9.25056	0.016272	worm-dummy-03529x	worm-dummy-03529x
TGTTGCCA	ALIEN_NEW	9.24991	0.450384	-1.10434	70	9.24991	0.0162793	worm-dummy-15333x	worm-dummy-15333x
CGGTTAAA	ALIEN_NEW	9.24394	0.338098	-0.193087	41	9.24394	0.0163462	worm-dummy-06896x	worm-dummy-06896x
TAAATTGA	ALIEN_NEW	9.24283	0.69808	-0.425906	52	9.24283	0.0163587	worm-dummy-12350x	worm-dummy-12350x
CAGTAGTA	ALIEN_NEW	9.24222	0	-0.565803	39	9.24222	0.0163656	worm-dummy-04811x	worm-dummy-04811x
CGCACGCA	ALIEN_NEW	9.241	0	0.0470854	4	9.241	0.0163793	worm-dummy-06425x	worm-dummy-06425x
AGGCATCA	ALIEN_NEW	1.52465	9.23359	0.764297	21	9.23359	0.016463	worm-dummy-02637x	worm-dummy-02637x
TGCTTATA	ALIEN_NEW	9.22848	1.16171	0.188822	27	9.22848	0.016521	worm-dummy-14835x	worm-dummy-14835x
TAGTAAAA	ALIEN_NEW	9.22785	2.63144	-0.47488	54	9.22785	0.0165282	worm-dummy-12992x	worm-dummy-12992x
AACAAACA	ALIEN_NEW	9.22194	0	-0.138925	70	9.22194	0.0165955	worm-dummy-00257x	worm-dummy-00257x
CTTCTTAA	ALIEN_NEW	0	9.22006	-0.377803	48	9.22006	0.016617	worm-dummy-08060x	worm-dummy-08060x
AGTCTGTA	ALIEN_NEW	9.21786	1.73259	-0.819729	50	9.21786	0.0166422	worm-dummy-02939x	worm-dummy-02939x
AGACAAAA	ALIEN_NEW	9.21486	0.022207	1.15304	12	9.21486	0.0166766	worm-dummy-02112x	worm-dummy-02112x
CGATGTCA	ALIEN_NEW	2.44989	9.21441	-0.815709	48	9.21441	0.0166818	worm-dummy-06381x	worm-dummy-06381x
TCTCTAAA	ALIEN_NEW	0.48982	9.2081	-0.950052	48	9.2081	0.0167544	worm-dummy-14192x	worm-dummy-14192x
TGTAAGTA	ALIEN_NEW	9.20711	0	-0.224852	39	9.20711	0.0167658	worm-dummy-15115x	worm-dummy-15115x
TGTGAAGA	ALIEN_NEW	1.59305	9.20611	-1.49092	50	9.20611	0.0167774	worm-dummy-15234x	worm-dummy-15234x
TAAGCAAA	ALIEN_NEW	9.20425	1.29023	-2.00054	62	9.20425	0.0167989	worm-dummy-12432x	worm-dummy-12432x
CTACCTGA	NATIVE_SPEC	9.19272	0.715756	-0.496685	64	9.19272	0.0169328	cel-miR-2211	cel-miR-2211
CCCAGTTA	ALIEN_NEW	9.1912	0	0.356336	26	9.1912	0.0169505	worm-dummy-05423x	worm-dummy-05423x
TATGTGAA	ALIEN_NEW	0	9.18796	0.440144	19	9.18796	0.0169884	worm-dummy-13240x	worm-dummy-13240x
AGAGTCAA	ALIEN_NEW	0.0328	9.18419	-0.225117	46	9.18419	0.0170325	worm-dummy-02228x	worm-dummy-02228x
CCACGTGA	ALIEN_NEW	9.17865	0	1.02835	20	9.17865	0.0170977	worm-dummy-05230x	worm-dummy-05230x
TGACCTCA	ALIEN_VAR	9.17661	2.09217	-2.84749	78	9.17661	0.0171217	worm-dummy-14429x	worm-dummy-14429x
TTAAGTCA	ALIEN_NEW	9.16877	0.077184	-1.02096	46	9.16877	0.0172144	worm-dummy-15405x	worm-dummy-15405x
ATTCGTAA	ALIEN_NEW	0	9.16108	-0.879547	81	9.16108	0.0173059	worm-dummy-03948x	worm-dummy-03948x
TTAAATCA	ALIEN_NEW	9.16039	0.699196	1.70558	19	9.16039	0.0173141	worm-dummy-15373x	worm-dummy-15373x
GGTCTGTA	ALIEN_NEW	9.15654	1.13046	-1.00213	46	9.15654	0.0173602	worm-dummy-11131x	worm-dummy-11131x
TATTTGAA	ALIEN_NEW	9.15352	0	0.494549	26	9.15352	0.0173963	worm-dummy-13304x	worm-dummy-13304x
AATAATGA	ALIEN_NEW	9.15022	3.62656	-4.10005	78	9.15022	0.017436	worm-dummy-00782x	worm-dummy-00782x
AATAATCA	ALIEN_NEW	9.15	3.71506	-0.853266	45	9.15	0.0174386	worm-dummy-00781x	worm-dummy-00781x
TTTTATAA	ALIEN_NEW	1.48467	9.14824	-1.1175	89	9.14824	0.0174598	worm-dummy-16332x	worm-dummy-16332x
GAGGCTGA	ALIEN_NEW	9.14745	0	0.0129847	31	9.14745	0.0174693	worm-dummy-08862x	worm-dummy-08862x
CAGTGTTA	ALIEN_NEW	2.70343	9.14305	-0.462695	34	9.14305	0.0175224	worm-dummy-04847x	worm-dummy-04847x
AGATACTA	ALIEN_VAR	0.510602	9.1409	0.333358	12	9.1409	0.0175484	worm-dummy-02247x	worm-dummy-02247x
CACGTGCA	ALIEN_NEW	9.13795	1.54695	0.337513	20	9.13795	0.0175841	worm-dummy-04537x	worm-dummy-04537x
GCCCTTGA	ALIEN_NEW	9.13592	0	0.35843	3	9.13592	0.0176087	worm-dummy-09598x	worm-dummy-09598x
CACGCATA	ALIEN_NEW	9.12524	0	0.228509	32	9.12524	0.0177389	worm-dummy-04499x	worm-dummy-04499x
TCGACAGA	ALIEN_NEW	9.1232	3.18578	-1.05984	64	9.1232	0.0177639	worm-dummy-13842x	worm-dummy-13842x
AGCAACAA	ALIEN_NEW	9.12041	1.71706	0.488817	23	9.12041	0.0177981	worm-dummy-02308x	worm-dummy-02308x
TATAATAA	ALIEN_NEW	9.11394	1.78834	-2.50248	52	9.11394	0.0178777	worm-dummy-13068x	worm-dummy-13068x
GTGATGAA	ALIEN_VAR	9.10859	0.810288	0.0228621	27	9.10859	0.0179439	worm-dummy-11832x	worm-dummy-11832x
GCAAACCA	ALIEN_NEW	2.42703	9.10182	-0.427613	59	9.10182	0.0180279	worm-dummy-09221x	worm-dummy-09221x
GAGCTCAA	ALIEN_NEW	9.09096	0.743077	0.0109569	21	9.09096	0.0181636	worm-dummy-08820x	worm-dummy-08820x
AGTTTGTA	ALIEN_NEW	2.16805	9.08416	0.96215	6	9.08416	0.018249	worm-dummy-03067x	worm-dummy-03067x
GTAAGCCA	ALIEN_NEW	9.07709	0.280707	-0.0163194	34	9.07709	0.0183384	worm-dummy-11301x	worm-dummy-11301x
CGCTCATA	ALIEN_NEW	9.07063	1.16331	2.34759	17	9.07063	0.0184204	worm-dummy-06611x	worm-dummy-06611x
ACCGGTTA	ALIEN_NEW	9.06554	0	1.35569	12	9.06554	0.0184853	worm-dummy-01455x	worm-dummy-01455x
CATCACAA	ALIEN_NEW	1.76561	9.04708	0.743234	39	9.04708	0.0187226	worm-dummy-04932x	worm-dummy-04932x
TAATGGGA	ALIEN_NEW	9.04619	1.17656	0.153959	21	9.04619	0.0187341	worm-dummy-12522x	worm-dummy-12522x
ACAAATTA	NATIVE_SPEC	0.085103	9.0277	1.3224	17	9.0277	0.0189751	cel-miR-2218b*	cel-miR-2218b*
AGCGTGTA	ALIEN_NEW	9.01629	1.31168	-1.75533	62	9.01629	0.0191254	worm-dummy-02491x	worm-dummy-02491x
ATTTTGTA	ALIEN_NEW	0	9.01264	-0.460327	42	9.01264	0.0191737	worm-dummy-04091x	worm-dummy-04091x
CTTTTGTA	ALIEN_NEW	2.9502	9.0086	-0.730076	37	9.0086	0.0192274	worm-dummy-08187x	worm-dummy-08187x
TGTACTCA	ALIEN_NEW	9.0068	0.728034	-1.00796	45	9.0068	0.0192513	worm-dummy-15133x	worm-dummy-15133x
ATATATAA	ALIEN_NEW	9.00541	0.005474	0.43559	36	9.00541	0.0192699	worm-dummy-03276x	worm-dummy-03276x
CGTCAAGA	ALIEN_NEW	0	9.00261	-0.0515899	31	9.00261	0.0193072	worm-dummy-06978x	worm-dummy-06978x
TATTCGTA	ALIEN_NEW	0	9.00218	-1.52545	70	9.00218	0.019313	worm-dummy-13275x	worm-dummy-13275x
CCGGTTAA	ALIEN_NEW	8.99156	0	0.497151	23	8.99156	0.0194554	worm-dummy-05820x	worm-dummy-05820x
ATATGGAA	ALIEN_NEW	8.9912	1.07317	-0.0197898	41	8.9912	0.0194603	worm-dummy-03304x	worm-dummy-03304x
CACTTAAA	ALIEN_NEW	8.98602	2.01784	0.974231	15	8.98602	0.0195302	worm-dummy-04592x	worm-dummy-04592x
GATGTTCA	ALIEN_NEW	8.98305	2.75304	2.53776	17	8.98305	0.0195704	worm-dummy-09149x	worm-dummy-09149x
GCACTAGA	ALIEN_NEW	8.97592	1.66742	-1.33113	81	8.97592	0.0196672	worm-dummy-09330x	worm-dummy-09330x
CTTTTTTA	ALIEN_NEW	8.97335	0	-0.693779	67	8.97335	0.0197022	worm-dummy-08191x	worm-dummy-08191x
AGAGTAAA	ALIEN_NEW	8.97081	3.74252	-2.29115	78	8.97081	0.0197369	worm-dummy-02224x	worm-dummy-02224x
TGATCCCA	ALIEN_NEW	8.95545	0.86752	-0.497221	39	8.95545	0.019948	worm-dummy-14549x	worm-dummy-14549x
GGAGTTAA	ALIEN_NEW	8.95312	0	0.957342	26	8.95312	0.0199802	worm-dummy-10428x	worm-dummy-10428x
CGCAAAAA	ALIEN_NEW	1.84192	8.94894	-2.31521	74	8.94894	0.0200381	worm-dummy-06400x	worm-dummy-06400x
AGATCGTA	ALIEN_NEW	0	8.9485	-0.587341	46	8.9485	0.0200442	worm-dummy-02267x	worm-dummy-02267x
GACGGGAA	ALIEN_NEW	8.94714	0.309966	0.638388	39	8.94714	0.0200631	worm-dummy-08616x	worm-dummy-08616x
TGGAATTA	ALIEN_NEW	2.20294	8.94381	1.05485	13	8.94381	0.0201095	worm-dummy-14863x	worm-dummy-14863x
CTTCTTTA	ALIEN_NEW	8.94191	0.381552	-1.45168	59	8.94191	0.020136	worm-dummy-08063x	worm-dummy-08063x
GTCGCTCA	ALIEN_NEW	8.93644	1.35374	-0.0954027	50	8.93644	0.0202124	worm-dummy-11677x	worm-dummy-11677x
TGTGGCTA	ALIEN_NEW	6.22607	8.93557	1.89596	15	8.93557	0.0202246	worm-dummy-15271x	worm-dummy-15271x
TACAAAGA	ALIEN_NEW	0	8.93471	-0.438527	54	8.93471	0.0202367	worm-dummy-12546x	worm-dummy-12546x
ACACTAGA	ALIEN_NEW	8.93459	4.53045	-0.907531	81	8.93459	0.0202384	worm-dummy-01138x	worm-dummy-01138x
TCTTTCCA	ALIEN_NEW	1.01066	8.9336	-1.4109	54	8.9336	0.0202522	worm-dummy-14325x	worm-dummy-14325x
TACGCACA	ALIEN_NEW	8.92564	0.114349	-1.63723	62	8.92564	0.0203643	worm-dummy-12689x	worm-dummy-12689x
AACGGTCA	ALIEN_VAR	8.91688	1.68312	1.02235	12	8.91688	0.0204883	worm-dummy-00429x	worm-dummy-00429x
CTGTGAGA	ALIEN_NEW	0	8.91456	0.393885	10	8.91456	0.0205213	worm-dummy-07906x	worm-dummy-07906x
AAGTAAAA	ALIEN_NEW	8.91005	2.68046	0.534241	8	8.91005	0.0205856	worm-dummy-00704x	worm-dummy-00704x
GTGTGAAA	ALIEN_NEW	3.2235	8.90573	-1.94969	50	8.90573	0.0206473	worm-dummy-12000x	worm-dummy-12000x
AGGGAGGA	ALIEN_NEW	8.90318	1.21351	-0.161944	37	8.90318	0.0206839	worm-dummy-02698x	worm-dummy-02698x
ACAGTGTA	ALIEN_NEW	0	8.8987	-0.698119	74	8.8987	0.0207482	worm-dummy-01211x	worm-dummy-01211x
AAATAGGA	ALIEN_NEW	8.89706	0.080824	1.15943	27	8.89706	0.0207719	worm-dummy-00202x	worm-dummy-00202x
TACAGCCA	ALIEN_NEW	1.65239	8.89428	-0.297317	39	8.89428	0.020812	worm-dummy-12581x	worm-dummy-12581x
GGAGAAAA	ALIEN_VAR	8.88863	3.57615	-0.135389	29	8.88863	0.0208937	worm-dummy-10368x	worm-dummy-10368x
CACCAACA	ALIEN_NEW	8.8681	2.40738	-0.538634	32	8.8681	0.0211935	worm-dummy-04417x	worm-dummy-04417x
TGCCAATA	ALIEN_NEW	8.86391	0	0.777111	6	8.86391	0.0212552	worm-dummy-14659x	worm-dummy-14659x
CTCATGAA	ALIEN_NEW	1.85661	8.86151	-0.567829	39	8.86151	0.0212906	worm-dummy-07480x	worm-dummy-07480x
AGAAGAAA	ALIEN_NEW	6.93361	8.85907	0.19132	4	8.85907	0.0213267	worm-dummy-02080x	worm-dummy-02080x
GATCAACA	ALIEN_NEW	0.599	8.85838	-1.03545	42	8.85838	0.021337	worm-dummy-09025x	worm-dummy-09025x
GGCCATCA	ALIEN_NEW	1.36051	8.85817	1.13251	27	8.85817	0.0213401	worm-dummy-10573x	worm-dummy-10573x
GCTATTAA	ALIEN_NEW	2.18695	8.84007	-2.57937	93	8.84007	0.02161	worm-dummy-10044x	worm-dummy-10044x
CAGCTGCA	ALIEN_NEW	8.8389	1.23229	-0.414611	39	8.8389	0.0216275	worm-dummy-04729x	worm-dummy-04729x
GTAAGCAA	ALIEN_NEW	8.8323	0	-1.1323	59	8.8323	0.0217269	worm-dummy-11300x	worm-dummy-11300x
ACTTTGTA	NATIVE_CONS	6.71609	8.82607	-2.82751	67	8.82607	0.0218212	cel-miR-85	cel-miR-85,cbr-miR-85,cbri-miR-012024
TGTGCGAA	ALIEN_NEW	1.01094	8.82518	-0.154502	64	8.82518	0.0218347	worm-dummy-15256x	worm-dummy-15256x
TTATGGTA	ALIEN_NEW	1.92335	8.81566	-0.475709	39	8.81566	0.0219796	worm-dummy-15595x	worm-dummy-15595x
AAACCTAA	ALIEN_NEW	3.19475	8.81037	-3.44779	85	8.81037	0.0220605	worm-dummy-00092x	worm-dummy-00092x
TTTGTTTA	ALIEN_NEW	8.80372	0	0.103035	59	8.80372	0.0221627	worm-dummy-16319x	worm-dummy-16319x
CTGTACAA	ALIEN_NEW	1.22641	8.79592	-0.211498	45	8.79592	0.0222832	worm-dummy-07876x	worm-dummy-07876x
GTGGAAAA	ALIEN_NEW	2.27573	8.79472	0.037946	42	8.79472	0.0223018	worm-dummy-11904x	worm-dummy-11904x
AGGGAAGA	ALIEN_NEW	2.52404	8.79137	-1.36828	85	8.79137	0.0223538	worm-dummy-02690x	worm-dummy-02690x
CAGCAGAA	ALIEN_NEW	0.943564	8.77711	-0.648875	57	8.77711	0.0225766	worm-dummy-04680x	worm-dummy-04680x
AGCATTGA	ALIEN_NEW	2.95756	8.77666	2.0821	17	8.77666	0.0225837	worm-dummy-02366x	worm-dummy-02366x
GCTGAAGA	ALIEN_NEW	1.17712	8.77505	0.602135	27	8.77505	0.022609	worm-dummy-10114x	worm-dummy-10114x
CAATTTGA	ALIEN_NEW	8.76697	2.1229	0.49347	10	8.76697	0.0227364	worm-dummy-04350x	worm-dummy-04350x
CGCTTTCA	ALIEN_NEW	8.76232	1.94516	-1.78386	78	8.76232	0.0228101	worm-dummy-06653x	worm-dummy-06653x
GGCAACAA	ALIEN_NEW	8.75512	0.772347	0.532166	39	8.75512	0.0229247	worm-dummy-10500x	worm-dummy-10500x
ACGGTAAA	ALIEN_NEW	8.75376	0.791893	-0.912142	57	8.75376	0.0229464	worm-dummy-01712x	worm-dummy-01712x
TGCCTAAA	ALIEN_NEW	8.74986	0	0.427773	8	8.74986	0.0230088	worm-dummy-14704x	worm-dummy-14704x
CATATCTA	ALIEN_NEW	0	8.73962	-0.0708269	29	8.73962	0.0231733	worm-dummy-04919x	worm-dummy-04919x
TATCTCAA	ALIEN_NEW	8.73365	5.62728	1.98197	85	8.73365	0.0232699	worm-dummy-13172x	worm-dummy-13172x
CTGTGATA	NATIVE_CONS	0.463499	8.73306	-1.18495	70	8.73306	0.0232794	mmul-miR-094882	dme-miR-2a,dme-miR-2b,dme-miR-2c,cel-miR-2,dps-miR-2a,dps-miR-2b,dps-miR-2c,dme-miR-6,dps-miR-6,dme-miR-11,dps-miR-11,dme-miR-13a,dme-miR-13b,dps-miR-13a,dps-miR-13b,cel-miR-43,cbr-miR-43,cel-miR-250,dme-miR-308,dps-miR-308,cel-miR-797,cbri-miR-011979,cbri-miR-012125,cbri-miR-012256,dmel-miR-049216,mmul-miR-094882
TAGATTCA	ALIEN_NEW	8.72671	2.67379	3.20126	3	8.72671	0.0233826	worm-dummy-12861x	worm-dummy-12861x
TACCTGTA	ALIEN_NEW	8.72445	0.175171	0.977729	10	8.72445	0.0234194	worm-dummy-12667x	worm-dummy-12667x
TTCTCAGA	ALIEN_NEW	0	8.72291	-0.513308	89	8.72291	0.0234445	worm-dummy-15826x	worm-dummy-15826x
ACGGGAAA	ALIEN_NEW	8.72217	0.449491	-0.208687	37	8.72217	0.0234566	worm-dummy-01696x	worm-dummy-01696x
GGCGAGCA	ALIEN_NEW	8.71908	2.4976	2.65653	9	8.71908	0.0235072	worm-dummy-10633x	worm-dummy-10633x
GAGGTGAA	ALIEN_NEW	8.70936	0.615182	0.929952	31	8.70936	0.0236669	worm-dummy-08888x	worm-dummy-08888x
TATATCCA	ALIEN_NEW	8.70461	0.852722	-0.759768	57	8.70461	0.0237453	worm-dummy-13109x	worm-dummy-13109x
ATAAACGA	ALIEN_NEW	8.70237	1.74133	1.08135	10	8.70237	0.0237824	worm-dummy-03078x	worm-dummy-03078x
CTTATGAA	ALIEN_NEW	1.4431	8.70177	0.93527	34	8.70177	0.0237923	worm-dummy-07992x	worm-dummy-07992x
ATTAGGAA	ALIEN_NEW	2.60248	8.70015	-0.0868644	62	8.70015	0.0238192	worm-dummy-03880x	worm-dummy-03880x
GGTGATGA	ALIEN_NEW	8.69667	1.19946	-0.186349	27	8.69667	0.023877	worm-dummy-11150x	worm-dummy-11150x
TCTAGTCA	NATIVE_CONS	8.69481	1.65385	1.56086	15	8.69481	0.023908	dme-miR-279	cel-miR-44,cbr-miR-44,cel-miR-45,cbr-miR-45,cel-miR-61,cbr-miR-61,cel-miR-247,dme-miR-279,dps-miR-279,dme-miR-286,dps-miR-286,dme-miR-996,ath-miR4240,cbri-miR-011962,cbri-miR-012099,cbri-miR-012146,cbri-miR-012183,cele-miR-012641,dpse-miR-053053
TTACTAGA	ALIEN_NEW	1.6576	8.68897	-3.55567	78	8.68897	0.0240055	worm-dummy-15474x	worm-dummy-15474x
AAGAGTCA	ALIEN_NEW	1.53307	8.68758	-0.453216	24	8.68758	0.0240288	worm-dummy-00557x	worm-dummy-00557x
CGGAATTA	ALIEN_NEW	1.76431	8.68435	0.452326	15	8.68435	0.0240829	worm-dummy-06671x	worm-dummy-06671x
CTTCGTAA	ALIEN_NEW	0.965451	8.67914	-0.717857	37	8.67914	0.0241705	worm-dummy-08044x	worm-dummy-08044x
ATCTGTCA	ALIEN_NEW	8.67543	2.86698	-2.80717	39	8.67543	0.0242331	worm-dummy-03565x	worm-dummy-03565x
AAGCGAGA	ALIEN_NEW	8.66416	1.31826	-0.797446	37	8.66416	0.0244243	worm-dummy-00610x	worm-dummy-00610x
CTCTTAAA	ALIEN_NEW	0.653615	8.66181	-1.0794	52	8.66181	0.0244644	worm-dummy-07664x	worm-dummy-07664x
CAATCTAA	ALIEN_NEW	8.65814	0.393366	0.479314	3	8.65814	0.0245271	worm-dummy-04316x	worm-dummy-04316x
GAGTATTA	ALIEN_VAR	0.235456	8.65704	-0.408541	81	8.65704	0.0245459	worm-dummy-08911x	worm-dummy-08911x
GGTTCTCA	ALIEN_NEW	0	8.64672	0.889012	10	8.64672	0.0247232	worm-dummy-11229x	worm-dummy-11229x
TCATTCGA	ALIEN_NEW	0	8.64382	-0.702855	45	8.64382	0.0247733	worm-dummy-13558x	worm-dummy-13558x
CTGCCCCA	ALIEN_NEW	8.6344	1.61891	-2.07868	41	8.6344	0.0249367	worm-dummy-07765x	worm-dummy-07765x
ATCCTTGA	ALIEN_NEW	1.35916	8.63352	1.46623	29	8.63352	0.024952	worm-dummy-03454x	worm-dummy-03454x
CGTCATGA	ALIEN_NEW	2.07143	8.63077	-0.955513	52	8.63077	0.0249999	worm-dummy-06990x	worm-dummy-06990x
GGCTGGCA	ALIEN_NEW	8.62309	2.24013	-3.40042	46	8.62309	0.0251343	worm-dummy-10729x	worm-dummy-10729x
TGGCATCA	ALIEN_NEW	0.962712	8.61349	0.534279	16	8.61349	0.0253033	worm-dummy-14925x	worm-dummy-14925x
ATCTATGA	ALIEN_NEW	8.6104	0.72825	0.946614	2	8.6104	0.0253579	worm-dummy-03534x	worm-dummy-03534x
TTCTGGAA	ALIEN_NEW	0.657856	8.60764	0.591646	15	8.60764	0.0254068	worm-dummy-15848x	worm-dummy-15848x
GCGTAGGA	ALIEN_NEW	3.63663	8.60615	-1.40468	39	8.60615	0.0254333	worm-dummy-09930x	worm-dummy-09930x
GGGTCAAA	ALIEN_NEW	8.60487	1.52944	0.186201	37	8.60487	0.025456	worm-dummy-10960x	worm-dummy-10960x
TGTTCTCA	ALIEN_NEW	0.345577	8.60356	0.692634	15	8.60356	0.0254793	worm-dummy-15325x	worm-dummy-15325x
TTATGAAA	ALIEN_NEW	2.08785	8.60008	0.0663652	34	8.60008	0.0255413	worm-dummy-15584x	worm-dummy-15584x
GATACTTA	ALIEN_NEW	1.06757	8.59716	-0.497149	57	8.59716	0.0255934	worm-dummy-08991x	worm-dummy-08991x
GAACTTAA	ALIEN_NEW	8.59408	0.420399	-0.567449	41	8.59408	0.0256485	worm-dummy-08316x	worm-dummy-08316x
GTAATCGA	ALIEN_NEW	8.58755	3.27345	-1.1798	67	8.58755	0.0257658	worm-dummy-11318x	worm-dummy-11318x
TCAACGAA	ALIEN_VAR	8.5866	3.57214	-1.45607	34	8.5866	0.0257829	worm-dummy-13336x	worm-dummy-13336x
GTCTTTAA	ALIEN_NEW	1.61603	8.58642	0.942022	23	8.58642	0.0257861	worm-dummy-11772x	worm-dummy-11772x
TCCCAGTA	ALIEN_NEW	8.58469	2.0605	0.871496	26	8.58469	0.0258173	worm-dummy-13643x	worm-dummy-13643x
TGATACTA	NATIVE_SPEC	2.1463	8.58222	0.231676	54	8.58222	0.0258619	cel-miR-257	cel-miR-257
CACTGCAA	ALIEN_VAR	1.22492	8.58055	-0.182501	59	8.58055	0.0258921	worm-dummy-04580x	worm-dummy-04580x
ACACGTGA	ALIEN_NEW	8.57509	0.476919	2.58184	13	8.57509	0.0259911	worm-dummy-01134x	worm-dummy-01134x
CTCACTCA	ALIEN_NEW	8.57138	0.20548	-1.0089	52	8.57138	0.0260585	worm-dummy-07453x	worm-dummy-07453x
AGCTCAAA	ALIEN_NEW	8.56705	1.86752	-0.473436	34	8.56705	0.0261375	worm-dummy-02512x	worm-dummy-02512x
ATCTCTAA	ALIEN_NEW	0.730546	8.56586	-1.49471	50	8.56586	0.0261592	worm-dummy-03548x	worm-dummy-03548x
GCACGCAA	ALIEN_NEW	8.56308	0	0.0234852	31	8.56308	0.0262101	worm-dummy-09316x	worm-dummy-09316x
AGAGACGA	ALIEN_NEW	0.353718	8.56201	0.288304	52	8.56201	0.0262297	worm-dummy-02182x	worm-dummy-02182x
TTCGTAAA	ALIEN_NEW	2.07086	8.55476	-1.75282	54	8.55476	0.026363	worm-dummy-15792x	worm-dummy-15792x
CCGTGTTA	ALIEN_NEW	1.30006	8.55452	-1.35682	89	8.55452	0.0263674	worm-dummy-05871x	worm-dummy-05871x
TGAGCTCA	ALIEN_NEW	8.54578	1.41259	-0.248314	29	8.54578	0.026529	worm-dummy-14493x	worm-dummy-14493x
AATACACA	ALIEN_NEW	8.54561	0	0.799624	12	8.54561	0.0265321	worm-dummy-00785x	worm-dummy-00785x
GACTGCAA	ALIEN_VAR	1.39585	8.54006	-0.391226	59	8.54006	0.0266353	worm-dummy-08676x	worm-dummy-08676x
GACGCCGA	ALIEN_NEW	8.53983	1.42368	7.3097	15	8.53983	0.0266396	worm-dummy-08598x	worm-dummy-08598x
TGCTCTCA	ALIEN_NEW	2.9363	8.53814	-0.0174828	45	8.53814	0.0266711	worm-dummy-14813x	worm-dummy-14813x
TCGAATAA	ALIEN_NEW	8.53594	0.87436	1.00805	31	8.53594	0.0267122	worm-dummy-13836x	worm-dummy-13836x
TCCGGACA	ALIEN_NEW	8.53554	0.801617	-0.90272	62	8.53554	0.0267196	worm-dummy-13729x	worm-dummy-13729x
AACTCGCA	ALIEN_NEW	8.53431	0.607129	-0.917473	67	8.53431	0.0267426	worm-dummy-00473x	worm-dummy-00473x
TATATAAA	ALIEN_NEW	8.53431	0.859413	-0.414489	97	8.53431	0.0267426	worm-dummy-13104x	worm-dummy-13104x
GGTGTGAA	ALIEN_NEW	1.45683	8.53212	-1.05548	54	8.53212	0.0267836	worm-dummy-11192x	worm-dummy-11192x
CCTATATA	ALIEN_NEW	8.53202	1.44251	-1.81096	62	8.53202	0.0267855	worm-dummy-05939x	worm-dummy-05939x
GTAGTAAA	ALIEN_NEW	8.52931	0	-1.26695	81	8.52931	0.0268363	worm-dummy-11440x	worm-dummy-11440x
ACGTAACA	ALIEN_NEW	4.06151	8.52584	2.22267	9	8.52584	0.0269015	worm-dummy-01729x	worm-dummy-01729x
TTATACTA	ALIEN_NEW	2.27156	8.52388	0.774251	37	8.52388	0.0269384	worm-dummy-15559x	worm-dummy-15559x
TATCAACA	ALIEN_NEW	1.43089	8.52209	-0.994883	57	8.52209	0.0269722	worm-dummy-13121x	worm-dummy-13121x
GGAGCTCA	ALIEN_NEW	8.51276	0	0.144944	29	8.51276	0.0271488	worm-dummy-10397x	worm-dummy-10397x
GATACATA	ALIEN_NEW	8.50949	3.95183	-1.44085	52	8.50949	0.027211	worm-dummy-08979x	worm-dummy-08979x
TTCCAGTA	NATIVE_SPEC	1.57309	8.50657	-2.41967	93	8.50657	0.0272666	cel-miR-60*	cel-miR-60*,cel-miR-1823
TGAGCCGA	ALIEN_NEW	1.36383	8.50592	-3.74741	78	8.50592	0.027279	worm-dummy-14486x	worm-dummy-14486x
AGATGTCA	ALIEN_NEW	1.49141	8.50319	-1.53256	48	8.50319	0.0273312	worm-dummy-02285x	worm-dummy-02285x
TTCCATGA	ALIEN_NEW	8.50073	0	0.620227	24	8.50073	0.0273783	worm-dummy-15694x	worm-dummy-15694x
CATTCCAA	ALIEN_NEW	0.99595	8.49468	1.28569	17	8.49468	0.0274945	worm-dummy-05076x	worm-dummy-05076x
TGTTGCTA	ALIEN_NEW	8.48755	2.03525	-0.520365	48	8.48755	0.027632	worm-dummy-15335x	worm-dummy-15335x
TAGCTGCA	ALIEN_NEW	8.47972	4.13302	-0.634009	45	8.47972	0.0277839	worm-dummy-12921x	worm-dummy-12921x
GATAGGTA	ALIEN_NEW	8.47851	0.374763	-0.0124144	26	8.47851	0.0278075	worm-dummy-09003x	worm-dummy-09003x
GCTTTTGA	ALIEN_NEW	0.783988	8.47803	-1.57182	52	8.47803	0.0278168	worm-dummy-10238x	worm-dummy-10238x
CGGTAAAA	ALIEN_NEW	8.4635	0.709641	0.621397	19	8.4635	0.0281013	worm-dummy-06848x	worm-dummy-06848x
TTTAGCTA	ALIEN_NEW	8.4607	0	0.182022	45	8.4607	0.0281565	worm-dummy-16167x	worm-dummy-16167x
TCAGCTGA	ALIEN_NEW	8.45924	2.9869	-2.8313	81	8.45924	0.0281853	worm-dummy-13470x	worm-dummy-13470x
TAGACTAA	ALIEN_NEW	8.45625	0	1.04422	12	8.45625	0.0282444	worm-dummy-12828x	worm-dummy-12828x
AGAGTTAA	ALIEN_NEW	8.45398	0	1.03183	26	8.45398	0.0282893	worm-dummy-02236x	worm-dummy-02236x
GCTAACCA	ALIEN_NEW	8.45331	0	1.06388	12	8.45331	0.0283026	worm-dummy-09989x	worm-dummy-09989x
AGCGTCCA	ALIEN_NEW	1.13175	8.44577	0.505586	20	8.44577	0.0284525	worm-dummy-02485x	worm-dummy-02485x
CCTACGTA	ALIEN_NEW	0.066673	8.44008	-1.51688	81	8.44008	0.0285662	worm-dummy-05915x	worm-dummy-05915x
GCGGGCAA	ALIEN_NEW	8.43405	0.289648	0.404181	13	8.43405	0.0286872	worm-dummy-09892x	worm-dummy-09892x
CACATGCA	ALIEN_NEW	8.43239	0.728613	-1.07891	64	8.43239	0.0287205	worm-dummy-04409x	worm-dummy-04409x
TATACGCA	ALIEN_NEW	8.43125	1.07291	-0.952194	54	8.43125	0.0287435	worm-dummy-13081x	worm-dummy-13081x
CAGGTAGA	ALIEN_NEW	3.35101	8.42882	1.34312	93	8.42882	0.0287925	worm-dummy-04786x	worm-dummy-04786x
CCTAGTCA	ALIEN_VAR	8.42598	0.797322	1.50403	15	8.42598	0.0288499	worm-dummy-05933x	worm-dummy-05933x
TGCAGCTA	ALIEN_VAR	8.42287	2.6566	-0.0773728	37	8.42287	0.0289128	worm-dummy-14631x	worm-dummy-14631x
CATAAAAA	ALIEN_NEW	0	8.41982	0.339718	29	8.41982	0.0289747	worm-dummy-04864x	worm-dummy-04864x
GTTGGTCA	ALIEN_NEW	3.08957	8.41426	-4.2996	89	8.41426	0.0290879	worm-dummy-12205x	worm-dummy-12205x
AAGGGTAA	ALIEN_NEW	8.41395	0.483707	-0.382561	39	8.41395	0.0290942	worm-dummy-00684x	worm-dummy-00684x
GGTTAGAA	ALIEN_NEW	8.41319	0.809646	-0.727749	78	8.41319	0.0291097	worm-dummy-11208x	worm-dummy-11208x
CAAACCAA	ALIEN_NEW	4.06177	8.41077	-1.68497	59	8.41077	0.0291591	worm-dummy-04116x	worm-dummy-04116x
ACTAATCA	ALIEN_NEW	1.59371	8.40933	-0.886082	89	8.40933	0.0291886	worm-dummy-01805x	worm-dummy-01805x
TTTGGCCA	ALIEN_NEW	8.40524	1.71581	1.789	19	8.40524	0.0292724	worm-dummy-16293x	worm-dummy-16293x
TTCTTCAA	ALIEN_NEW	0.797943	8.39306	-1.49442	52	8.39306	0.0295236	worm-dummy-15860x	worm-dummy-15860x
ATGTGAAA	ALIEN_NEW	1.46341	8.39288	-0.886112	46	8.39288	0.0295273	worm-dummy-03808x	worm-dummy-03808x
TACGTGTA	ALIEN_NEW	8.39069	1.26941	0.0229822	31	8.39069	0.0295727	worm-dummy-12731x	worm-dummy-12731x
CGGTTACA	ALIEN_NEW	8.38488	2.02736	0.396312	23	8.38488	0.0296935	worm-dummy-06897x	worm-dummy-06897x
ACAGCAGA	ALIEN_NEW	1.67559	8.38329	-4.163	57	8.38329	0.0297266	worm-dummy-01170x	worm-dummy-01170x
GTTCTCAA	ALIEN_NEW	1.02705	8.3805	0.622068	10	8.3805	0.0297848	worm-dummy-12148x	worm-dummy-12148x
ATACTTTA	ALIEN_NEW	0.395484	8.37919	-0.337388	46	8.37919	0.0298122	worm-dummy-03199x	worm-dummy-03199x
GAGTGAAA	ALIEN_NEW	8.374	0	0.00221321	57	8.374	0.029921	worm-dummy-08928x	worm-dummy-08928x
ATTCTTTA	ALIEN_NEW	8.37215	0	-0.67761	67	8.37215	0.0299599	worm-dummy-03967x	worm-dummy-03967x
TGTATTGA	ALIEN_NEW	8.37111	0	0.335239	48	8.37111	0.0299817	worm-dummy-15166x	worm-dummy-15166x
TGAATGTA	ALIEN_NEW	8.36823	0	0.15418	3	8.36823	0.0300424	worm-dummy-14395x	worm-dummy-14395x
TACGGGAA	ALIEN_NEW	8.36368	0.762498	0.137886	39	8.36368	0.0301385	worm-dummy-12712x	worm-dummy-12712x
ATTTATAA	ALIEN_NEW	3.17285	8.36145	-2.37898	89	8.36145	0.0301857	worm-dummy-04044x	worm-dummy-04044x
TGGTTAGA	ALIEN_NEW	8.35534	0.63558	0.031931	21	8.35534	0.0303154	worm-dummy-15090x	worm-dummy-15090x
TCCCCAAA	ALIEN_NEW	2.24722	8.35168	-1.19791	42	8.35168	0.0303934	worm-dummy-13648x	worm-dummy-13648x
TATTGCGA	ALIEN_NEW	0	8.35149	-1.04216	74	8.35149	0.0303975	worm-dummy-13286x	worm-dummy-13286x
AGTGGCCA	ALIEN_NEW	8.35144	2.05301	-1.42634	46	8.35144	0.0303985	worm-dummy-02981x	worm-dummy-02981x
AATACGTA	ALIEN_NEW	8.35063	3.81481	-1.68924	81	8.35063	0.0304158	worm-dummy-00795x	worm-dummy-00795x
CATATCCA	ALIEN_NEW	8.34983	0	-0.812708	46	8.34983	0.0304329	worm-dummy-04917x	worm-dummy-04917x
CGCATTGA	ALIEN_NEW	0.533562	8.34917	1.48316	17	8.34917	0.030447	worm-dummy-06462x	worm-dummy-06462x
TGCGCATA	ALIEN_NEW	8.34829	5.18643	-0.229101	3	8.34829	0.0304658	worm-dummy-14739x	worm-dummy-14739x
CGATATTA	ALIEN_NEW	8.34254	2.00725	2.35681	3	8.34254	0.0305891	worm-dummy-06351x	worm-dummy-06351x
TACAATTA	ALIEN_NEW	0.60187	8.34236	-1.06858	42	8.34236	0.030593	worm-dummy-12559x	worm-dummy-12559x
ACCGAGTA	ALIEN_NEW	1.2069	8.33902	-0.411566	42	8.33902	0.0306648	worm-dummy-01419x	worm-dummy-01419x
GGACTGTA	ALIEN_NEW	8.33845	3.83022	-0.40893	31	8.33845	0.0306771	worm-dummy-10363x	worm-dummy-10363x
AGTTGCCA	ALIEN_NEW	8.33439	0	-0.250593	54	8.33439	0.0307647	worm-dummy-03045x	worm-dummy-03045x
ATAGTTTA	ALIEN_VAR	3.04984	8.33193	0.69133	9	8.33193	0.0308179	worm-dummy-03263x	worm-dummy-03263x
ATTGTAAA	ALIEN_NEW	3.38372	8.3191	-0.98492	57	8.3191	0.0310968	worm-dummy-04016x	worm-dummy-04016x
TTATATAA	ALIEN_NEW	8.31702	0.122522	-0.125847	97	8.31702	0.0311423	worm-dummy-15564x	worm-dummy-15564x
TAATATAA	ALIEN_NEW	2.92522	8.31214	-0.961513	59	8.31214	0.0312493	worm-dummy-12492x	worm-dummy-12492x
GCTGCAAA	ALIEN_NEW	1.12916	8.30675	2.28684	20	8.30675	0.0313678	worm-dummy-10128x	worm-dummy-10128x
GGTAAAAA	ALIEN_NEW	8.30405	3.20684	0.617513	17	8.30405	0.0314274	worm-dummy-11008x	worm-dummy-11008x
TAGAGTGA	ALIEN_NEW	0.243643	8.30301	0.28442	41	8.30301	0.0314504	worm-dummy-12846x	worm-dummy-12846x
CATAACTA	ALIEN_NEW	2.3073	8.29802	-0.0762971	23	8.29802	0.0315609	worm-dummy-04871x	worm-dummy-04871x
AAGTGAAA	ALIEN_NEW	8.29788	0	-0.231699	57	8.29788	0.031564	worm-dummy-00736x	worm-dummy-00736x
ACAATGGA	ALIEN_NEW	1.60327	8.29662	1.4194	5	8.29662	0.0315919	worm-dummy-01082x	worm-dummy-01082x
GGGAGAAA	ALIEN_NEW	8.29121	2.24951	0.272535	29	8.29121	0.0317123	worm-dummy-10784x	worm-dummy-10784x
CAATGGGA	ALIEN_NEW	8.28716	1.42927	-0.209961	21	8.28716	0.0318027	worm-dummy-04330x	worm-dummy-04330x
GAGCACTA	ALIEN_NEW	8.28566	0.019353	2.14771	13	8.28566	0.0318362	worm-dummy-08775x	worm-dummy-08775x
TGGTCATA	ALIEN_NEW	8.28325	0	-0.322157	67	8.28325	0.0318902	worm-dummy-15059x	worm-dummy-15059x
CACACATA	ALIEN_NEW	8.27383	0	0.915469	36	8.27383	0.0321021	worm-dummy-04371x	worm-dummy-04371x
AGTAATCA	ALIEN_NEW	8.26979	0	1.27717	3	8.26979	0.0321934	worm-dummy-02829x	worm-dummy-02829x
TACGTACA	ALIEN_NEW	8.26763	1.11591	-1.1353	48	8.26763	0.0322424	worm-dummy-12721x	worm-dummy-12721x
TAGCATTA	ALIEN_NEW	2.24866	8.2614	-0.892487	45	8.2614	0.032384	worm-dummy-12879x	worm-dummy-12879x
TTTATGAA	ALIEN_NEW	2.34247	8.25642	0.742633	19	8.25642	0.0324976	worm-dummy-16184x	worm-dummy-16184x
CTTGTTTA	ALIEN_NEW	8.2553	0	-0.156158	70	8.2553	0.0325232	worm-dummy-08127x	worm-dummy-08127x
ATCAGAAA	ALIEN_NEW	1.55701	8.25366	-1.6323	74	8.25366	0.0325607	worm-dummy-03360x	worm-dummy-03360x
TCATTTAA	ALIEN_NEW	8.25059	0	0.212395	6	8.25059	0.0326311	worm-dummy-13564x	worm-dummy-13564x
GCCTACCA	ALIEN_NEW	8.24315	1.08424	-0.460911	31	8.24315	0.0328024	worm-dummy-09669x	worm-dummy-09669x
AATATCCA	ALIEN_NEW	8.23562	2.18527	-1.65744	64	8.23562	0.0329766	worm-dummy-00821x	worm-dummy-00821x
GTCGTTGA	ALIEN_NEW	8.23516	0	-0.315743	78	8.23516	0.0329873	worm-dummy-11710x	worm-dummy-11710x
GCCTGTGA	ALIEN_VAR	3.58201	8.23342	-2.19791	93	8.23342	0.0330277	worm-dummy-09710x	worm-dummy-09710x
AATTTGTA	ALIEN_NEW	8.23206	1.26785	0.889649	9	8.23206	0.0330593	worm-dummy-01019x	worm-dummy-01019x
TGGTTGAA	ALIEN_NEW	2.83278	8.22639	0.436434	21	8.22639	0.0331915	worm-dummy-15096x	worm-dummy-15096x
TCGAAAAA	ALIEN_NEW	8.22517	0.494981	1.61776	17	8.22517	0.03322	worm-dummy-13824x	worm-dummy-13824x
CATTTACA	ALIEN_NEW	8.22411	0	-0.00766629	97	8.22411	0.0332448	worm-dummy-05105x	worm-dummy-05105x
TATACTGA	ALIEN_NEW	0	8.22321	-0.0054878	50	8.22321	0.0332659	worm-dummy-13086x	worm-dummy-13086x
AAGTGTTA	ALIEN_NEW	1.70205	8.22132	0.2579	31	8.22132	0.0333102	worm-dummy-00751x	worm-dummy-00751x
ACCATTCA	ALIEN_NEW	5.11577	8.2157	0.689775	24	8.2157	0.0334422	worm-dummy-01341x	worm-dummy-01341x
TTATACCA	ALIEN_NEW	4.75718	8.21434	-0.266056	97	8.21434	0.0334742	worm-dummy-15557x	worm-dummy-15557x
GGGCTGAA	ALIEN_NEW	8.21033	1.87636	-0.515068	36	8.21033	0.0335688	worm-dummy-10872x	worm-dummy-10872x
TAAGCCAA	ALIEN_NEW	8.2067	3.59785	1.83097	24	8.2067	0.0336547	worm-dummy-12436x	worm-dummy-12436x
TAAATAGA	ALIEN_NEW	8.2052	0.520488	-0.27039	97	8.2052	0.0336903	worm-dummy-12338x	worm-dummy-12338x
ATCGTAAA	ALIEN_NEW	1.40662	8.20359	-2.85607	54	8.20359	0.0337285	worm-dummy-03504x	worm-dummy-03504x
TAAATGAA	ALIEN_NEW	8.20296	0	-0.12186	26	8.20296	0.0337435	worm-dummy-12344x	worm-dummy-12344x
CAATACAA	ALIEN_NEW	3.04535	8.20277	-1.60742	81	8.20277	0.033748	worm-dummy-04292x	worm-dummy-04292x
TAAATAAA	ALIEN_NEW	0	8.20059	0.109838	67	8.20059	0.0337998	worm-dummy-12336x	worm-dummy-12336x
TGTTGGGA	ALIEN_NEW	8.20031	1.79492	6.3978	2	8.20031	0.0338065	worm-dummy-15338x	worm-dummy-15338x
ACAGCTGA	ALIEN_NEW	8.19703	2.2847	-1.58063	52	8.19703	0.0338847	worm-dummy-01182x	worm-dummy-01182x
TGTGTGCA	ALIEN_NEW	8.19621	2.82943	-5.37761	81	8.19621	0.0339042	worm-dummy-15289x	worm-dummy-15289x
TTTTTAAA	ALIEN_NEW	8.19616	4.36552	-6.23391	59	8.19616	0.0339054	worm-dummy-16368x	worm-dummy-16368x
TTTTTACA	ALIEN_NEW	2.37543	8.19577	-0.577187	67	8.19577	0.0339148	worm-dummy-16369x	worm-dummy-16369x
GCTACTTA	ALIEN_NEW	8.19574	1.86251	-0.647217	46	8.19574	0.0339155	worm-dummy-10015x	worm-dummy-10015x
AACTGTGA	ALIEN_NEW	1.74547	8.19209	-1.94345	85	8.19209	0.0340028	worm-dummy-00494x	worm-dummy-00494x
GGCATTGA	ALIEN_NEW	2.20793	8.18899	1.84574	17	8.18899	0.0340771	worm-dummy-10558x	worm-dummy-10558x
ACTTTTGA	ALIEN_NEW	1.57792	8.17336	-1.81749	78	8.17336	0.0344543	worm-dummy-02046x	worm-dummy-02046x
GACCCAGA	ALIEN_NEW	8.17041	1.44135	1.39607	3	8.17041	0.034526	worm-dummy-08530x	worm-dummy-08530x
GGCCCGAA	ALIEN_NEW	8.16661	0	0.138032	2	8.16661	0.0346186	worm-dummy-10584x	worm-dummy-10584x
AAATAGTA	ALIEN_NEW	8.16464	0	-0.888452	93	8.16464	0.0346667	worm-dummy-00203x	worm-dummy-00203x
TACCTATA	ALIEN_NEW	8.16442	0	-0.482967	50	8.16442	0.034672	worm-dummy-12659x	worm-dummy-12659x
TTGTATAA	ALIEN_NEW	1.71802	8.15389	-2.70364	70	8.15389	0.0349303	worm-dummy-16076x	worm-dummy-16076x
ACATTCGA	ALIEN_NEW	1.87661	8.14756	-3.10015	67	8.14756	0.0350865	worm-dummy-01270x	worm-dummy-01270x
TCTTGGAA	ALIEN_NEW	8.14687	0	-1.53251	59	8.14687	0.0351035	worm-dummy-14312x	worm-dummy-14312x
GGTGACTA	ALIEN_NEW	8.14497	3.16309	-3.12993	59	8.14497	0.0351506	worm-dummy-11143x	worm-dummy-11143x
GAAGACGA	ALIEN_NEW	8.14358	1.3818	-0.373815	48	8.14358	0.035185	worm-dummy-08326x	worm-dummy-08326x
GATTGCAA	ALIEN_NEW	1.13619	8.13959	-2.24914	62	8.13959	0.0352841	worm-dummy-09188x	worm-dummy-09188x
ATTCATTA	ALIEN_NEW	8.13398	0.954271	-0.335893	34	8.13398	0.0354239	worm-dummy-03919x	worm-dummy-03919x
AAAAAAGA	ALIEN_NEW	8.13291	1.21286	0.163572	27	8.13291	0.0354507	worm-dummy-00002x	worm-dummy-00002x
TGAACTAA	ALIEN_NEW	8.12918	5.5633	0.0726964	89	8.12918	0.035544	worm-dummy-14364x	worm-dummy-14364x
TAGTGAAA	ALIEN_NEW	8.12894	0	-0.866252	70	8.12894	0.0355501	worm-dummy-13024x	worm-dummy-13024x
CACATACA	ALIEN_NEW	8.12862	0	-0.681569	32	8.12862	0.0355581	worm-dummy-04401x	worm-dummy-04401x
TCACGTGA	ALIEN_NEW	8.11769	1.93712	0.887968	32	8.11769	0.0358332	worm-dummy-13422x	worm-dummy-13422x
TAACTAAA	ALIEN_NEW	8.11371	2.40583	-2.45916	70	8.11371	0.0359339	worm-dummy-12400x	worm-dummy-12400x
TTTCAGAA	ALIEN_NEW	0.27461	8.11221	-0.592253	46	8.11221	0.035972	worm-dummy-16200x	worm-dummy-16200x
GTGCACTA	ALIEN_NEW	8.11027	1.35405	0.558182	19	8.11027	0.0360212	worm-dummy-11847x	worm-dummy-11847x
TCAGTGTA	ALIEN_NEW	0	8.10879	0.0610356	29	8.10879	0.0360588	worm-dummy-13499x	worm-dummy-13499x
CGTAGGAA	ALIEN_NEW	3.64585	8.10867	-2.6316	39	8.10867	0.0360619	worm-dummy-06952x	worm-dummy-06952x
TATTAGGA	ALIEN_NEW	0	8.10642	-0.264076	57	8.10642	0.0361192	worm-dummy-13258x	worm-dummy-13258x
CAGTTACA	ALIEN_NEW	8.09846	0.397994	-1.35012	64	8.09846	0.0363226	worm-dummy-04849x	worm-dummy-04849x
GTTGTCCA	ALIEN_NEW	8.09753	0	-0.485707	39	8.09753	0.0363464	worm-dummy-12213x	worm-dummy-12213x
CGCGTGTA	ALIEN_NEW	8.09317	1.07576	-0.937962	59	8.09317	0.0364584	worm-dummy-06587x	worm-dummy-06587x
ATCAGTCA	ALIEN_NEW	0.979728	8.09267	0.62868	21	8.09267	0.0364712	worm-dummy-03373x	worm-dummy-03373x
GCTCACAA	ALIEN_NEW	8.09232	1.3418	5.24692	4	8.09232	0.0364802	worm-dummy-10052x	worm-dummy-10052x
AATTTGAA	ALIEN_NEW	8.09204	0	0.236358	41	8.09204	0.0364874	worm-dummy-01016x	worm-dummy-01016x
CATGATCA	ALIEN_NEW	3.58884	8.09157	-3.72075	97	8.09157	0.0364995	worm-dummy-05005x	worm-dummy-05005x
ATACCCAA	ALIEN_NEW	8.08946	5.13685	1.29173	16	8.08946	0.0365539	worm-dummy-03156x	worm-dummy-03156x
GAAATGAA	ALIEN_NEW	8.0873	3.71637	0.0445187	26	8.0873	0.0366097	worm-dummy-08248x	worm-dummy-08248x
GCATAACA	ALIEN_NEW	0.751984	8.08677	0.553527	24	8.08677	0.0366234	worm-dummy-09409x	worm-dummy-09409x
AAGATTCA	ALIEN_NEW	8.08602	2.49544	1.23857	2	8.08602	0.0366428	worm-dummy-00573x	worm-dummy-00573x
CTGTGGTA	ALIEN_NEW	8.08511	0.228161	-0.579282	78	8.08511	0.0366663	worm-dummy-07915x	worm-dummy-07915x
AACGAAAA	ALIEN_NEW	8.08475	2.56142	0.310058	32	8.08475	0.0366756	worm-dummy-00384x	worm-dummy-00384x
GAGCGAGA	ALIEN_NEW	8.08199	1.83398	-2.2103	50	8.08199	0.0367471	worm-dummy-08802x	worm-dummy-08802x
ATTTGTCA	ALIEN_NEW	8.0817	2.50724	-1.03824	54	8.0817	0.0367546	worm-dummy-04077x	worm-dummy-04077x
ATTGCGAA	ALIEN_NEW	1.91594	8.08152	-3.37497	78	8.08152	0.0367593	worm-dummy-03992x	worm-dummy-03992x
TCTTACGA	ALIEN_NEW	8.07711	2.63636	2.5919	2	8.07711	0.0368739	worm-dummy-14278x	worm-dummy-14278x
TTGCGTCA	ALIEN_NEW	1.33967	8.07348	0.1647	31	8.07348	0.0369685	worm-dummy-15981x	worm-dummy-15981x
GAGTGCTA	ALIEN_NEW	3.81105	8.07227	-0.63042	89	8.07227	0.0370001	worm-dummy-08935x	worm-dummy-08935x
GACGACGA	ALIEN_NEW	8.07151	0	0.0787698	32	8.07151	0.0370199	worm-dummy-08582x	worm-dummy-08582x
ACTTTGAA	ALIEN_NEW	6.14509	8.06932	-0.154458	45	8.06932	0.0370772	worm-dummy-02040x	worm-dummy-02040x
TTATAGTA	ALIEN_NEW	0	8.06568	-0.293183	93	8.06568	0.0371726	worm-dummy-15563x	worm-dummy-15563x
ACCAAACA	ALIEN_NEW	0.713137	8.06105	0.705027	6	8.06105	0.0372943	worm-dummy-01281x	worm-dummy-01281x
GTGGCTAA	ALIEN_NEW	8.06091	6.05011	-1.027	62	8.06091	0.037298	worm-dummy-11932x	worm-dummy-11932x
AACCTAAA	ALIEN_NEW	4.29972	8.05987	0.284069	85	8.05987	0.0373254	worm-dummy-00368x	worm-dummy-00368x
AGCTTGCA	ALIEN_NEW	0.591147	8.05189	-0.108565	54	8.05189	0.0375363	worm-dummy-02553x	worm-dummy-02553x
ATATGATA	ALIEN_NEW	0	8.05116	-0.380682	45	8.05116	0.0375556	worm-dummy-03299x	worm-dummy-03299x
ACCTATGA	ALIEN_NEW	3.49042	8.04721	-0.577143	39	8.04721	0.0376605	worm-dummy-01486x	worm-dummy-01486x
CGTACTCA	ALIEN_NEW	8.04539	0	-0.407169	39	8.04539	0.0377089	worm-dummy-06941x	worm-dummy-06941x
AGGCAGGA	ALIEN_NEW	8.04337	0.990682	-0.231122	46	8.04337	0.0377628	worm-dummy-02634x	worm-dummy-02634x
CGCCAGAA	ALIEN_NEW	8.04013	0.630913	1.15614	21	8.04013	0.0378493	worm-dummy-06472x	worm-dummy-06472x
GTTAAGTA	ALIEN_NEW	0.678165	8.03814	-1.53283	89	8.03814	0.0379025	worm-dummy-12043x	worm-dummy-12043x
CCCAACGA	ALIEN_NEW	8.03751	0	0.769101	5	8.03751	0.0379194	worm-dummy-05382x	worm-dummy-05382x
CTCTCTAA	ALIEN_NEW	1.32405	8.03678	-2.54419	50	8.03678	0.0379389	worm-dummy-07644x	worm-dummy-07644x
GAACCTAA	ALIEN_NEW	1.23495	8.03489	-4.09562	85	8.03489	0.0379896	worm-dummy-08284x	worm-dummy-08284x
CCATAAGA	ALIEN_NEW	0	8.03431	0.385788	23	8.03431	0.0380052	worm-dummy-05314x	worm-dummy-05314x
TACTTTAA	ALIEN_NEW	0	8.02964	0.877216	20	8.02964	0.0381307	worm-dummy-12796x	worm-dummy-12796x
CGGCATGA	ALIEN_NEW	8.02921	0.802454	-0.119403	23	8.02921	0.0381423	worm-dummy-06734x	worm-dummy-06734x
CTATAGTA	ALIEN_NEW	0	8.02828	0.0251938	34	8.02828	0.0381674	worm-dummy-07371x	worm-dummy-07371x
AGCATCCA	ALIEN_NEW	1.13458	8.02443	2.13998	19	8.02443	0.0382713	worm-dummy-02357x	worm-dummy-02357x
AGGAAACA	ALIEN_NEW	1.78226	8.0148	2.3717	6	8.0148	0.0385326	worm-dummy-02561x	worm-dummy-02561x
AGAGCTCA	ALIEN_NEW	8.01151	0	-0.0880785	29	8.01151	0.0386223	worm-dummy-02205x	worm-dummy-02205x
GGCGTGTA	ALIEN_NEW	8.00949	1.04156	-1.9961	62	8.00949	0.0386774	worm-dummy-10683x	worm-dummy-10683x
AGTGAATA	ALIEN_NEW	8.00793	0	-1.44436	97	8.00793	0.0387201	worm-dummy-02947x	worm-dummy-02947x
GTCTTTTA	ALIEN_NEW	8.00568	0.31792	-0.0481264	16	8.00568	0.0387817	worm-dummy-11775x	worm-dummy-11775x
TCTCGCCA	ALIEN_NEW	8.00202	2.63999	-2.77283	59	8.00202	0.0388821	worm-dummy-14181x	worm-dummy-14181x
CGAGTTAA	ALIEN_NEW	8.00057	1.18223	1.15908	26	8.00057	0.038922	worm-dummy-06332x	worm-dummy-06332x
TCCAAACA	ALIEN_NEW	0.469072	7.99591	1.37885	9	7.99591	0.0390504	worm-dummy-13569x	worm-dummy-13569x
CTTACGAA	ALIEN_NEW	7.99469	1.01132	2.78212	2	7.99469	0.0390841	worm-dummy-07960x	worm-dummy-07960x
ATAAAGGA	ALIEN_NEW	7.99054	0.5841	0.716783	0	7.99054	0.0391989	worm-dummy-03082x	worm-dummy-03082x
AAGCAAGA	ALIEN_NEW	7.9886	2.9328	-1.25327	39	7.9886	0.0392527	worm-dummy-00578x	worm-dummy-00578x
GTTTATAA	ALIEN_NEW	2.52665	7.98827	-1.34118	89	7.98827	0.0392619	worm-dummy-12236x	worm-dummy-12236x
TACTTATA	ALIEN_NEW	7.98588	1.51311	-0.775605	52	7.98588	0.0393282	worm-dummy-12787x	worm-dummy-12787x
CGATCCCA	ALIEN_NEW	7.98249	0	-0.330605	39	7.98249	0.0394226	worm-dummy-06357x	worm-dummy-06357x
TCGCGAAA	ALIEN_NEW	7.97828	0.796549	-0.40753	48	7.97828	0.0395401	worm-dummy-13920x	worm-dummy-13920x
TAGTATGA	ALIEN_NEW	1.81599	7.9765	-4.9093	64	7.9765	0.0395899	worm-dummy-13006x	worm-dummy-13006x
CAAATATA	ALIEN_NEW	0.738305	7.97638	-1.44641	50	7.97638	0.0395933	worm-dummy-04147x	worm-dummy-04147x
AGGATCCA	ALIEN_NEW	7.97611	0.626009	-0.0783267	15	7.97611	0.0396008	worm-dummy-02613x	worm-dummy-02613x
AGTAGTGA	ALIEN_NEW	7.16485	7.9741	-0.675861	2	7.9741	0.0396571	worm-dummy-02862x	worm-dummy-02862x
TTCAAGCA	ALIEN_NEW	3.38759	7.97249	-2.72481	54	7.97249	0.0397023	worm-dummy-15625x	worm-dummy-15625x
ATGTCACA	ALIEN_NEW	7.96833	4.131	-1.87313	57	7.96833	0.0398193	worm-dummy-03793x	worm-dummy-03793x
TAGAGATA	ALIEN_NEW	7.96818	0.323179	1.15694	26	7.96818	0.0398235	worm-dummy-12835x	worm-dummy-12835x
CCATGAGA	ALIEN_NEW	7.96523	0	0.775857	10	7.96523	0.0399066	worm-dummy-05346x	worm-dummy-05346x
TATCGTAA	ALIEN_NEW	0	7.96478	-1.4454	62	7.96478	0.0399193	worm-dummy-13164x	worm-dummy-13164x
ACATAATA	ALIEN_VAR	5.88448	7.95771	0.0113739	64	7.95771	0.0401194	worm-dummy-01219x	worm-dummy-01219x
GTCTAGCA	ALIEN_NEW	1.1706	7.95608	-1.69585	57	7.95608	0.0401657	worm-dummy-11721x	worm-dummy-11721x
GACTTTAA	ALIEN_NEW	1.27419	7.955	-0.110615	59	7.955	0.0401964	worm-dummy-08700x	worm-dummy-08700x
CTTGTTAA	ALIEN_NEW	2.15972	7.95306	0.900821	9	7.95306	0.0402516	worm-dummy-08124x	worm-dummy-08124x
AACTTTAA	ALIEN_NEW	1.63151	7.95243	-0.386227	59	7.95243	0.0402695	worm-dummy-00508x	worm-dummy-00508x
GTATACAA	ALIEN_NEW	7.9507	2.425	-0.690005	37	7.9507	0.0403189	worm-dummy-11460x	worm-dummy-11460x
ATGGAAAA	ALIEN_NEW	1.03207	7.94925	0.578348	41	7.94925	0.0403602	worm-dummy-03712x	worm-dummy-03712x
GTCGGCGA	ALIEN_NEW	7.94807	0.874093	2.05108	4	7.94807	0.0403939	worm-dummy-11686x	worm-dummy-11686x
ATGTGTGA	ALIEN_NEW	7.94203	0	0.0383222	32	7.94203	0.0405669	worm-dummy-03822x	worm-dummy-03822x
AAATTCGA	ALIEN_NEW	6.94212	7.94032	-0.96796	85	7.94032	0.040616	worm-dummy-00246x	worm-dummy-00246x
CATTTAAA	ALIEN_NEW	7.93649	0.497056	-0.758678	70	7.93649	0.0407262	worm-dummy-05104x	worm-dummy-05104x
TTTGCCTA	ALIEN_NEW	7.93391	1.72051	-2.29049	48	7.93391	0.0408006	worm-dummy-16279x	worm-dummy-16279x
CGTGTATA	ALIEN_NEW	7.92901	2.65344	-1.76674	62	7.92901	0.0409423	worm-dummy-07091x	worm-dummy-07091x
ATCTTTAA	ALIEN_NEW	1.01917	7.92814	0.778721	23	7.92814	0.0409675	worm-dummy-03580x	worm-dummy-03580x
TTGTTGGA	ALIEN_NEW	4.38934	7.92557	-4.1756	59	7.92557	0.0410421	worm-dummy-16122x	worm-dummy-16122x
CCGTTGAA	ALIEN_NEW	7.92357	0	0.0495683	78	7.92357	0.0411002	worm-dummy-05880x	worm-dummy-05880x
GTTGTATA	ALIEN_NEW	0	7.92342	-0.759134	54	7.92342	0.0411046	worm-dummy-12211x	worm-dummy-12211x
AAGCACTA	ALIEN_NEW	7.92255	2.07357	2.99872	13	7.92255	0.0411299	worm-dummy-00583x	worm-dummy-00583x
TTGTGATA	ALIEN_VAR	0	7.92168	-0.512472	70	7.92168	0.0411552	worm-dummy-16099x	worm-dummy-16099x
CGAGCACA	ALIEN_NEW	1.62669	7.91682	-2.16042	97	7.91682	0.041297	worm-dummy-06289x	worm-dummy-06289x
GGTTGTTA	ALIEN_NEW	7.9164	0.474899	-0.00364989	36	7.9164	0.0413093	worm-dummy-11247x	worm-dummy-11247x
ATGACTCA	ALIEN_NEW	7.9162	6.72805	-1.34925	6	7.9162	0.0413151	worm-dummy-03613x	worm-dummy-03613x
TACGGTAA	ALIEN_NEW	7.91271	1.03522	-0.736217	54	7.91271	0.0414173	worm-dummy-12716x	worm-dummy-12716x
GTTAGCAA	ALIEN_NEW	7.90467	0.270176	0.56222	27	7.90467	0.0416537	worm-dummy-12068x	worm-dummy-12068x
ACGTTGAA	ALIEN_NEW	7.89646	0	-0.196004	78	7.89646	0.0418965	worm-dummy-01784x	worm-dummy-01784x
AACGGTGA	ALIEN_NEW	4.16095	7.89528	3.44681	19	7.89528	0.0419315	worm-dummy-00430x	worm-dummy-00430x
GCGTCCAA	ALIEN_NEW	1.58736	7.89503	1.14968	21	7.89503	0.0419389	worm-dummy-09940x	worm-dummy-09940x
AGTAGGGA	ALIEN_NEW	7.89442	0.4416	1.10419	5	7.89442	0.041957	worm-dummy-02858x	worm-dummy-02858x
CTCTAGCA	ALIEN_NEW	0.886487	7.88439	-1.94289	52	7.88439	0.0422561	worm-dummy-07625x	worm-dummy-07625x
TTTCCACA	ALIEN_NEW	1.50178	7.88275	0.603001	23	7.88275	0.0423052	worm-dummy-16209x	worm-dummy-16209x
AATGGGAA	ALIEN_NEW	7.88238	0.992351	-0.0696048	26	7.88238	0.0423163	worm-dummy-00936x	worm-dummy-00936x
AAATACAA	ALIEN_NEW	1.5494	7.88053	-1.91101	74	7.88053	0.0423717	worm-dummy-00196x	worm-dummy-00196x
TATGTATA	ALIEN_NEW	7.87627	1.20512	-1.31718	74	7.87627	0.0424997	worm-dummy-13235x	worm-dummy-13235x
CATTATTA	ALIEN_NEW	7.875	2.27587	-1.02851	37	7.875	0.042538	worm-dummy-05071x	worm-dummy-05071x
TGGCTAGA	ALIEN_NEW	7.87222	1.78507	-2.8035	85	7.87222	0.0426218	worm-dummy-14962x	worm-dummy-14962x
ACGGGAGA	ALIEN_NEW	7.86775	0	1.67733	17	7.86775	0.042757	worm-dummy-01698x	worm-dummy-01698x
AACTTTGA	ALIEN_NEW	4.14746	7.86652	-0.232313	46	7.86652	0.0427942	worm-dummy-00510x	worm-dummy-00510x
TACATACA	ALIEN_NEW	7.86605	3.18067	-1.239	64	7.86605	0.0428085	worm-dummy-12593x	worm-dummy-12593x
ATCCCCAA	ALIEN_NEW	1.45786	7.86332	-0.700324	32	7.86332	0.0428913	worm-dummy-03412x	worm-dummy-03412x
TCGTTCAA	ALIEN_NEW	7.86244	2.16366	1.90061	4	7.86244	0.0429181	worm-dummy-14068x	worm-dummy-14068x
TTATACAA	ALIEN_NEW	7.86151	3.04941	-0.322915	39	7.86151	0.0429464	worm-dummy-15556x	worm-dummy-15556x
TGGAGGGA	ALIEN_NEW	7.86011	1.28565	0.211956	29	7.86011	0.042989	worm-dummy-14890x	worm-dummy-14890x
GAGAGAGA	ALIEN_NEW	7.86006	2.77746	0.0267836	13	7.86006	0.0429905	worm-dummy-08738x	worm-dummy-08738x
GTCTGTCA	ALIEN_NEW	7.85722	1.69536	-1.06842	57	7.85722	0.0430771	worm-dummy-11757x	worm-dummy-11757x
ATTGTCCA	ALIEN_NEW	7.85659	0	-0.315988	31	7.85659	0.0430963	worm-dummy-04021x	worm-dummy-04021x
AGTATTGA	ALIEN_NEW	7.85213	0.05281	1.42872	8	7.85213	0.0432327	worm-dummy-02878x	worm-dummy-02878x
AAGTTAGA	ALIEN_VAR	7.85092	0.063909	-0.157064	62	7.85092	0.0432698	worm-dummy-00754x	worm-dummy-00754x
ACTGGATA	ALIEN_NEW	7.84812	3.83352	-1.04591	2	7.84812	0.0433557	worm-dummy-01955x	worm-dummy-01955x
TTGGAACA	ALIEN_NEW	7.84579	3.29569	0.792947	39	7.84579	0.0434273	worm-dummy-16001x	worm-dummy-16001x
CATTGCAA	ALIEN_NEW	0	7.84561	-1.00221	74	7.84561	0.0434329	worm-dummy-05092x	worm-dummy-05092x
GCGAGCAA	ALIEN_NEW	7.84503	2.17511	4.47895	9	7.84503	0.0434507	worm-dummy-09764x	worm-dummy-09764x
CATGTATA	ALIEN_NEW	7.84439	0	-1.51071	74	7.84439	0.0434704	worm-dummy-05043x	worm-dummy-05043x
CAGTACTA	ALIEN_NEW	1.97864	7.8406	-0.0437256	85	7.8406	0.0435873	worm-dummy-04807x	worm-dummy-04807x
TACGGTCA	NATIVE_CONS	7.83786	0	0.18735	12	7.83786	0.043672	cel-miR-360	cel-miR-360,cbr-miR-360
CGTTTGAA	ALIEN_NEW	5.08136	7.83629	-2.53385	50	7.83629	0.0437207	worm-dummy-07160x	worm-dummy-07160x
CTATTTAA	ALIEN_NEW	7.83429	1.69831	0.603909	27	7.83429	0.0437827	worm-dummy-07420x	worm-dummy-07420x
AACACTGA	ALIEN_NEW	2.33481	7.83061	-2.57615	81	7.83061	0.043897	worm-dummy-00286x	worm-dummy-00286x
GTAGTTTA	NATIVE_SPEC	3.11612	7.83024	1.14027	9	7.83024	0.0439085	cel-miR-2218a	cel-miR-2218a
CGGAGTTA	ALIEN_NEW	7.82815	0.25946	2.09816	10	7.82815	0.0439736	worm-dummy-06703x	worm-dummy-06703x
GGCTAACA	ALIEN_NEW	7.8274	1.23115	0.348532	31	7.8274	0.043997	worm-dummy-10689x	worm-dummy-10689x
ATGGCTTA	ALIEN_NEW	7.82642	0	0.901844	26	7.82642	0.0440276	worm-dummy-03743x	worm-dummy-03743x
CTCTTTTA	ALIEN_NEW	7.82483	0	-0.336132	52	7.82483	0.0440772	worm-dummy-07679x	worm-dummy-07679x
CACGGCAA	ALIEN_NEW	1.92295	7.82055	-2.29816	85	7.82055	0.0442111	worm-dummy-04516x	worm-dummy-04516x
TATTTACA	ALIEN_NEW	7.81828	1.39092	-0.274106	36	7.81828	0.0442823	worm-dummy-13297x	worm-dummy-13297x
AGATCCCA	ALIEN_NEW	7.81818	0	-0.0377232	39	7.81818	0.0442855	worm-dummy-02261x	worm-dummy-02261x
GGCGTACA	ALIEN_NEW	7.81354	0.824439	-0.861034	50	7.81354	0.0444314	worm-dummy-10673x	worm-dummy-10673x
ATCCAGTA	ALIEN_VAR	2.51895	7.8115	-2.15738	70	7.8115	0.0444957	worm-dummy-03403x	worm-dummy-03403x
GAGTGAGA	ALIEN_NEW	7.81026	0	0.461148	13	7.81026	0.0445348	worm-dummy-08930x	worm-dummy-08930x
GACATGCA	ALIEN_NEW	7.81025	0.629516	-1.17228	64	7.81025	0.0445351	worm-dummy-08505x	worm-dummy-08505x
TTAAATTA	ALIEN_NEW	7.80773	0.091004	-0.292617	45	7.80773	0.0446147	worm-dummy-15375x	worm-dummy-15375x
TGTATATA	ALIEN_NEW	5.23836	7.80675	0.0313281	45	7.80675	0.0446457	worm-dummy-15155x	worm-dummy-15155x
TTATTTAA	ALIEN_NEW	7.80609	1.96181	1.17766	34	7.80609	0.0446666	worm-dummy-15612x	worm-dummy-15612x
TCGCTTGA	ALIEN_NEW	7.80592	0	0.584654	17	7.80592	0.044672	worm-dummy-13950x	worm-dummy-13950x
GACTGGAA	ALIEN_NEW	7.80579	2.93396	2.54424	8	7.80579	0.0446761	worm-dummy-08680x	worm-dummy-08680x
CTTTTAAA	ALIEN_NEW	7.80495	3.44147	-2.18418	93	7.80495	0.0447028	worm-dummy-08176x	worm-dummy-08176x
TGCTGTTA	ALIEN_NEW	3.56543	7.80426	1.1009	12	7.80426	0.0447246	worm-dummy-14831x	worm-dummy-14831x
GGAGACGA	ALIEN_NEW	0	7.80345	0.420696	24	7.80345	0.0447503	worm-dummy-10374x	worm-dummy-10374x
ATAAGAGA	ALIEN_NEW	7.80265	1.94922	5.25153	9	7.80265	0.0447757	worm-dummy-03106x	worm-dummy-03106x
ACTAACAA	ALIEN_NEW	0.955642	7.80222	2.0716	3	7.80222	0.0447894	worm-dummy-01796x	worm-dummy-01796x
CTGTGGAA	ALIEN_NEW	2.14824	7.80208	0.337435	5	7.80208	0.0447938	worm-dummy-07912x	worm-dummy-07912x
TGTTCGAA	ALIEN_NEW	0.995236	7.80193	-1.42385	54	7.80193	0.0447986	worm-dummy-15320x	worm-dummy-15320x
AGCTGTTA	ALIEN_NEW	4.18225	7.80094	1.17342	13	7.80094	0.04483	worm-dummy-02543x	worm-dummy-02543x
ACTACAAA	ALIEN_NEW	0	7.79896	0.0310801	5	7.79896	0.044893	worm-dummy-01808x	worm-dummy-01808x
CCCTGTGA	ALIEN_VAR	5.25156	7.79892	-8.88091	46	7.79892	0.0448943	worm-dummy-05614x	worm-dummy-05614x
TGCAATAA	ALIEN_VAR	7.79874	1.75186	-0.293952	19	7.79874	0.0449	worm-dummy-14604x	worm-dummy-14604x
GGCTCTAA	ALIEN_NEW	0	7.79631	1.41839	20	7.79631	0.0449775	worm-dummy-10716x	worm-dummy-10716x
GACTGACA	ALIEN_NEW	7.79491	2.10187	-7.60625	78	7.79491	0.0450221	worm-dummy-08673x	worm-dummy-08673x
TAACTTAA	ALIEN_NEW	7.79176	2.84568	0.33977	41	7.79176	0.0451228	worm-dummy-12412x	worm-dummy-12412x
CCGCCAGA	ALIEN_NEW	7.79161	0	1.2832	21	7.79161	0.0451276	worm-dummy-05714x	worm-dummy-05714x
GATCTCAA	ALIEN_NEW	7.78948	1.77411	-1.98504	85	7.78948	0.0451958	worm-dummy-09076x	worm-dummy-09076x
AACAGAAA	ALIEN_NEW	7.78866	0	0.606094	31	7.78866	0.0452221	worm-dummy-00288x	worm-dummy-00288x
ATTATGAA	ALIEN_NEW	2.20126	7.78647	0.758459	37	7.78647	0.0452924	worm-dummy-03896x	worm-dummy-03896x
TTTTTATA	ALIEN_NEW	0.045288	7.78532	-0.665061	45	7.78532	0.0453294	worm-dummy-16371x	worm-dummy-16371x
TTCTCTAA	ALIEN_NEW	0.589634	7.78432	-1.05398	67	7.78432	0.0453615	worm-dummy-15836x	worm-dummy-15836x
CATCCTAA	ALIEN_NEW	1.99266	7.78378	-2.75876	64	7.78378	0.0453789	worm-dummy-04956x	worm-dummy-04956x
TTACAATA	ALIEN_NEW	0.283989	7.77937	-0.594616	46	7.77937	0.045521	worm-dummy-15427x	worm-dummy-15427x
TGTTTTGA	ALIEN_NEW	0	7.77784	0.0735145	37	7.77784	0.0455705	worm-dummy-15358x	worm-dummy-15358x
CCGTCAGA	ALIEN_NEW	7.77528	0.233898	1.20939	8	7.77528	0.0456533	worm-dummy-05842x	worm-dummy-05842x
GGTCTCAA	ALIEN_NEW	7.775	1.10294	0.235454	31	7.775	0.0456624	worm-dummy-11124x	worm-dummy-11124x
CAAGTGCA	ALIEN_NEW	7.77476	1.41306	-0.767836	29	7.77476	0.0456701	worm-dummy-04281x	worm-dummy-04281x
CCAAACTA	ALIEN_NEW	1.19898	7.77414	1.38347	10	7.77414	0.0456902	worm-dummy-05127x	worm-dummy-05127x
TGGAACCA	ALIEN_NEW	7.77322	0.646354	-0.257939	89	7.77322	0.04572	worm-dummy-14853x	worm-dummy-14853x
TTGACTCA	ALIEN_NEW	4.13137	7.76897	-4.68445	36	7.76897	0.0458581	worm-dummy-15901x	worm-dummy-15901x
TAATTCAA	ALIEN_NEW	7.76636	0	1.10514	9	7.76636	0.0459431	worm-dummy-12532x	worm-dummy-12532x
CATGCGCA	ALIEN_NEW	7.7646	0.40061	-0.403315	36	7.7646	0.0460005	worm-dummy-05017x	worm-dummy-05017x
AACAAAGA	ALIEN_NEW	0	7.76205	-0.520586	54	7.76205	0.0460838	worm-dummy-00258x	worm-dummy-00258x
TAAATCTA	ALIEN_NEW	7.76002	1.07217	0.554778	57	7.76002	0.0461502	worm-dummy-12343x	worm-dummy-12343x
GTGTACTA	ALIEN_NEW	7.75868	2.21722	0.780922	21	7.75868	0.0461941	worm-dummy-11975x	worm-dummy-11975x
TATACAGA	ALIEN_NEW	7.75584	0	0.367064	24	7.75584	0.0462873	worm-dummy-13074x	worm-dummy-13074x
ATAGATAA	ALIEN_VAR	7.7558	1.89684	0.127058	52	7.7558	0.0462886	worm-dummy-03212x	worm-dummy-03212x
TGTACTTA	ALIEN_NEW	7.75441	3.0537	2.06535	19	7.75441	0.0463342	worm-dummy-15135x	worm-dummy-15135x
ACCCTGCA	ALIEN_NEW	0	7.75295	-1.04348	74	7.75295	0.0463823	worm-dummy-01401x	worm-dummy-01401x
TTCCATAA	ALIEN_NEW	0.440938	7.75258	1.40036	26	7.75258	0.0463944	worm-dummy-15692x	worm-dummy-15692x
TTGTAAAA	ALIEN_NEW	1.88935	7.7506	-1.24509	54	7.7506	0.0464597	worm-dummy-16064x	worm-dummy-16064x
GTTACTAA	ALIEN_NEW	2.66688	7.74545	2.50532	16	7.74545	0.0466298	worm-dummy-12060x	worm-dummy-12060x
ACATAAGA	ALIEN_NEW	1.80334	7.74292	3.68036	16	7.74292	0.0467136	worm-dummy-01218x	worm-dummy-01218x
TTCATGAA	ALIEN_NEW	2.22274	7.742	-2.26906	54	7.742	0.0467441	worm-dummy-15672x	worm-dummy-15672x
TTTGTGAA	ALIEN_NEW	3.77275	7.73793	-0.334196	52	7.73793	0.0468793	worm-dummy-16312x	worm-dummy-16312x
AACCTACA	ALIEN_NEW	1.42481	7.73688	1.45749	29	7.73688	0.0469142	worm-dummy-00369x	worm-dummy-00369x
AAGGGATA	ALIEN_NEW	2.17772	7.729	1.7168	32	7.729	0.0471773	worm-dummy-00675x	worm-dummy-00675x
TTTTGGCA	ALIEN_NEW	7.72814	0.716342	1.21109	6	7.72814	0.0472061	worm-dummy-16361x	worm-dummy-16361x
ACGAAAAA	ALIEN_NEW	7.72679	0	0.45128	13	7.72679	0.0472514	worm-dummy-01536x	worm-dummy-01536x
GTAGATTA	ALIEN_NEW	0.669059	7.72645	-1.3556	97	7.72645	0.0472628	worm-dummy-11407x	worm-dummy-11407x
ACAGAGAA	ALIEN_NEW	7.726	1.78381	-0.533076	59	7.726	0.0472779	worm-dummy-01160x	worm-dummy-01160x
GTATTTGA	ALIEN_NEW	7.72545	0	0.878366	26	7.72545	0.0472964	worm-dummy-11518x	worm-dummy-11518x
CTTCCAGA	NATIVE_SPEC	2.21588	7.72145	0.786659	12	7.72145	0.0474309	cel-miR-1828	cel-miR-1828
TCCAGTAA	ALIEN_NEW	2.88461	7.71954	-2.69615	70	7.71954	0.0474952	worm-dummy-13612x	worm-dummy-13612x
CCTACAAA	ALIEN_NEW	0	7.71638	0.230323	37	7.71638	0.0476019	worm-dummy-05904x	worm-dummy-05904x
TGTTAAGA	ALIEN_NEW	1.68857	7.71505	0.789179	23	7.71505	0.0476468	worm-dummy-15298x	worm-dummy-15298x
TACCCAGA	ALIEN_NEW	7.71387	2.33211	2.2603	0	7.71387	0.0476868	worm-dummy-12626x	worm-dummy-12626x
AGAAATCA	ALIEN_NEW	1.48892	7.71367	-0.14631	62	7.71367	0.0476935	worm-dummy-02061x	worm-dummy-02061x
TAGCAACA	ALIEN_NEW	7.71062	0.880781	0.281687	8	7.71062	0.0477969	worm-dummy-12865x	worm-dummy-12865x
AAGAAGAA	ALIEN_NEW	7.71025	4.23129	-2.05107	45	7.71025	0.0478095	worm-dummy-00520x	worm-dummy-00520x
TAGATAGA	ALIEN_NEW	7.70992	1.53565	-0.632013	62	7.70992	0.0478207	worm-dummy-12850x	worm-dummy-12850x
GGTTAGCA	ALIEN_NEW	7.70575	1.03771	0.725333	4	7.70575	0.0479625	worm-dummy-11209x	worm-dummy-11209x
ATGCCCCA	ALIEN_NEW	7.70141	1.2999	-1.44829	41	7.70141	0.0481105	worm-dummy-03669x	worm-dummy-03669x
TAAAGCGA	ALIEN_NEW	7.70003	0.097599	1.13287	9	7.70003	0.0481577	worm-dummy-12326x	worm-dummy-12326x
GGATCCCA	ALIEN_NEW	7.69871	0.230343	0.050328	39	7.69871	0.0482028	worm-dummy-10453x	worm-dummy-10453x
CTTCAACA	ALIEN_NEW	7.69853	3.23721	-1.94964	85	7.69853	0.048209	worm-dummy-08001x	worm-dummy-08001x
CTAGGTGA	ALIEN_NEW	7.69392	0	0.325105	19	7.69392	0.0483671	worm-dummy-07342x	worm-dummy-07342x
TTGGGACA	ALIEN_NEW	7.69257	0.650284	2.10458	13	7.69257	0.0484135	worm-dummy-16033x	worm-dummy-16033x
TCTGTCAA	ALIEN_NEW	7.6923	1.51184	-2.96736	57	7.6923	0.0484228	worm-dummy-14260x	worm-dummy-14260x
TTAAAATA	ALIEN_NEW	1.38678	7.69005	0.280858	21	7.69005	0.0485002	worm-dummy-15363x	worm-dummy-15363x
CTAGTCAA	ALIEN_NEW	7.68925	0.11357	0.649549	15	7.68925	0.0485278	worm-dummy-07348x	worm-dummy-07348x
CTAATTAA	ALIEN_NEW	0	7.68908	-0.434849	45	7.68908	0.0485336	worm-dummy-07228x	worm-dummy-07228x
GTGTACAA	ALIEN_NEW	2.10765	7.68408	-0.221244	45	7.68408	0.0487063	worm-dummy-11972x	worm-dummy-11972x
ACACACGA	ALIEN_NEW	7.68227	3.28176	-1.0043	52	7.68227	0.0487689	worm-dummy-01094x	worm-dummy-01094x
GTCAGATA	ALIEN_NEW	7.6795	0.749657	-1.92226	64	7.6795	0.048865	worm-dummy-11555x	worm-dummy-11555x
GTTTTGCA	ALIEN_NEW	2.50363	7.67823	3.41552	24	7.67823	0.0489091	worm-dummy-12281x	worm-dummy-12281x
TCTGCTAA	ALIEN_NEW	0.648308	7.67204	-0.995732	46	7.67204	0.0491246	worm-dummy-14236x	worm-dummy-14236x
ACCCGAGA	ALIEN_NEW	7.67203	1.11095	1.71895	23	7.67203	0.0491249	worm-dummy-01378x	worm-dummy-01378x
CTATGTAA	ALIEN_NEW	7.66974	0.709277	-0.266453	45	7.66974	0.0492049	worm-dummy-07404x	worm-dummy-07404x
GAGATATA	ALIEN_NEW	7.665	2.17659	0.907365	32	7.665	0.0493709	worm-dummy-08755x	worm-dummy-08755x
TTTTCGCA	ALIEN_NEW	7.66266	1.63042	1.41882	20	7.66266	0.049453	worm-dummy-16345x	worm-dummy-16345x
AATTAGGA	ALIEN_NEW	0.699808	7.66118	0.369798	57	7.66118	0.049505	worm-dummy-00970x	worm-dummy-00970x
GACTCCTA	ALIEN_NEW	7.65846	1.69129	1.06665	29	7.65846	0.0496008	worm-dummy-08663x	worm-dummy-08663x
TATACGAA	ALIEN_NEW	1.15238	7.6577	-0.822732	74	7.6577	0.0496276	worm-dummy-13080x	worm-dummy-13080x
TATGTAAA	ALIEN_NEW	7.6561	0.560803	-0.728562	59	7.6561	0.049684	worm-dummy-13232x	worm-dummy-13232x
CAGTATGA	ALIEN_NEW	2.44557	7.65358	-4.78846	64	7.65358	0.0497731	worm-dummy-04814x	worm-dummy-04814x
AGTACATA	ALIEN_NEW	2.19381	7.65323	-0.997493	52	7.65323	0.0497855	worm-dummy-02835x	worm-dummy-02835x
AAAGGGTA	ALIEN_NEW	7.6514	0	0.230881	45	7.6514	0.0498502	worm-dummy-00171x	worm-dummy-00171x
GCTATGCA	ALIEN_NEW	7.65072	1.67017	6.76197	2	7.65072	0.0498743	worm-dummy-10041x	worm-dummy-10041x
TCTGGCCA	NATIVE_SPEC	7.65058	0	0.203528	27	7.65058	0.0498793	cel-miR-2218a*	cel-miR-2218a*
GGGTTAGA	ALIEN_NEW	7.64822	0.236775	0.275322	13	7.64822	0.049963	worm-dummy-10994x	worm-dummy-10994x
ATGCGCCA	ALIEN_NEW	7.64792	0.167829	-0.997827	42	7.64792	0.0499737	worm-dummy-03685x	worm-dummy-03685x
AACGCTCA	ALIEN_NEW	7.64736	1.61203	5.82611	6	7.64736	0.0499936	worm-dummy-00413x	worm-dummy-00413x
TTGAATGA	ALIEN_NEW	7.64425	1.28161	-0.331992	32	7.64425	0.0501042	worm-dummy-15886x	worm-dummy-15886x
CAGACCCA	ALIEN_NEW	7.64415	0	0.277182	24	7.64415	0.0501077	worm-dummy-04629x	worm-dummy-04629x
TCTACAAA	ALIEN_NEW	0	7.64344	-0.110105	5	7.64344	0.050133	worm-dummy-14096x	worm-dummy-14096x
GAGTAGTA	ALIEN_NEW	7.6432	0	-1.32757	39	7.6432	0.0501416	worm-dummy-08907x	worm-dummy-08907x
TAATGATA	ALIEN_NEW	7.6425	2.47414	-2.84806	64	7.6425	0.0501665	worm-dummy-12515x	worm-dummy-12515x
AATGTGAA	ALIEN_NEW	0	7.64136	-0.222257	46	7.64136	0.0502072	worm-dummy-00952x	worm-dummy-00952x
AATGTATA	ALIEN_NEW	7.63912	0	-0.954182	57	7.63912	0.0502872	worm-dummy-00947x	worm-dummy-00947x
GGCAGCAA	ALIEN_NEW	7.63881	1.09273	0.413808	27	7.63881	0.0502982	worm-dummy-10532x	worm-dummy-10532x
TTGTTGTA	ALIEN_NEW	7.63684	3.42117	-1.27678	42	7.63684	0.0503687	worm-dummy-16123x	worm-dummy-16123x
TCTCTCGA	ALIEN_NEW	7.63667	0.816466	-0.714915	34	7.63667	0.0503748	worm-dummy-14198x	worm-dummy-14198x
ATTAAGAA	ALIEN_NEW	4.72722	7.63415	-0.494002	36	7.63415	0.0504651	worm-dummy-03848x	worm-dummy-03848x
TGAACACA	ALIEN_NEW	0.964938	7.63316	1.02286	8	7.63316	0.0505006	worm-dummy-14353x	worm-dummy-14353x
AGTGTATA	ALIEN_NEW	7.62905	4.78629	-1.28857	81	7.62905	0.0506484	worm-dummy-02995x	worm-dummy-02995x
TGCAACCA	ALIEN_NEW	2.10533	7.62884	1.50562	17	7.62884	0.0506559	worm-dummy-14597x	worm-dummy-14597x
TATTAGAA	ALIEN_NEW	3.14675	7.62817	-1.32779	54	7.62817	0.05068	worm-dummy-13256x	worm-dummy-13256x
GTCTTAAA	ALIEN_NEW	2.48629	7.6273	-0.609412	48	7.6273	0.0507114	worm-dummy-11760x	worm-dummy-11760x
AACGTGTA	ALIEN_NEW	7.62717	0.433662	0.394046	29	7.62717	0.0507161	worm-dummy-00443x	worm-dummy-00443x
AATGATCA	ALIEN_NEW	3.91963	7.6263	-0.792747	97	7.6263	0.0507474	worm-dummy-00909x	worm-dummy-00909x
GGCCTAAA	ALIEN_NEW	7.62236	0	0.12173	6	7.62236	0.0508898	worm-dummy-10608x	worm-dummy-10608x
AAATCGGA	ALIEN_NEW	7.62157	1.55526	2.00743	17	7.62157	0.0509184	worm-dummy-00218x	worm-dummy-00218x
TACGTGCA	ALIEN_NEW	7.62135	2.45074	-0.618551	46	7.62135	0.0509263	worm-dummy-12729x	worm-dummy-12729x
TTACATGA	ALIEN_NEW	7.62134	0	0.0157661	23	7.62134	0.0509267	worm-dummy-15438x	worm-dummy-15438x
TCTACCCA	ALIEN_NEW	0.762826	7.62053	-0.675315	62	7.62053	0.050956	worm-dummy-14101x	worm-dummy-14101x
TGGCAGCA	ALIEN_NEW	7.61603	0.079291	1.15766	2	7.61603	0.0511193	worm-dummy-14921x	worm-dummy-14921x
ACCTGTGA	ALIEN_VAR	7.61218	3.94645	1.45451	12	7.61218	0.0512594	worm-dummy-01518x	worm-dummy-01518x
AATATGAA	ALIEN_NEW	7.6119	0.470842	1.16885	2	7.6119	0.0512696	worm-dummy-00824x	worm-dummy-00824x
TCTCCCTA	ALIEN_NEW	7.60695	0.701116	0.177565	34	7.60695	0.0514503	worm-dummy-14167x	worm-dummy-14167x
GTGCCTAA	ALIEN_NEW	7.60398	0.849492	0.211305	37	7.60398	0.0515591	worm-dummy-11868x	worm-dummy-11868x
GCTGTCTA	ALIEN_NEW	7.6025	4.94089	-2.37809	85	7.6025	0.0516134	worm-dummy-10167x	worm-dummy-10167x
AAGGCATA	ALIEN_NEW	7.60191	3.63966	1.13122	93	7.60191	0.051635	worm-dummy-00659x	worm-dummy-00659x
TCTGACTA	ALIEN_NEW	2.18374	7.60143	-1.79677	62	7.60143	0.0516527	worm-dummy-14215x	worm-dummy-14215x
TGATACGA	ALIEN_NEW	7.59862	4.89119	3.21469	20	7.59862	0.051756	worm-dummy-14534x	worm-dummy-14534x
GCATACAA	ALIEN_NEW	7.59773	2.15674	-1.79996	67	7.59773	0.0517887	worm-dummy-09412x	worm-dummy-09412x
CTCTGCGA	ALIEN_NEW	7.59655	0.310997	-0.227842	54	7.59655	0.0518322	worm-dummy-07654x	worm-dummy-07654x
GTCAGTCA	ALIEN_NEW	4.22119	7.59527	1.92664	20	7.59527	0.0518794	worm-dummy-11565x	worm-dummy-11565x
CGCTTCAA	ALIEN_NEW	2.8075	7.59477	8.48576	17	7.59477	0.0518978	worm-dummy-06644x	worm-dummy-06644x
GTAAGTGA	ALIEN_NEW	7.59408	0	-0.587245	52	7.59408	0.0519233	worm-dummy-11310x	worm-dummy-11310x
TGCACGCA	ALIEN_NEW	7.59339	0.130884	-0.926236	57	7.59339	0.0519488	worm-dummy-14617x	worm-dummy-14617x
TGCACTAA	ALIEN_NEW	7.59252	1.59786	0.690944	16	7.59252	0.0519809	worm-dummy-14620x	worm-dummy-14620x
TGGGATTA	ALIEN_NEW	2.61034	7.59174	-0.420015	37	7.59174	0.0520098	worm-dummy-14991x	worm-dummy-14991x
CTCCATAA	ALIEN_NEW	0.237439	7.59047	1.81332	26	7.59047	0.0520568	worm-dummy-07500x	worm-dummy-07500x
TAATTTTA	ALIEN_NEW	1.16058	7.58917	3.4866	10	7.58917	0.0521049	worm-dummy-12543x	worm-dummy-12543x
TAGCTCAA	ALIEN_NEW	7.5867	0	0.293365	31	7.5867	0.0521965	worm-dummy-12916x	worm-dummy-12916x
GTTAGGGA	ALIEN_NEW	7.58259	1.45863	-2.70796	62	7.58259	0.0523493	worm-dummy-12074x	worm-dummy-12074x
ATCGGTGA	ALIEN_NEW	7.57929	0.391547	0.884221	20	7.57929	0.0524723	worm-dummy-03502x	worm-dummy-03502x
ATAGCTTA	ALIEN_NEW	2.39709	7.57769	-0.096222	31	7.57769	0.0525321	worm-dummy-03231x	worm-dummy-03231x
TGACGAAA	ALIEN_NEW	7.57575	1.66434	-0.0510834	31	7.57575	0.0526046	worm-dummy-14432x	worm-dummy-14432x
TAACGGGA	ALIEN_NEW	7.57377	0	-0.265979	42	7.57377	0.0526787	worm-dummy-12394x	worm-dummy-12394x
GAGGGAAA	ALIEN_NEW	7.57101	1.20425	-1.66835	57	7.57101	0.0527822	worm-dummy-08864x	worm-dummy-08864x
TTGGAAAA	ALIEN_NEW	1.81043	7.56669	0.18955	41	7.56669	0.0529447	worm-dummy-16000x	worm-dummy-16000x
ATCATTCA	ALIEN_NEW	2.76505	7.56629	0.375577	2	7.56629	0.0529598	worm-dummy-03389x	worm-dummy-03389x
GACAGCTA	ALIEN_VAR	7.56394	1.82107	-5.98762	54	7.56394	0.0530484	worm-dummy-08487x	worm-dummy-08487x
ACGGACCA	ALIEN_NEW	7.56186	1.89746	-1.01519	50	7.56186	0.0531269	worm-dummy-01669x	worm-dummy-01669x
AACAATTA	ALIEN_NEW	2.28234	7.56092	-1.57021	42	7.56092	0.0531624	worm-dummy-00271x	worm-dummy-00271x
TGCAATGA	ALIEN_NEW	4.1816	7.56067	-2.31875	46	7.56067	0.0531719	worm-dummy-14606x	worm-dummy-14606x
AGTTGCTA	ALIEN_NEW	7.55819	2.77891	-0.399566	54	7.55819	0.0532658	worm-dummy-03047x	worm-dummy-03047x
CCATAACA	ALIEN_NEW	1.40567	7.55481	0.99184	24	7.55481	0.053394	worm-dummy-05313x	worm-dummy-05313x
AGGTGACA	ALIEN_NEW	7.55335	0	-0.58215	46	7.55335	0.0534495	worm-dummy-02785x	worm-dummy-02785x
CATTACCA	ALIEN_NEW	7.55293	0	0.760804	4	7.55293	0.0534655	worm-dummy-05061x	worm-dummy-05061x
TGGATTAA	ALIEN_NEW	7.54682	4.21904	-1.94457	93	7.54682	0.0536984	worm-dummy-14908x	worm-dummy-14908x
ATCTTAAA	ALIEN_NEW	1.19299	7.54409	-0.743974	42	7.54409	0.0538028	worm-dummy-03568x	worm-dummy-03568x
AATCTAAA	ALIEN_NEW	7.54094	0	0.136335	12	7.54094	0.0539235	worm-dummy-00880x	worm-dummy-00880x
TCGTGCCA	ALIEN_NEW	0.401248	7.54082	-0.247928	50	7.54082	0.0539281	worm-dummy-14053x	worm-dummy-14053x
TCAATATA	ALIEN_NEW	1.87791	7.53795	1.46068	2	7.53795	0.0540384	worm-dummy-13363x	worm-dummy-13363x
TGCAAGGA	ALIEN_NEW	3.0036	7.53702	-1.03122	97	7.53702	0.0540742	worm-dummy-14602x	worm-dummy-14602x
AAGTGCAA	ALIEN_NEW	7.53633	0.551836	1.48094	27	7.53633	0.0541007	worm-dummy-00740x	worm-dummy-00740x
TCCTATAA	ALIEN_NEW	5.44987	7.53339	0.218774	8	7.53339	0.054214	worm-dummy-13772x	worm-dummy-13772x
ACAAAGTA	ALIEN_NEW	0.596721	7.52758	0.0874753	45	7.52758	0.0544386	worm-dummy-01035x	worm-dummy-01035x
GCATTAGA	ALIEN_NEW	2.98616	7.52663	1.44125	23	7.52663	0.0544755	worm-dummy-09458x	worm-dummy-09458x
TGTCTGTA	ALIEN_NEW	7.52494	2.3699	-1.12333	52	7.52494	0.054541	worm-dummy-15227x	worm-dummy-15227x
GGTTGCGA	ALIEN_NEW	1.48534	7.52492	0.890884	20	7.52492	0.0545418	worm-dummy-11238x	worm-dummy-11238x
TCGCATTA	ALIEN_NEW	7.52365	2.41712	-0.350473	34	7.52365	0.0545911	worm-dummy-13903x	worm-dummy-13903x
CTCTTCAA	ALIEN_NEW	0	7.52356	-0.430888	46	7.52356	0.0545946	worm-dummy-07668x	worm-dummy-07668x
TGGATCCA	ALIEN_NEW	7.52339	1.18581	-1.56056	50	7.52339	0.0546012	worm-dummy-14901x	worm-dummy-14901x
CAAGGGTA	ALIEN_NEW	7.52249	0	0.22825	39	7.52249	0.0546362	worm-dummy-04267x	worm-dummy-04267x
CGGCTGAA	ALIEN_NEW	7.52156	1.63971	-0.211011	36	7.52156	0.0546724	worm-dummy-06776x	worm-dummy-06776x
CTAACATA	ALIEN_NEW	1.32812	7.52077	3.06084	10	7.52077	0.0547031	worm-dummy-07187x	worm-dummy-07187x
AAACAAAA	ALIEN_NEW	7.5196	0	-0.353676	37	7.5196	0.0547487	worm-dummy-00064x	worm-dummy-00064x
CGAGACGA	ALIEN_NEW	0.30676	7.51821	0.0733287	52	7.51821	0.0548029	worm-dummy-06278x	worm-dummy-06278x
TCGCGTTA	ALIEN_NEW	1.85193	7.51583	-1.48148	78	7.51583	0.0548958	worm-dummy-13935x	worm-dummy-13935x
AACTCAGA	ALIEN_NEW	7.51151	0.757068	-0.244771	41	7.51151	0.0550648	worm-dummy-00466x	worm-dummy-00466x
ATAAAATA	ALIEN_NEW	2.30987	7.50881	-0.49829	57	7.50881	0.0551708	worm-dummy-03075x	worm-dummy-03075x
CGCTCACA	ALIEN_NEW	7.50817	1.36192	1.45862	29	7.50817	0.0551959	worm-dummy-06609x	worm-dummy-06609x
CACGGTCA	ALIEN_VAR	7.50779	0.812687	1.39275	12	7.50779	0.0552108	worm-dummy-04525x	worm-dummy-04525x
CATAATAA	ALIEN_NEW	7.50763	0.469116	-0.137297	52	7.50763	0.0552171	worm-dummy-04876x	worm-dummy-04876x
TGCGTCTA	ALIEN_NEW	2.95127	7.50692	2.30106	17	7.50692	0.055245	worm-dummy-14775x	worm-dummy-14775x
TTAATTAA	ALIEN_NEW	0.111171	7.501	-0.589353	52	7.501	0.0554784	worm-dummy-15420x	worm-dummy-15420x
ACCTGACA	ALIEN_NEW	7.50091	2.70032	-0.408823	52	7.50091	0.0554819	worm-dummy-01505x	worm-dummy-01505x
AGATATGA	ALIEN_NEW	0.643002	7.4993	-0.463062	85	7.4993	0.0555455	worm-dummy-02254x	worm-dummy-02254x
GATTTCGA	ALIEN_NEW	7.49811	1.43343	0.677234	5	7.49811	0.0555926	worm-dummy-09206x	worm-dummy-09206x
ATCTGGGA	ALIEN_NEW	0.793592	7.49738	0.138259	24	7.49738	0.0556215	worm-dummy-03562x	worm-dummy-03562x
GACACCTA	ALIEN_NEW	7.49456	3.52392	-0.508905	70	7.49456	0.0557333	worm-dummy-08471x	worm-dummy-08471x
GAAACGTA	ALIEN_NEW	7.4928	0.875205	1.11715	26	7.4928	0.0558032	worm-dummy-08219x	worm-dummy-08219x
CCTCTGAA	ALIEN_NEW	1.89655	7.49207	-0.177026	37	7.49207	0.0558322	worm-dummy-06008x	worm-dummy-06008x
AACGTACA	ALIEN_NEW	7.49102	0.781728	-1.17767	89	7.49102	0.0558739	worm-dummy-00433x	worm-dummy-00433x
GAGTGTGA	ALIEN_NEW	4.11818	7.48886	2.73201	21	7.48886	0.0559599	worm-dummy-08942x	worm-dummy-08942x
TAACTGTA	ALIEN_NEW	7.48697	3.02618	-1.16208	59	7.48697	0.0560353	worm-dummy-12411x	worm-dummy-12411x
GCGGCGGA	ALIEN_NEW	7.48546	1.07039	1.35154	8	7.48546	0.0560955	worm-dummy-09882x	worm-dummy-09882x
ACACGGCA	ALIEN_NEW	2.00683	7.48211	-5.66762	85	7.48211	0.0562295	worm-dummy-01129x	worm-dummy-01129x
GTGTGAGA	ALIEN_NEW	0	7.48118	0.252525	31	7.48118	0.0562667	worm-dummy-12002x	worm-dummy-12002x
ATATTGTA	ALIEN_NEW	1.79222	7.47968	-0.547529	34	7.47968	0.0563269	worm-dummy-03323x	worm-dummy-03323x
GATGTCCA	ALIEN_NEW	1.79338	7.47781	-0.872527	50	7.47781	0.0564019	worm-dummy-09141x	worm-dummy-09141x
ATAGAGTA	ALIEN_NEW	4.39211	7.47591	3.3037	20	7.47591	0.0564783	worm-dummy-03211x	worm-dummy-03211x
GATTATTA	ALIEN_NEW	7.47355	1.68787	-0.753126	50	7.47355	0.0565733	worm-dummy-09167x	worm-dummy-09167x
CACAACCA	ALIEN_NEW	7.47332	1.03753	1.08406	2	7.47332	0.0565825	worm-dummy-04357x	worm-dummy-04357x
ACGTCAGA	ALIEN_NEW	7.47253	0.065517	0.812968	9	7.47253	0.0566144	worm-dummy-01746x	worm-dummy-01746x
GTTAACAA	ALIEN_NEW	0	7.47083	-0.0461638	34	7.47083	0.056683	worm-dummy-12036x	worm-dummy-12036x
CAAATCTA	ALIEN_NEW	7.46831	1.34364	2.37365	6	7.46831	0.0567848	worm-dummy-04151x	worm-dummy-04151x
GGCTGTAA	ALIEN_NEW	0.183768	7.4669	-0.500917	59	7.4669	0.0568418	worm-dummy-10732x	worm-dummy-10732x
GACTCGGA	ALIEN_NEW	7.46658	3.19137	0.271227	0	7.46658	0.0568548	worm-dummy-08666x	worm-dummy-08666x
GGAGTACA	ALIEN_NEW	7.46545	0.479474	-0.255356	41	7.46545	0.0569005	worm-dummy-10417x	worm-dummy-10417x
AACGCACA	ALIEN_NEW	7.46364	0.552187	-2.45408	59	7.46364	0.0569739	worm-dummy-00401x	worm-dummy-00401x
AAACGGTA	ALIEN_NEW	7.4631	0.818709	-0.518018	81	7.4631	0.0569959	worm-dummy-00107x	worm-dummy-00107x
AGCACTGA	ALIEN_NEW	2.92612	7.45681	2.87536	6	7.45681	0.0572518	worm-dummy-02334x	worm-dummy-02334x
ATGTTCGA	ALIEN_NEW	1.41161	7.45662	-0.576342	54	7.45662	0.0572595	worm-dummy-03830x	worm-dummy-03830x
TTCGGATA	ALIEN_NEW	3.91682	7.45526	-1.35546	89	7.45526	0.057315	worm-dummy-15779x	worm-dummy-15779x
AGACATGA	ALIEN_NEW	0.839797	7.45342	1.4555	6	7.45342	0.0573901	worm-dummy-02126x	worm-dummy-02126x
TAAATGCA	ALIEN_NEW	1.73498	7.45057	-1.41637	78	7.45057	0.0575068	worm-dummy-12345x	worm-dummy-12345x
TACTCTAA	ALIEN_NEW	4.73164	7.44609	0.467095	21	7.44609	0.0576906	worm-dummy-12764x	worm-dummy-12764x
ATGGAACA	ALIEN_NEW	7.44535	2.99841	0.320392	39	7.44535	0.057721	worm-dummy-03713x	worm-dummy-03713x
ATGCGTCA	ALIEN_NEW	1.53996	7.4452	0.441432	31	7.4452	0.0577271	worm-dummy-03693x	worm-dummy-03693x
TATACACA	ALIEN_NEW	7.44377	0	0.421941	16	7.44377	0.057786	worm-dummy-13073x	worm-dummy-13073x
GGATCGTA	ALIEN_NEW	0.555036	7.44337	-0.263304	45	7.44337	0.0578024	worm-dummy-10459x	worm-dummy-10459x
CGCTGTAA	ALIEN_NEW	1.73761	7.44213	-1.07943	46	7.44213	0.0578535	worm-dummy-06636x	worm-dummy-06636x
CAGTAAGA	ALIEN_NEW	7.44183	0.069606	-0.97404	52	7.44183	0.0578659	worm-dummy-04802x	worm-dummy-04802x
AAGGGAGA	ALIEN_NEW	7.44042	0	-0.177576	67	7.44042	0.057924	worm-dummy-00674x	worm-dummy-00674x
CTCTCAGA	ALIEN_NEW	0.862226	7.4398	-0.661198	37	7.4398	0.0579496	worm-dummy-07634x	worm-dummy-07634x
TTCGGGCA	ALIEN_NEW	7.43942	1.635	-0.553427	36	7.43942	0.0579653	worm-dummy-15785x	worm-dummy-15785x
TTAGACTA	ALIEN_NEW	7.43762	0.845259	0.625596	89	7.43762	0.0580397	worm-dummy-15495x	worm-dummy-15495x
GATTTACA	ALIEN_NEW	7.43586	1.54097	-0.269176	12	7.43586	0.0581125	worm-dummy-09201x	worm-dummy-09201x
TATAAATA	ALIEN_NEW	7.43457	0.878092	0.288381	36	7.43457	0.0581659	worm-dummy-13059x	worm-dummy-13059x
CTGCTCGA	ALIEN_NEW	7.43417	0.358053	2.14787	21	7.43417	0.0581825	worm-dummy-07798x	worm-dummy-07798x
TGATCGTA	ALIEN_NEW	0.418908	7.43236	-1.31172	46	7.43236	0.0582576	worm-dummy-14555x	worm-dummy-14555x
CGTAAATA	ALIEN_NEW	2.49116	7.43213	-1.55216	59	7.43213	0.0582671	worm-dummy-06915x	worm-dummy-06915x
TCGAACAA	ALIEN_NEW	7.43152	1.07667	-4.74239	74	7.43152	0.0582924	worm-dummy-13828x	worm-dummy-13828x
GTACCTTA	ALIEN_NEW	4.39478	7.43096	3.58	16	7.43096	0.0583157	worm-dummy-11359x	worm-dummy-11359x
TGAGGAGA	ALIEN_NEW	7.42897	5.68569	0.024915	74	7.42897	0.0583984	worm-dummy-14498x	worm-dummy-14498x
TTGACAGA	ALIEN_NEW	7.42897	0	-0.364446	36	7.42897	0.0583984	worm-dummy-15890x	worm-dummy-15890x
ATACATGA	ALIEN_NEW	7.42711	0.251581	-0.776428	67	7.42711	0.0584759	worm-dummy-03150x	worm-dummy-03150x
TGCGAGCA	ALIEN_NEW	7.42678	2.53873	3.65513	5	7.42678	0.0584896	worm-dummy-14729x	worm-dummy-14729x
CCTAGCCA	ALIEN_NEW	7.42532	1.46434	-2.52426	50	7.42532	0.0585505	worm-dummy-05925x	worm-dummy-05925x
ATGGTTGA	ALIEN_NEW	0.64694	7.42465	0.982013	19	7.42465	0.0585785	worm-dummy-03774x	worm-dummy-03774x
TCAGTTAA	ALIEN_NEW	7.42232	0.602785	0.0377117	78	7.42232	0.0586758	worm-dummy-13500x	worm-dummy-13500x
ATGTACTA	ALIEN_NEW	7.41665	3.04613	0.933998	19	7.41665	0.0589133	worm-dummy-03783x	worm-dummy-03783x
ATTAAATA	ALIEN_NEW	7.41394	1.65344	-2.00738	57	7.41394	0.0590272	worm-dummy-03843x	worm-dummy-03843x
ATCACCAA	ALIEN_NEW	7.41145	0	0.264052	17	7.41145	0.059132	worm-dummy-03348x	worm-dummy-03348x
ATCTCAAA	ALIEN_NEW	7.4055	3.35416	0.555407	85	7.4055	0.0593832	worm-dummy-03536x	worm-dummy-03536x
CATCGTAA	ALIEN_NEW	1.33313	7.40543	-7.15708	64	7.40543	0.0593862	worm-dummy-04972x	worm-dummy-04972x
ATGAGTAA	ALIEN_NEW	7.4052	4.07049	-2.21148	85	7.4052	0.0593959	worm-dummy-03628x	worm-dummy-03628x
GTGACGAA	ALIEN_NEW	7.40448	0.81745	-0.106275	29	7.40448	0.0594264	worm-dummy-11800x	worm-dummy-11800x
TCTAGCAA	ALIEN_NEW	0.40854	7.40396	-0.754736	57	7.40396	0.0594484	worm-dummy-14116x	worm-dummy-14116x
AATCTATA	ALIEN_NEW	7.40323	0.881606	-0.063394	42	7.40323	0.0594794	worm-dummy-00883x	worm-dummy-00883x
GATAGCTA	ALIEN_NEW	0.112048	7.40278	0.870331	26	7.40278	0.0594984	worm-dummy-08999x	worm-dummy-08999x
AGAAGTGA	ALIEN_NEW	7.40229	1.92427	0.740512	21	7.40229	0.0595192	worm-dummy-02094x	worm-dummy-02094x
AGATTGCA	ALIEN_NEW	0.501298	7.40199	-1.19161	48	7.40199	0.0595319	worm-dummy-02297x	worm-dummy-02297x
CCACCTCA	ALIEN_NEW	7.39977	0.179279	1.50239	12	7.39977	0.0596262	worm-dummy-05213x	worm-dummy-05213x
GTCGGAGA	ALIEN_NEW	7.3989	4.24851	-2.16447	50	7.3989	0.0596632	worm-dummy-11682x	worm-dummy-11682x
CTGTAATA	ALIEN_NEW	1.72928	7.39776	-0.62584	85	7.39776	0.0597117	worm-dummy-07875x	worm-dummy-07875x
TATGATTA	ALIEN_NEW	0.130556	7.39591	0.345116	4	7.39591	0.0597904	worm-dummy-13199x	worm-dummy-13199x
TCCTCTCA	ALIEN_NEW	7.39434	3.23045	-1.7534	62	7.39434	0.0598574	worm-dummy-13789x	worm-dummy-13789x
GACAAAAA	ALIEN_NEW	7.39401	0	0.407262	16	7.39401	0.0598714	worm-dummy-08448x	worm-dummy-08448x
CACCTCAA	ALIEN_NEW	7.38647	0.82014	0.997317	13	7.38647	0.060194	worm-dummy-04468x	worm-dummy-04468x
ACCCGTTA	ALIEN_NEW	7.3816	1.67744	-1.54576	52	7.3816	0.0604033	worm-dummy-01391x	worm-dummy-01391x
ATCTCAGA	ALIEN_NEW	0	7.38157	-0.133916	37	7.38157	0.0604046	worm-dummy-03538x	worm-dummy-03538x
ACTGTGAA	ALIEN_NEW	4.33387	7.38025	-1.54951	85	7.38025	0.0604615	worm-dummy-01976x	worm-dummy-01976x
CTATACTA	ALIEN_NEW	2.51254	7.37909	0.957999	37	7.37909	0.0605115	worm-dummy-07367x	worm-dummy-07367x
GGATCCAA	ALIEN_NEW	7.37826	3.36876	-1.93813	52	7.37826	0.0605473	worm-dummy-10452x	worm-dummy-10452x
TAGGGATA	ALIEN_NEW	2.87117	7.37792	2.00144	29	7.37792	0.060562	worm-dummy-12963x	worm-dummy-12963x
TGCGTACA	ALIEN_NEW	7.37709	1.08605	-0.369595	67	7.37709	0.0605978	worm-dummy-14769x	worm-dummy-14769x
GACTTTCA	ALIEN_NEW	3.66736	7.3765	6.42798	23	7.3765	0.0606233	worm-dummy-08701x	worm-dummy-08701x
TGTATCCA	ALIEN_NEW	7.37531	1.49974	-0.288902	45	7.37531	0.0606748	worm-dummy-15157x	worm-dummy-15157x
TGGACCGA	ALIEN_NEW	7.37509	2.70005	0.956669	17	7.37509	0.0606843	worm-dummy-14870x	worm-dummy-14870x
AATTGCAA	ALIEN_NEW	0.851149	7.37209	-1.72153	57	7.37209	0.0608142	worm-dummy-00996x	worm-dummy-00996x
ACGGGCGA	ALIEN_NEW	7.36993	5.69767	-0.472881	50	7.36993	0.0609079	worm-dummy-01702x	worm-dummy-01702x
ATTCGAGA	ALIEN_NEW	7.36851	4.57999	1.41224	23	7.36851	0.0609696	worm-dummy-03938x	worm-dummy-03938x
CACACGTA	ALIEN_NEW	7.36757	1.56119	-0.137318	19	7.36757	0.0610104	worm-dummy-04379x	worm-dummy-04379x
ATAGACCA	ALIEN_NEW	7.36715	0.97306	-0.0309022	34	7.36715	0.0610287	worm-dummy-03205x	worm-dummy-03205x
TTGCTATA	ALIEN_NEW	2.81746	7.36683	-1.29995	89	7.36683	0.0610426	worm-dummy-15987x	worm-dummy-15987x
TTTCTACA	ALIEN_NEW	1.773	7.36668	-1.76959	81	7.36668	0.0610492	worm-dummy-16241x	worm-dummy-16241x
TTACTTAA	ALIEN_VAR	7.36466	0	-0.906736	81	7.36466	0.0611371	worm-dummy-15484x	worm-dummy-15484x
AGTCAGAA	ALIEN_NEW	7.36208	1.67688	-3.24266	37	7.36208	0.0612497	worm-dummy-02888x	worm-dummy-02888x
ACCACGTA	ALIEN_NEW	7.3617	0	0.041216	39	7.3617	0.0612663	worm-dummy-01307x	worm-dummy-01307x
CTGTCACA	ALIEN_NEW	7.36138	5.63036	-1.48834	57	7.36138	0.0612802	worm-dummy-07889x	worm-dummy-07889x
TCGGCCTA	ALIEN_NEW	7.36125	0.694409	-0.366314	29	7.36125	0.0612859	worm-dummy-13975x	worm-dummy-13975x
GAAGTGCA	ALIEN_NEW	7.35916	1.95012	0.203721	29	7.35916	0.0613773	worm-dummy-08377x	worm-dummy-08377x
AGAACTGA	ALIEN_NEW	7.35382	4.73184	1.68419	13	7.35382	0.0616114	worm-dummy-02078x	worm-dummy-02078x
CAATGTCA	ALIEN_NEW	7.35253	1.30915	-0.232652	34	7.35253	0.0616681	worm-dummy-04333x	worm-dummy-04333x
ATGGTTAA	ALIEN_NEW	7.3524	1.74188	-1.00386	48	7.3524	0.0616738	worm-dummy-03772x	worm-dummy-03772x
CAGCTCAA	ALIEN_NEW	7.3523	0.801543	0.474068	21	7.3523	0.0616782	worm-dummy-04724x	worm-dummy-04724x
ACTCCTCA	ALIEN_NEW	7.34708	3.49291	-0.602781	64	7.34708	0.0619082	worm-dummy-01885x	worm-dummy-01885x
CTCTTTAA	ALIEN_NEW	0	7.3466	0.398884	23	7.3466	0.0619294	worm-dummy-07676x	worm-dummy-07676x
TCAGGGCA	ALIEN_NEW	1.85258	7.34615	-1.79661	54	7.34615	0.0619492	worm-dummy-13481x	worm-dummy-13481x
AGTGGCTA	ALIEN_NEW	3.411	7.34593	1.99326	15	7.34593	0.061959	worm-dummy-02983x	worm-dummy-02983x
CTTCGTTA	ALIEN_NEW	7.34477	0.263688	-0.922498	42	7.34477	0.0620102	worm-dummy-08047x	worm-dummy-08047x
AATTTTGA	ALIEN_NEW	0.764165	7.34454	0.60291	24	7.34454	0.0620204	worm-dummy-01022x	worm-dummy-01022x
GACTTACA	ALIEN_NEW	7.34317	1.45842	-1.1373	57	7.34317	0.062081	worm-dummy-08689x	worm-dummy-08689x
TGCGTTAA	ALIEN_NEW	7.34141	1.6498	0.812182	4	7.34141	0.062159	worm-dummy-14780x	worm-dummy-14780x
AATCGGCA	ALIEN_NEW	1.36753	7.34046	-0.920352	50	7.34046	0.0622011	worm-dummy-00873x	worm-dummy-00873x
TCGGACCA	ALIEN_NEW	7.3404	2.01908	-1.55434	50	7.3404	0.0622037	worm-dummy-13957x	worm-dummy-13957x
TCTCAGAA	ALIEN_NEW	0	7.34011	-0.466181	70	7.34011	0.0622166	worm-dummy-14152x	worm-dummy-14152x
AAAATGAA	ALIEN_NEW	7.3392	0	-0.0899892	59	7.3392	0.062257	worm-dummy-00056x	worm-dummy-00056x
TGCAACAA	ALIEN_NEW	7.33606	1.51626	-0.137337	45	7.33606	0.0623965	worm-dummy-14596x	worm-dummy-14596x
ACACATTA	ALIEN_NEW	2.69711	7.33482	-1.17195	52	7.33482	0.0624517	worm-dummy-01103x	worm-dummy-01103x
ATATGTGA	ALIEN_NEW	1.50977	7.33477	3.25265	6	7.33477	0.0624539	worm-dummy-03310x	worm-dummy-03310x
GAGTCTAA	ALIEN_NEW	7.33385	0	0.443895	17	7.33385	0.0624949	worm-dummy-08924x	worm-dummy-08924x
AAATCCCA	ALIEN_NEW	4.7009	7.33295	-1.11746	48	7.33295	0.062535	worm-dummy-00213x	worm-dummy-00213x
AATAAATA	ALIEN_NEW	0.451609	7.33219	0.0888532	17	7.33219	0.0625689	worm-dummy-00771x	worm-dummy-00771x
TGATAGCA	ALIEN_NEW	1.96495	7.32977	4.05501	26	7.32977	0.062677	worm-dummy-14537x	worm-dummy-14537x
ACCCAGTA	ALIEN_NEW	7.32921	0.266556	0.451542	26	7.32921	0.062702	worm-dummy-01355x	worm-dummy-01355x
GGTATCGA	ALIEN_NEW	1.0305	7.32846	1.91616	13	7.32846	0.0627356	worm-dummy-11062x	worm-dummy-11062x
TTTTTCAA	ALIEN_NEW	0	7.32627	-0.143113	29	7.32627	0.0628336	worm-dummy-16372x	worm-dummy-16372x
AATCTCAA	ALIEN_NEW	7.32211	4.16613	0.751371	85	7.32211	0.0630203	worm-dummy-00884x	worm-dummy-00884x
CACGGAAA	ALIEN_NEW	0.099283	7.31761	0.314308	37	7.31761	0.0632229	worm-dummy-04512x	worm-dummy-04512x
TTTATTCA	ALIEN_NEW	7.31664	0.425383	-1.51453	70	7.31664	0.0632666	worm-dummy-16189x	worm-dummy-16189x
CAGTGCAA	ALIEN_NEW	7.31624	1.19074	1.45563	27	7.31624	0.0632847	worm-dummy-04836x	worm-dummy-04836x
TACGCAGA	ALIEN_NEW	1.59556	7.31563	0.339193	31	7.31563	0.0633122	worm-dummy-12690x	worm-dummy-12690x
TCTTGTAA	ALIEN_NEW	0.750114	7.31463	-0.140285	32	7.31463	0.0633574	worm-dummy-14316x	worm-dummy-14316x
GGGGAGTA	ALIEN_NEW	7.3145	2.2641	3.5059	9	7.3145	0.0633633	worm-dummy-10891x	worm-dummy-10891x
TTTATTTA	ALIEN_NEW	7.31339	1.59104	0.41272	34	7.31339	0.0634134	worm-dummy-16191x	worm-dummy-16191x
CCTTAGCA	ALIEN_NEW	7.31144	0.486782	1.77436	5	7.31144	0.0635017	worm-dummy-06089x	worm-dummy-06089x
AAGGCGGA	ALIEN_NEW	7.31104	1.59807	-0.260585	31	7.31104	0.0635198	worm-dummy-00666x	worm-dummy-00666x
CCGACAGA	ALIEN_NEW	7.31048	0.214953	-0.187052	17	7.31048	0.0635452	worm-dummy-05650x	worm-dummy-05650x
TGACTGTA	ALIEN_NEW	3.65966	7.30994	1.68407	8	7.30994	0.0635696	worm-dummy-14459x	worm-dummy-14459x
GAGAAAAA	ALIEN_NEW	7.30959	3.12108	-0.827282	37	7.30959	0.0635855	worm-dummy-08704x	worm-dummy-08704x
CTATACAA	ALIEN_NEW	7.30877	1.68995	-0.187274	46	7.30877	0.0636227	worm-dummy-07364x	worm-dummy-07364x
TTAGGTGA	ALIEN_NEW	7.30805	0	-0.388724	42	7.30805	0.0636554	worm-dummy-15534x	worm-dummy-15534x
GTCACTCA	ALIEN_NEW	7.30772	1.5007	-0.434696	52	7.30772	0.0636704	worm-dummy-11549x	worm-dummy-11549x
CGCAGGAA	ALIEN_NEW	7.30703	0.472936	3.02276	10	7.30703	0.0637017	worm-dummy-06440x	worm-dummy-06440x
CGTTACCA	ALIEN_NEW	7.30659	4.15713	-3.31167	54	7.30659	0.0637217	worm-dummy-07109x	worm-dummy-07109x
ATTGCACA	ALIEN_NEW	0.465363	7.30655	-0.730765	50	7.30655	0.0637235	worm-dummy-03985x	worm-dummy-03985x
ATTCGTTA	ALIEN_NEW	7.30429	0	-0.714257	52	7.30429	0.0638263	worm-dummy-03951x	worm-dummy-03951x
AGGTTTTA	ALIEN_NEW	7.30319	1.40676	2.81273	8	7.30319	0.0638764	worm-dummy-02815x	worm-dummy-02815x
AACGTCTA	ALIEN_NEW	1.11769	7.30019	-3.18704	64	7.30019	0.0640132	worm-dummy-00439x	worm-dummy-00439x
ACGTTTGA	ALIEN_NEW	4.24827	7.2999	-2.81089	57	7.2999	0.0640265	worm-dummy-01790x	worm-dummy-01790x
CCGATCAA	ALIEN_NEW	7.29801	0.345631	0.542647	24	7.29801	0.0641129	worm-dummy-05684x	worm-dummy-05684x
CGCACACA	ALIEN_NEW	7.29739	2.25229	-3.42261	74	7.29739	0.0641412	worm-dummy-06417x	worm-dummy-06417x
ATGTATCA	ALIEN_NEW	7.29089	2.87321	-3.96277	97	7.29089	0.0644393	worm-dummy-03789x	worm-dummy-03789x
TAGTTCCA	ALIEN_NEW	7.28999	1.63728	0.153226	12	7.28999	0.0644807	worm-dummy-13045x	worm-dummy-13045x
AGTCTGCA	ALIEN_NEW	2.13053	7.28897	-3.76073	59	7.28897	0.0645276	worm-dummy-02937x	worm-dummy-02937x
CGAGCTCA	ALIEN_NEW	7.28876	0.604842	0.354715	29	7.28876	0.0645373	worm-dummy-06301x	worm-dummy-06301x
TATGCACA	ALIEN_NEW	7.28852	1.05569	-0.56128	39	7.28852	0.0645483	worm-dummy-13201x	worm-dummy-13201x
AATAACCA	ALIEN_NEW	7.28483	0	-1.13881	70	7.28483	0.0647184	worm-dummy-00773x	worm-dummy-00773x
GTTGGGAA	ALIEN_NEW	7.28293	0.611243	2.43508	2	7.28293	0.0648062	worm-dummy-12200x	worm-dummy-12200x
TTTCATTA	ALIEN_NEW	7.28254	1.2028	-1.29599	48	7.28254	0.0648242	worm-dummy-16207x	worm-dummy-16207x
GACTTATA	ALIEN_NEW	7.28176	2.05002	-1.86355	52	7.28176	0.0648603	worm-dummy-08691x	worm-dummy-08691x
GCACACAA	ALIEN_NEW	7.28118	0.099067	-0.693422	74	7.28118	0.0648872	worm-dummy-09284x	worm-dummy-09284x
CCATTCGA	ALIEN_NEW	1.47397	7.27809	-2.58549	64	7.27809	0.0650304	worm-dummy-05366x	worm-dummy-05366x
GTAAGTCA	ALIEN_NEW	7.27764	2.85862	-2.0968	46	7.27764	0.0650512	worm-dummy-11309x	worm-dummy-11309x
AAGTATTA	ALIEN_VAR	2.07134	7.2776	-0.0041857	34	7.2776	0.0650531	worm-dummy-00719x	worm-dummy-00719x
GGATAGCA	ALIEN_NEW	2.46136	7.27373	3.29566	26	7.27373	0.0652329	worm-dummy-10441x	worm-dummy-10441x
ATAGTGAA	ALIEN_NEW	7.27361	0	-0.712963	74	7.27361	0.0652385	worm-dummy-03256x	worm-dummy-03256x
TCCAATAA	ALIEN_NEW	0	7.27186	0.687213	10	7.27186	0.06532	worm-dummy-13580x	worm-dummy-13580x
AAAATACA	ALIEN_NEW	1.99267	7.27184	-0.745163	46	7.27184	0.0653209	worm-dummy-00049x	worm-dummy-00049x
TTAGGGAA	ALIEN_NEW	7.27161	3.08291	-5.38514	59	7.27161	0.0653317	worm-dummy-15528x	worm-dummy-15528x
AATGCAGA	ALIEN_NEW	1.225	7.27121	-0.0727967	85	7.27121	0.0653503	worm-dummy-00914x	worm-dummy-00914x
CACTCACA	ALIEN_NEW	7.26827	1.37559	0.277829	32	7.26827	0.0654875	worm-dummy-04561x	worm-dummy-04561x
TGGCCGCA	ALIEN_NEW	7.26789	0.610064	0.595345	21	7.26789	0.0655053	worm-dummy-14937x	worm-dummy-14937x
CTAATACA	ALIEN_NEW	7.26769	1.3801	2.96424	6	7.26769	0.0655146	worm-dummy-07217x	worm-dummy-07217x
ATTAGCAA	ALIEN_NEW	7.26708	1.56584	0.593478	29	7.26708	0.0655431	worm-dummy-03876x	worm-dummy-03876x
CCATAATA	ALIEN_VAR	1.16976	7.26686	-3.80534	59	7.26686	0.0655534	worm-dummy-05315x	worm-dummy-05315x
TCTACGTA	ALIEN_NEW	0.754658	7.26639	-1.17645	93	7.26639	0.0655754	worm-dummy-14107x	worm-dummy-14107x
TGTAGCTA	ALIEN_NEW	7.26588	2.98054	4.75479	5	7.26588	0.0655993	worm-dummy-15143x	worm-dummy-15143x
AGGAGTGA	ALIEN_NEW	7.26587	1.81295	5.18826	15	7.26587	0.0655998	worm-dummy-02606x	worm-dummy-02606x
AGGAGGGA	ALIEN_NEW	7.26504	1.3159	-0.450798	78	7.26504	0.0656386	worm-dummy-02602x	worm-dummy-02602x
CCAGTGCA	ALIEN_NEW	7.26226	0	0.758505	23	7.26226	0.0657689	worm-dummy-05305x	worm-dummy-05305x
TACACCCA	ALIEN_NEW	1.03244	7.25863	2.26964	26	7.25863	0.0659395	worm-dummy-12565x	worm-dummy-12565x
CCCCTTCA	ALIEN_NEW	7.25858	0	-0.301793	37	7.25858	0.0659418	worm-dummy-05501x	worm-dummy-05501x
TTGGTTGA	ALIEN_NEW	2.55399	7.25602	0.00735133	23	7.25602	0.0660624	worm-dummy-16062x	worm-dummy-16062x
ATGTGATA	ALIEN_VAR	0.48249	7.25316	-0.528224	78	7.25316	0.0661973	worm-dummy-03811x	worm-dummy-03811x
GCATTCGA	ALIEN_NEW	0	7.25176	-0.762158	64	7.25176	0.0662635	worm-dummy-09462x	worm-dummy-09462x
GTCTTCAA	ALIEN_NEW	0	7.2514	-0.463961	46	7.2514	0.0662805	worm-dummy-11764x	worm-dummy-11764x
ATGAAGTA	ALIEN_NEW	1.02572	7.25104	-4.59256	59	7.25104	0.0662975	worm-dummy-03595x	worm-dummy-03595x
AGAAAATA	ALIEN_NEW	7.25081	1.19682	0.238671	42	7.25081	0.0663084	worm-dummy-02051x	worm-dummy-02051x
AGAATGCA	ALIEN_NEW	1.59147	7.24533	-0.0544983	37	7.24533	0.0665682	worm-dummy-02105x	worm-dummy-02105x
ACGTAAGA	ALIEN_NEW	1.41641	7.24279	-0.28288	48	7.24279	0.0666889	worm-dummy-01730x	worm-dummy-01730x
ATCCCCTA	ALIEN_VAR	7.24275	1.53062	1.19622	17	7.24275	0.0666909	worm-dummy-03415x	worm-dummy-03415x
GAAGAAGA	ALIEN_NEW	7.23918	1.89755	-2.23514	34	7.23918	0.066861	worm-dummy-08322x	worm-dummy-08322x
CACGGATA	ALIEN_NEW	7.23885	2.24347	4.19234	9	7.23885	0.0668767	worm-dummy-04515x	worm-dummy-04515x
AGCGAGTA	ALIEN_NEW	7.23832	1.6567	-2.15436	48	7.23832	0.066902	worm-dummy-02443x	worm-dummy-02443x
GTTTTAAA	ALIEN_NEW	7.23799	2.98456	-2.75107	74	7.23799	0.0669178	worm-dummy-12272x	worm-dummy-12272x
GCTGGCAA	ALIEN_NEW	7.23788	3.52987	-2.19945	70	7.23788	0.066923	worm-dummy-10148x	worm-dummy-10148x
GCTACCGA	ALIEN_NEW	7.23723	0	0.492346	2	7.23723	0.0669541	worm-dummy-10006x	worm-dummy-10006x
AGTGCCCA	ALIEN_NEW	7.23653	1.06631	0.711003	29	7.23653	0.0669875	worm-dummy-02965x	worm-dummy-02965x
CGCAGCAA	ALIEN_NEW	7.23549	1.95478	-0.238673	23	7.23549	0.0670372	worm-dummy-06436x	worm-dummy-06436x
TAGTTAGA	ALIEN_VAR	7.23481	0	-0.323892	62	7.23481	0.0670698	worm-dummy-13042x	worm-dummy-13042x
TGAGGGAA	ALIEN_NEW	7.23412	1.10704	-2.22215	81	7.23412	0.0671028	worm-dummy-14504x	worm-dummy-14504x
TATTGCAA	ALIEN_NEW	2.92168	7.23405	-4.10109	50	7.23405	0.0671062	worm-dummy-13284x	worm-dummy-13284x
GACGCACA	ALIEN_NEW	7.23348	0	-0.650683	59	7.23348	0.0671335	worm-dummy-08593x	worm-dummy-08593x
TTTGTGCA	ALIEN_NEW	2.6244	7.23321	-1.82456	45	7.23321	0.0671464	worm-dummy-16313x	worm-dummy-16313x
CGTCTATA	ALIEN_NEW	7.23303	0	1.03334	24	7.23303	0.067155	worm-dummy-07027x	worm-dummy-07027x
AACGCAGA	ALIEN_NEW	1.91452	7.23262	-0.72821	50	7.23262	0.0671747	worm-dummy-00402x	worm-dummy-00402x
ATGCGACA	ALIEN_NEW	1.84897	7.23209	1.88017	9	7.23209	0.0672001	worm-dummy-03681x	worm-dummy-03681x
CATGAGCA	ALIEN_NEW	7.23206	0.026585	1.46296	3	7.23206	0.0672015	worm-dummy-05001x	worm-dummy-05001x
TGTGGAAA	ALIEN_NEW	3.25041	7.23141	-0.709669	52	7.23141	0.0672327	worm-dummy-15264x	worm-dummy-15264x
AATAGTAA	ALIEN_NEW	7.23127	1.39135	0.174326	5	7.23127	0.0672394	worm-dummy-00812x	worm-dummy-00812x
TGTTAAAA	ALIEN_NEW	2.41779	7.23083	-1.70605	67	7.23083	0.0672605	worm-dummy-15296x	worm-dummy-15296x
GTGGTTGA	ALIEN_NEW	0.924275	7.23063	1.02467	15	7.23063	0.0672701	worm-dummy-11966x	worm-dummy-11966x
ACTAACCA	ALIEN_NEW	7.22763	0.472886	0.917286	20	7.22763	0.0674143	worm-dummy-01797x	worm-dummy-01797x
ACAACAGA	ALIEN_NEW	7.22422	0.098803	0.0219179	74	7.22422	0.0675786	worm-dummy-01042x	worm-dummy-01042x
AGCTCATA	ALIEN_NEW	7.22226	4.42069	13.0765	10	7.22226	0.0676731	worm-dummy-02515x	worm-dummy-02515x
TGACTAGA	ALIEN_NEW	7.21881	2.98344	-1.88073	50	7.21881	0.06784	worm-dummy-14450x	worm-dummy-14450x
ATTGCTTA	ALIEN_NEW	7.21686	0	0.0751584	74	7.21686	0.0679344	worm-dummy-03999x	worm-dummy-03999x
TGAAATAA	ALIEN_NEW	3.91423	7.21609	1.93273	2	7.21609	0.0679718	worm-dummy-14348x	worm-dummy-14348x
GCGTCCTA	ALIEN_NEW	1.08391	7.21543	0.416829	26	7.21543	0.0680038	worm-dummy-09943x	worm-dummy-09943x
TAAGCCCA	ALIEN_NEW	2.88725	7.2151	-1.4151	41	7.2151	0.0680198	worm-dummy-12437x	worm-dummy-12437x
CTGAGCCA	ALIEN_NEW	1.62138	7.21504	-1.59794	97	7.21504	0.0680227	worm-dummy-07717x	worm-dummy-07717x
GGTGTATA	ALIEN_NEW	7.21242	2.34997	-2.17585	81	7.21242	0.0681501	worm-dummy-11187x	worm-dummy-11187x
ATCTGGCA	ALIEN_NEW	5.03194	7.21235	-0.198718	10	7.21235	0.0681535	worm-dummy-03561x	worm-dummy-03561x
TGCTGGCA	ALIEN_NEW	7.21176	3.23559	-3.51644	70	7.21176	0.0681822	worm-dummy-14825x	worm-dummy-14825x
CACGTACA	ALIEN_NEW	7.21167	0.11752	-0.611026	81	7.21167	0.0681865	worm-dummy-04529x	worm-dummy-04529x
TCGGTTAA	ALIEN_NEW	7.21144	0.385601	0.613665	21	7.21144	0.0681977	worm-dummy-14012x	worm-dummy-14012x
AATTCATA	ALIEN_NEW	5.51096	7.20939	3.22266	8	7.20939	0.0682976	worm-dummy-00979x	worm-dummy-00979x
GGTTATAA	ALIEN_NEW	7.20921	4.68417	-0.773816	67	7.20921	0.0683064	worm-dummy-11212x	worm-dummy-11212x
CCACTAGA	ALIEN_NEW	7.2089	4.2415	1.48549	81	7.2089	0.0683215	worm-dummy-05234x	worm-dummy-05234x
CGTACTTA	ALIEN_NEW	7.20842	2.06398	2.45008	2	7.20842	0.0683449	worm-dummy-06943x	worm-dummy-06943x
ATCTTCAA	ALIEN_NEW	0.723364	7.2077	-1.13808	48	7.2077	0.06838	worm-dummy-03572x	worm-dummy-03572x
ACGTAGGA	ALIEN_NEW	0.911802	7.20508	-0.683346	45	7.20508	0.068508	worm-dummy-01738x	worm-dummy-01738x
ACGTCCTA	ALIEN_NEW	0.280103	7.20489	0.646929	26	7.20489	0.0685173	worm-dummy-01751x	worm-dummy-01751x
AATGTCAA	ALIEN_NEW	7.20462	4.30814	-0.811245	89	7.20462	0.0685305	worm-dummy-00948x	worm-dummy-00948x
CCCGATCA	ALIEN_NEW	7.19744	1.27923	0.53134	34	7.19744	0.0688826	worm-dummy-05517x	worm-dummy-05517x
CTACTACA	ALIEN_NEW	7.19421	1.17321	-0.887475	32	7.19421	0.0690416	worm-dummy-07281x	worm-dummy-07281x
TGAATCCA	ALIEN_NEW	2.79047	7.19409	-1.19788	2	7.19409	0.0690475	worm-dummy-14389x	worm-dummy-14389x
GGTACATA	ALIEN_NEW	2.11196	7.19375	-0.326698	50	7.19375	0.0690643	worm-dummy-11027x	worm-dummy-11027x
ATGAGTGA	ALIEN_NEW	7.19316	1.39318	1.17873	3	7.19316	0.0690933	worm-dummy-03630x	worm-dummy-03630x
TGTCATGA	ALIEN_NEW	0.98808	7.19288	-1.26631	64	7.19288	0.0691072	worm-dummy-15182x	worm-dummy-15182x
CAGTTGTA	ALIEN_NEW	2.56262	7.19283	0.114133	46	7.19283	0.0691096	worm-dummy-04859x	worm-dummy-04859x
ATCCGGGA	ALIEN_NEW	2.20423	7.19223	-2.05812	64	7.19223	0.0691392	worm-dummy-03434x	worm-dummy-03434x
GTAGTGAA	ALIEN_NEW	7.19187	2.2293	-4.27442	78	7.19187	0.069157	worm-dummy-11448x	worm-dummy-11448x
CATCTATA	ALIEN_NEW	7.18909	0	0.296983	42	7.18909	0.0692944	worm-dummy-04979x	worm-dummy-04979x
AACAGGAA	ALIEN_NEW	7.18882	1.83675	-1.51716	59	7.18882	0.0693077	worm-dummy-00296x	worm-dummy-00296x
GGCACGCA	ALIEN_NEW	7.18757	0	-0.702693	57	7.18757	0.0693696	worm-dummy-10521x	worm-dummy-10521x
CCCACTCA	ALIEN_NEW	0.74062	7.18736	-0.347617	34	7.18736	0.06938	worm-dummy-05405x	worm-dummy-05405x
ATAGTAAA	ALIEN_NEW	7.1854	1.47538	-0.383637	85	7.1854	0.0694771	worm-dummy-03248x	worm-dummy-03248x
ACTCTAAA	ALIEN_NEW	2.3131	7.18487	-0.0433674	21	7.18487	0.0695034	worm-dummy-01904x	worm-dummy-01904x
GTGACATA	ALIEN_NEW	7.18413	1.51461	-0.594622	39	7.18413	0.0695401	worm-dummy-11795x	worm-dummy-11795x
TAATAGGA	ALIEN_NEW	7.1832	0.139619	0.773923	27	7.1832	0.0695863	worm-dummy-12490x	worm-dummy-12490x
AGGCTCTA	ALIEN_NEW	0.689265	7.18164	2.19424	27	7.18164	0.0696638	worm-dummy-02679x	worm-dummy-02679x
TCAATACA	ALIEN_NEW	7.17941	3.33599	1.13015	12	7.17941	0.0697748	worm-dummy-13361x	worm-dummy-13361x
CCTCCATA	ALIEN_NEW	1.37704	7.17817	0.634073	23	7.17817	0.0698366	worm-dummy-05971x	worm-dummy-05971x
TCAGAGAA	ALIEN_NEW	7.17806	0	-0.0500542	26	7.17806	0.0698421	worm-dummy-13448x	worm-dummy-13448x
TCGTAACA	ALIEN_NEW	2.76125	7.17805	0.569752	15	7.17805	0.0698426	worm-dummy-14017x	worm-dummy-14017x
AGCCTAAA	ALIEN_NEW	7.17777	0	-0.0454127	8	7.17777	0.0698565	worm-dummy-02416x	worm-dummy-02416x
TCTGCTTA	ALIEN_NEW	7.17773	2.49447	-0.52519	39	7.17773	0.0698585	worm-dummy-14239x	worm-dummy-14239x
TCTGGGAA	ALIEN_NEW	0	7.17758	-0.478936	42	7.17758	0.069866	worm-dummy-14248x	worm-dummy-14248x
ACTAATGA	ALIEN_NEW	7.17735	3.50302	-2.10558	59	7.17735	0.0698775	worm-dummy-01806x	worm-dummy-01806x
ACATGCAA	ALIEN_NEW	7.17725	2.19594	-0.933301	37	7.17725	0.0698825	worm-dummy-01252x	worm-dummy-01252x
CTTGTATA	ALIEN_NEW	0	7.17292	-0.736036	74	7.17292	0.0700988	worm-dummy-08115x	worm-dummy-08115x
AAACTCGA	ALIEN_NEW	2.53271	7.17234	-2.19746	41	7.17234	0.0701278	worm-dummy-00118x	worm-dummy-00118x
GACCTCGA	ALIEN_NEW	7.17133	0.430711	1.64158	21	7.17133	0.0701784	worm-dummy-08566x	worm-dummy-08566x
CACGGTAA	ALIEN_NEW	7.17097	0.553259	-0.967494	57	7.17097	0.0701965	worm-dummy-04524x	worm-dummy-04524x
TGGAAAAA	ALIEN_NEW	2.54915	7.16586	0.496914	41	7.16586	0.070453	worm-dummy-14848x	worm-dummy-14848x
TGAGGGTA	ALIEN_NEW	7.16536	1.67234	1.58677	17	7.16536	0.0704782	worm-dummy-14507x	worm-dummy-14507x
ATATTGGA	ALIEN_NEW	7.16424	0	-0.328536	36	7.16424	0.0705345	worm-dummy-03322x	worm-dummy-03322x
ATGGTGAA	ALIEN_NEW	7.16317	2.49046	-4.70388	85	7.16317	0.0705884	worm-dummy-03768x	worm-dummy-03768x
GGGCGCAA	ALIEN_NEW	0.849255	7.16106	-1.31445	78	7.16106	0.0706948	worm-dummy-10852x	worm-dummy-10852x
TCACTACA	ALIEN_NEW	7.15787	2.87064	-2.27814	97	7.15787	0.070856	worm-dummy-13425x	worm-dummy-13425x
CTTATTTA	ALIEN_NEW	7.15774	1.11864	0.244917	34	7.15774	0.0708626	worm-dummy-07999x	worm-dummy-07999x
CATACTGA	ALIEN_NEW	0.848146	7.15631	-0.766853	78	7.15631	0.070935	worm-dummy-04894x	worm-dummy-04894x
GTGAAGAA	ALIEN_NEW	1.26299	7.1563	-0.736597	50	7.1563	0.0709355	worm-dummy-11784x	worm-dummy-11784x
GCAACAAA	ALIEN_NEW	7.15568	1.31919	-0.214601	46	7.15568	0.0709669	worm-dummy-09232x	worm-dummy-09232x
TCAGGTGA	ALIEN_VAR	7.15554	7.08095	-6.30651	32	7.15554	0.070974	worm-dummy-13486x	worm-dummy-13486x
GTGAGTTA	ALIEN_NEW	7.15476	0.336519	-0.0614615	26	7.15476	0.0710135	worm-dummy-11823x	worm-dummy-11823x
CACAGCTA	ALIEN_VAR	7.15412	1.1556	-0.652708	52	7.15412	0.071046	worm-dummy-04391x	worm-dummy-04391x
CATACTCA	ALIEN_NEW	1.32224	7.15353	1.41092	23	7.15353	0.0710759	worm-dummy-04893x	worm-dummy-04893x
ATATCCAA	ALIEN_NEW	7.15338	0	-0.87158	54	7.15338	0.0710835	worm-dummy-03284x	worm-dummy-03284x
ACCTTAAA	ALIEN_NEW	7.15282	1.21113	-1.34866	85	7.15282	0.0711119	worm-dummy-01520x	worm-dummy-01520x
TTATTAGA	ALIEN_NEW	3.72545	7.15233	-0.917654	70	7.15233	0.0711368	worm-dummy-15602x	worm-dummy-15602x
TTTCACAA	ALIEN_NEW	7.15164	2.78378	3.19245	5	7.15164	0.0711719	worm-dummy-16196x	worm-dummy-16196x
CTCATAGA	ALIEN_NEW	7.15156	0.641282	0.805069	20	7.15156	0.0711759	worm-dummy-07474x	worm-dummy-07474x
TTGACGCA	ALIEN_NEW	2.13756	7.15117	-2.03343	81	7.15117	0.0711958	worm-dummy-15897x	worm-dummy-15897x
TTCCACCA	ALIEN_NEW	3.08567	7.14844	-1.41235	93	7.14844	0.0713347	worm-dummy-15685x	worm-dummy-15685x
GTACATAA	ALIEN_NEW	2.78214	7.14756	-0.0785744	52	7.14756	0.0713795	worm-dummy-11340x	worm-dummy-11340x
AAGTTACA	ALIEN_NEW	7.14656	3.50518	-5.37715	85	7.14656	0.0714305	worm-dummy-00753x	worm-dummy-00753x
CTCTGGAA	ALIEN_NEW	1.15067	7.14637	1.08579	15	7.14637	0.0714402	worm-dummy-07656x	worm-dummy-07656x
TTGTCCTA	ALIEN_NEW	7.13684	0.598468	0.416736	34	7.13684	0.0719279	worm-dummy-16087x	worm-dummy-16087x
GCAGATGA	ALIEN_NEW	7.13678	2.63	13.621	3	7.13678	0.071931	worm-dummy-09358x	worm-dummy-09358x
TAGACGCA	ALIEN_NEW	7.13665	1.13443	-2.30433	52	7.13665	0.0719377	worm-dummy-12825x	worm-dummy-12825x
TCTGAGAA	ALIEN_NEW	7.13364	3.35322	-1.44963	93	7.13364	0.0720924	worm-dummy-14216x	worm-dummy-14216x
GAATGGGA	ALIEN_NEW	7.13355	2.28377	1.04117	21	7.13355	0.0720971	worm-dummy-08426x	worm-dummy-08426x
TGACAAAA	ALIEN_NEW	7.13243	1.09008	1.04792	16	7.13243	0.0721547	worm-dummy-14400x	worm-dummy-14400x
CGCTGTTA	ALIEN_NEW	3.83543	7.13197	0.955884	12	7.13197	0.0721784	worm-dummy-06639x	worm-dummy-06639x
CCAGTAAA	ALIEN_NEW	7.13181	3.30311	3.3432	8	7.13181	0.0721867	worm-dummy-05296x	worm-dummy-05296x
TCTTATCA	ALIEN_NEW	3.87683	7.13131	-3.00896	62	7.13131	0.0722125	worm-dummy-14285x	worm-dummy-14285x
CGATGATA	NATIVE_CONS	7.13122	0	0.295198	24	7.13122	0.0722171	hsa-miR-136*	hsa-miR-136*,rno-miR-136*,cel-miR-392,cbr-miR-392,cbri-miR-012115
TCGGGTTA	ALIEN_NEW	7.1311	1.45203	0.0116437	81	7.1311	0.0722233	worm-dummy-13999x	worm-dummy-13999x
AAGATAGA	ALIEN_NEW	7.13038	0	-0.5975	62	7.13038	0.0722604	worm-dummy-00562x	worm-dummy-00562x
CGGCAACA	ALIEN_NEW	7.1298	0.3408	0.919841	12	7.1298	0.0722904	worm-dummy-06721x	worm-dummy-06721x
TCCATACA	ALIEN_NEW	3.38792	7.12902	0.14791	4	7.12902	0.0723306	worm-dummy-13617x	worm-dummy-13617x
ACTCATGA	ALIEN_NEW	0.917852	7.1284	1.08357	29	7.1284	0.0723627	worm-dummy-01870x	worm-dummy-01870x
GTAATTAA	ALIEN_NEW	0	7.12762	-0.605872	52	7.12762	0.072403	worm-dummy-11324x	worm-dummy-11324x
GCTGTGAA	ALIEN_NEW	2.9687	7.12589	-1.90384	85	7.12589	0.0724925	worm-dummy-10168x	worm-dummy-10168x
TCAGTCAA	ALIEN_NEW	2.31736	7.12553	-0.161458	50	7.12553	0.0725111	worm-dummy-13492x	worm-dummy-13492x
AGTAAAAA	ALIEN_NEW	7.12349	3.76872	0.337307	8	7.12349	0.0726168	worm-dummy-02816x	worm-dummy-02816x
ATGCAGTA	ALIEN_NEW	0	7.12218	0.616396	24	7.12218	0.0726848	worm-dummy-03659x	worm-dummy-03659x
CTAACTTA	ALIEN_NEW	7.12205	3.00674	1.40467	3	7.12205	0.0726915	worm-dummy-07199x	worm-dummy-07199x
CTATGTGA	ALIEN_NEW	2.99332	7.12198	1.47933	6	7.12198	0.0726951	worm-dummy-07406x	worm-dummy-07406x
ACGGTCAA	ALIEN_NEW	7.12184	1.42109	0.240934	12	7.12184	0.0727024	worm-dummy-01716x	worm-dummy-01716x
CCGGTACA	ALIEN_NEW	0.752504	7.12129	0.742475	24	7.12129	0.072731	worm-dummy-05809x	worm-dummy-05809x
AGTTCTAA	ALIEN_NEW	7.11814	1.74823	-1.62992	81	7.11814	0.0728947	worm-dummy-03036x	worm-dummy-03036x
TACTCACA	ALIEN_NEW	7.11525	0.326328	0.181779	32	7.11525	0.0730453	worm-dummy-12753x	worm-dummy-12753x
TAGCACTA	ALIEN_NEW	7.11508	0.956618	1.97936	13	7.11508	0.0730542	worm-dummy-12871x	worm-dummy-12871x
TGCGCGCA	ALIEN_NEW	7.11214	0.416657	-1.08753	46	7.11214	0.0732077	worm-dummy-14745x	worm-dummy-14745x
CCTATGCA	ALIEN_NEW	7.10803	1.84522	1.09765	2	7.10803	0.0734229	worm-dummy-05945x	worm-dummy-05945x
CCTGGCCA	ALIEN_VAR	7.10706	0.213436	0.310311	24	7.10706	0.0734737	worm-dummy-06053x	worm-dummy-06053x
GAAATACA	ALIEN_NEW	2.24378	7.10683	-0.981857	46	7.10683	0.0734858	worm-dummy-08241x	worm-dummy-08241x
TGACGCCA	ALIEN_NEW	0.747324	7.10526	-2.69977	89	7.10526	0.0735682	worm-dummy-14437x	worm-dummy-14437x
CAGTACGA	ALIEN_NEW	7.10236	3.02129	-1.55451	59	7.10236	0.0737208	worm-dummy-04806x	worm-dummy-04806x
GCCACGTA	ALIEN_NEW	7.10128	0	0.11355	54	7.10128	0.0737776	worm-dummy-09499x	worm-dummy-09499x
GGCTCACA	ALIEN_NEW	7.09977	1.71384	8.77985	4	7.09977	0.0738572	worm-dummy-10705x	worm-dummy-10705x
CAACCAGA	ALIEN_NEW	5.5819	7.09929	1.0339	6	7.09929	0.0738825	worm-dummy-04178x	worm-dummy-04178x
CATAAGAA	ALIEN_NEW	0	7.09422	0.104824	23	7.09422	0.0741505	worm-dummy-04872x	worm-dummy-04872x
TCATAATA	ALIEN_VAR	2.98588	7.09354	-1.72833	64	7.09354	0.0741865	worm-dummy-13507x	worm-dummy-13507x
CTGAGGCA	ALIEN_NEW	7.09289	0	0.492452	10	7.09289	0.074221	worm-dummy-07721x	worm-dummy-07721x
AGCTAGCA	ALIEN_NEW	7.09233	2.27947	-2.74002	81	7.09233	0.0742507	worm-dummy-02505x	worm-dummy-02505x
GTGCCGGA	ALIEN_NEW	1.01391	7.09124	0.759	20	7.09124	0.0743085	worm-dummy-11866x	worm-dummy-11866x
ACATTCCA	NATIVE_CONS	0.86104	7.09104	0.0377128	20	7.09104	0.0743191	hsa-miR-1	hsa-miR-1,mmu-miR-1,rno-miR-1,dme-miR-1,dre-miR-1,mml-miR-1,cel-miR-1,bta-miR-1,cbr-miR-1,cfa-miR-1,dps-miR-1,eca-miR-1,gga-miR-1a,gga-miR-1b,ppy-miR-1,ptr-miR-1,ssc-miR-1,tgu-miR-1,tni-miR-1,xtr-miR-1a,xtr-miR-1b,hsa-miR-206,mmu-miR-206,rno-miR-206,dre-miR-206,mml-miR-206,bta-miR-206,cfa-miR-206,eca-miR-206,gga-miR-206,ppy-miR-206,ptr-miR-206,ssc-miR-206,xtr-miR-206,hsa-miR-613,ptr-miR-613,cel-m…
ATAACTTA	ALIEN_NEW	7.0888	4.29724	-2.84758	3	7.0888	0.0744381	worm-dummy-03103x	worm-dummy-03103x
CTTATTCA	ALIEN_NEW	7.08807	0	0.261123	26	7.08807	0.0744769	worm-dummy-07997x	worm-dummy-07997x
GTAACTAA	ALIEN_NEW	7.08788	0	-0.276548	74	7.08788	0.074487	worm-dummy-11292x	worm-dummy-11292x
AGATCTAA	ALIEN_NEW	7.08628	0.876028	-0.186323	41	7.08628	0.0745722	worm-dummy-02268x	worm-dummy-02268x
AGCTATTA	ALIEN_NEW	1.72509	7.08271	-1.5162	93	7.08271	0.0747625	worm-dummy-02511x	worm-dummy-02511x
ATCTGAAA	ALIEN_NEW	0.893972	7.07999	0.22619	26	7.07999	0.0749079	worm-dummy-03552x	worm-dummy-03552x
CTCTGAAA	ALIEN_NEW	1.00256	7.07918	0.612342	26	7.07918	0.0749512	worm-dummy-07648x	worm-dummy-07648x
ACTGTACA	ALIEN_NEW	3.03503	7.07867	0.604606	45	7.07867	0.0749785	worm-dummy-01969x	worm-dummy-01969x
AGCCTCAA	ALIEN_NEW	7.07824	2.33725	0.0937901	31	7.07824	0.0750016	worm-dummy-02420x	worm-dummy-02420x
GTGCACCA	ALIEN_NEW	1.82438	7.07822	-0.99758	93	7.07822	0.0750026	worm-dummy-11845x	worm-dummy-11845x
CCGTAACA	ALIEN_NEW	3.27202	7.07656	1.05249	15	7.07656	0.0750916	worm-dummy-05825x	worm-dummy-05825x
GGCTCTCA	ALIEN_NEW	1.4826	7.07465	-0.700045	48	7.07465	0.0751941	worm-dummy-10717x	worm-dummy-10717x
TAAAATGA	ALIEN_NEW	7.0733	0.475895	0.207712	9	7.0733	0.0752666	worm-dummy-12302x	worm-dummy-12302x
GACCTTTA	ALIEN_NEW	0	7.07114	0.432284	36	7.07114	0.0753828	worm-dummy-08575x	worm-dummy-08575x
TTGACGAA	ALIEN_NEW	7.06997	1.79034	-0.900293	34	7.06997	0.0754458	worm-dummy-15896x	worm-dummy-15896x
GGCACTGA	ALIEN_NEW	2.2535	7.06803	1.47786	10	7.06803	0.0755505	worm-dummy-10526x	worm-dummy-10526x
TGTGAGAA	ALIEN_NEW	0	7.06558	0.226643	45	7.06558	0.0756828	worm-dummy-15240x	worm-dummy-15240x
TTTATCTA	ALIEN_NEW	7.06399	0	-0.686921	57	7.06399	0.0757688	worm-dummy-16183x	worm-dummy-16183x
TAAAATAA	ALIEN_NEW	0	7.06345	-0.337516	57	7.06345	0.075798	worm-dummy-12300x	worm-dummy-12300x
TCCTTCCA	ALIEN_NEW	7.05989	0	0.0176601	26	7.05989	0.0759909	worm-dummy-13813x	worm-dummy-13813x
AGTGTTCA	ALIEN_NEW	0	7.05899	-0.261681	85	7.05899	0.0760398	worm-dummy-03005x	worm-dummy-03005x
GGCGCAAA	ALIEN_NEW	1.06653	7.05792	-0.123646	50	7.05792	0.0760979	worm-dummy-10640x	worm-dummy-10640x
CCGGGTGA	ALIEN_NEW	7.05651	1.68692	-3.52735	50	7.05651	0.0761746	worm-dummy-05806x	worm-dummy-05806x
TCTATATA	ALIEN_NEW	7.05288	0	-0.547277	85	7.05288	0.0763724	worm-dummy-14131x	worm-dummy-14131x
CAGGGATA	ALIEN_NEW	2.51451	7.05188	0.173425	34	7.05188	0.0764269	worm-dummy-04771x	worm-dummy-04771x
GATACCCA	ALIEN_NEW	7.05072	2.70306	1.51426	17	7.05072	0.0764903	worm-dummy-08981x	worm-dummy-08981x
ATGTCTTA	ALIEN_NEW	5.00186	7.0498	-1.47419	78	7.0498	0.0765405	worm-dummy-03807x	worm-dummy-03807x
GGTTAAAA	ALIEN_NEW	7.04975	2.22023	-0.724598	48	7.04975	0.0765433	worm-dummy-11200x	worm-dummy-11200x
CTAAGACA	ALIEN_NEW	7.04744	0.362898	3.1733	5	7.04744	0.0766697	worm-dummy-07201x	worm-dummy-07201x
TTCTGGCA	ALIEN_NEW	3.05507	7.045	-0.677507	10	7.045	0.0768034	worm-dummy-15849x	worm-dummy-15849x
CTTGTGAA	ALIEN_NEW	1.6378	7.04422	-1.25516	41	7.04422	0.0768462	worm-dummy-08120x	worm-dummy-08120x
TTATTGTA	ALIEN_NEW	1.53637	7.04316	0.0177386	50	7.04316	0.0769044	worm-dummy-15611x	worm-dummy-15611x
ATTGCTGA	ALIEN_NEW	7.04288	1.81197	1.96514	3	7.04288	0.0769198	worm-dummy-03998x	worm-dummy-03998x
TCACCTAA	ALIEN_NEW	7.04256	2.39689	-1.38593	85	7.04256	0.0769374	worm-dummy-13404x	worm-dummy-13404x
TCCAAGTA	ALIEN_NEW	7.04233	4.49508	0.288955	9	7.04233	0.07695	worm-dummy-13579x	worm-dummy-13579x
ATTTAAGA	ALIEN_NEW	7.04192	4.52384	0.504516	4	7.04192	0.0769725	worm-dummy-04034x	worm-dummy-04034x
CAAGAACA	ALIEN_NEW	7.04128	1.67138	5.47252	4	7.04128	0.0770077	worm-dummy-04225x	worm-dummy-04225x
AAAAAGGA	ALIEN_NEW	7.0399	2.36965	-0.219555	36	7.0399	0.0770837	worm-dummy-00010x	worm-dummy-00010x
GGCTATTA	ALIEN_NEW	1.67612	7.03778	-1.41111	93	7.03778	0.0772005	worm-dummy-10703x	worm-dummy-10703x
AAAGTTCA	ALIEN_NEW	0.937123	7.03714	-2.0297	89	7.03714	0.0772358	worm-dummy-00189x	worm-dummy-00189x
AGTCGGGA	ALIEN_NEW	0	7.037	-1.03412	52	7.037	0.0772435	worm-dummy-02922x	worm-dummy-02922x
GTTAGCTA	ALIEN_NEW	7.03574	2.61299	-0.289759	29	7.03574	0.077313	worm-dummy-12071x	worm-dummy-12071x
CATCCACA	ALIEN_NEW	7.03554	0.26375	2.20372	9	7.03554	0.0773241	worm-dummy-04945x	worm-dummy-04945x
ACATCCTA	ALIEN_NEW	0	7.03403	-0.00214185	29	7.03403	0.0774075	worm-dummy-01239x	worm-dummy-01239x
ACCATACA	ALIEN_NEW	2.2563	7.03397	0.337162	4	7.03397	0.0774108	worm-dummy-01329x	worm-dummy-01329x
CGTTGTTA	ALIEN_NEW	7.03182	2.37323	-0.226699	23	7.03182	0.0775298	worm-dummy-07151x	worm-dummy-07151x
AGACCGTA	ALIEN_NEW	7.03001	0.145053	-1.16625	74	7.03001	0.0776301	worm-dummy-02139x	worm-dummy-02139x
TCTGATTA	ALIEN_NEW	7.02998	2.28067	1.11959	13	7.02998	0.0776318	worm-dummy-14223x	worm-dummy-14223x
TGGCTGAA	ALIEN_NEW	7.02978	3.97015	0.345969	36	7.02978	0.0776429	worm-dummy-14968x	worm-dummy-14968x
CTTATCCA	ALIEN_NEW	7.02674	1.6068	6.3382	2	7.02674	0.0778116	worm-dummy-07989x	worm-dummy-07989x
TCATATCA	ALIEN_VAR	0.890611	7.02456	0.87067	6	7.02456	0.0779329	worm-dummy-13517x	worm-dummy-13517x
GCTACGTA	ALIEN_NEW	0.796953	7.02322	-1.25363	93	7.02322	0.0780075	worm-dummy-10011x	worm-dummy-10011x
CGATGACA	ALIEN_NEW	2.26165	7.0222	0.633588	20	7.0222	0.0780644	worm-dummy-06369x	worm-dummy-06369x
TTAAGACA	ALIEN_NEW	7.02139	5.47161	0.616111	4	7.02139	0.0781095	worm-dummy-15393x	worm-dummy-15393x
TCTTCAGA	ALIEN_NEW	7.01964	3.50703	0.661779	93	7.01964	0.0782072	worm-dummy-14290x	worm-dummy-14290x
GTTAAGAA	ALIEN_NEW	4.8683	7.01745	-0.257015	36	7.01745	0.0783297	worm-dummy-12040x	worm-dummy-12040x
ACGGTACA	ALIEN_NEW	1.47352	7.01719	2.597	8	7.01719	0.0783442	worm-dummy-01713x	worm-dummy-01713x
TCTCGATA	ALIEN_NEW	2.23304	7.01669	-0.120123	52	7.01669	0.0783722	worm-dummy-14179x	worm-dummy-14179x
GATAGTTA	ALIEN_NEW	0.615988	7.01656	0.819828	23	7.01656	0.0783795	worm-dummy-09007x	worm-dummy-09007x
GGTAGTGA	ALIEN_NEW	7.01443	4.1012	-0.941369	85	7.01443	0.0784988	worm-dummy-11054x	worm-dummy-11054x
CAACTGAA	ALIEN_NEW	7.00819	4.34924	-1.17627	41	7.00819	0.0788495	worm-dummy-04216x	worm-dummy-04216x
AATTGTCA	ALIEN_NEW	7.00803	2.32584	1.2654	26	7.00803	0.0788585	worm-dummy-01005x	worm-dummy-01005x
AGGTTACA	ALIEN_NEW	7.00346	1.02574	0.169766	10	7.00346	0.0791163	worm-dummy-02801x	worm-dummy-02801x
TAAGTAAA	ALIEN_NEW	7.00303	1.65594	1.4019	32	7.00303	0.0791406	worm-dummy-12464x	worm-dummy-12464x
CTGGCTAA	ALIEN_NEW	7.00285	3.13871	-1.87522	42	7.00285	0.0791508	worm-dummy-07836x	worm-dummy-07836x
AGTCAAGA	ALIEN_NEW	2.06902	7.00273	2.13183	12	7.00273	0.0791576	worm-dummy-02882x	worm-dummy-02882x
TAGACTGA	ALIEN_NEW	2.8509	6.99988	-1.23446	45	6.99988	0.0793189	worm-dummy-12830x	worm-dummy-12830x
ATGAAGCA	ALIEN_NEW	6.99676	0.40052	0.205673	29	6.99676	0.0794959	worm-dummy-03593x	worm-dummy-03593x
CGACAGAA	ALIEN_NEW	6.9954	2.17587	-1.05547	64	6.9954	0.0795731	worm-dummy-06216x	worm-dummy-06216x
ACTAAAGA	ALIEN_NEW	6.99421	0.566022	0.354975	29	6.99421	0.0796408	worm-dummy-01794x	worm-dummy-01794x
TGGCAACA	ALIEN_NEW	6.99317	2.38457	2.11088	12	6.99317	0.0797	worm-dummy-14913x	worm-dummy-14913x
TGAGGTAA	ALIEN_NEW	1.72484	6.9924	2.31896	15	6.9924	0.0797438	worm-dummy-14508x	worm-dummy-14508x
TGGTCAAA	ALIEN_NEW	6.99194	3.13854	0.713395	31	6.99194	0.07977	worm-dummy-15056x	worm-dummy-15056x
CATGTGAA	ALIEN_NEW	0.84982	6.99169	-0.00152031	19	6.99169	0.0797843	worm-dummy-05048x	worm-dummy-05048x
ATTGTGGA	ALIEN_NEW	6.99145	1.6429	-0.0851141	29	6.99145	0.079798	worm-dummy-04026x	worm-dummy-04026x
AATTCTCA	ALIEN_NEW	1.79571	6.98934	-1.3025	85	6.98934	0.0799183	worm-dummy-00989x	worm-dummy-00989x
TTTAGTCA	ALIEN_NEW	0.040872	6.98899	-0.898926	74	6.98899	0.0799383	worm-dummy-16173x	worm-dummy-16173x
ACCGGCCA	ALIEN_NEW	1.13708	6.98839	0.49169	19	6.98839	0.0799726	worm-dummy-01445x	worm-dummy-01445x
GTCATTTA	ALIEN_NEW	6.98788	1.72384	-0.198471	54	6.98788	0.0800017	worm-dummy-11583x	worm-dummy-11583x
TGTGTCCA	ALIEN_NEW	2.71974	6.98582	-0.626891	52	6.98582	0.0801195	worm-dummy-15285x	worm-dummy-15285x
CATACGTA	ALIEN_NEW	6.98528	4.08165	-2.70718	81	6.98528	0.0801504	worm-dummy-04891x	worm-dummy-04891x
ATTCTGCA	ALIEN_NEW	6.98525	0	0.525072	16	6.98525	0.0801522	worm-dummy-03961x	worm-dummy-03961x
GCGACGGA	ALIEN_NEW	6.98446	0.503746	0.447484	19	6.98446	0.0801974	worm-dummy-09754x	worm-dummy-09754x
AAGTGTGA	ALIEN_NEW	0.713248	6.98366	1.33425	27	6.98366	0.0802432	worm-dummy-00750x	worm-dummy-00750x
CACTCGGA	ALIEN_NEW	2.54785	6.98219	-0.520304	29	6.98219	0.0803275	worm-dummy-04570x	worm-dummy-04570x
CGTTCTCA	ALIEN_NEW	1.24577	6.98123	1.7744	10	6.98123	0.0803827	worm-dummy-07133x	worm-dummy-07133x
TCTAAGCA	ALIEN_NEW	6.98111	2.9319	3.33058	0	6.98111	0.0803895	worm-dummy-14089x	worm-dummy-14089x
TCCCTAAA	ALIEN_NEW	6.98086	1.79954	-0.746968	85	6.98086	0.0804039	worm-dummy-13680x	worm-dummy-13680x
GACAACGA	ALIEN_NEW	6.98023	0	-1.15982	62	6.98023	0.0804401	worm-dummy-08454x	worm-dummy-08454x
ATTTTAGA	ALIEN_NEW	4.96465	6.97951	-0.232968	13	6.97951	0.0804815	worm-dummy-04082x	worm-dummy-04082x
GCTTTGTA	ALIEN_VAR	2.73138	6.97857	-1.10046	67	6.97857	0.0805355	worm-dummy-10235x	worm-dummy-10235x
GATGATCA	ALIEN_NEW	3.93254	6.97737	-0.339254	93	6.97737	0.0806046	worm-dummy-09101x	worm-dummy-09101x
GTACTCAA	ALIEN_NEW	6.97465	0	-0.501239	32	6.97465	0.0807614	worm-dummy-11380x	worm-dummy-11380x
CGTTGAAA	ALIEN_NEW	6.9734	0.150098	-0.408374	78	6.9734	0.0808335	worm-dummy-07136x	worm-dummy-07136x
AGTGAACA	ALIEN_NEW	6.97084	5.27161	1.41289	12	6.97084	0.0809815	worm-dummy-02945x	worm-dummy-02945x
TCTTAGGA	ALIEN_NEW	6.97066	3.15061	-2.29334	67	6.97066	0.0809919	worm-dummy-14282x	worm-dummy-14282x
TACGTTCA	ALIEN_NEW	2.51189	6.96965	-1.95429	59	6.96965	0.0810503	worm-dummy-12733x	worm-dummy-12733x
GAAGATCA	ALIEN_NEW	5.1272	6.96913	0.510701	39	6.96913	0.0810804	worm-dummy-08333x	worm-dummy-08333x
AAATTGAA	ALIEN_NEW	6.96704	3.95541	-0.0503752	46	6.96704	0.0812016	worm-dummy-00248x	worm-dummy-00248x
GGTTACAA	ALIEN_NEW	6.96676	2.18425	0.610361	21	6.96676	0.0812178	worm-dummy-11204x	worm-dummy-11204x
TGCGCCTA	ALIEN_NEW	6.9665	0.750039	-1.45343	45	6.9665	0.0812329	worm-dummy-14743x	worm-dummy-14743x
TGGCTTTA	ALIEN_NEW	1.47488	6.96558	-2.4702	70	6.96558	0.0812863	worm-dummy-14975x	worm-dummy-14975x
GGGCTTTA	ALIEN_NEW	0.652613	6.96349	-1.42457	50	6.96349	0.0814078	worm-dummy-10879x	worm-dummy-10879x
CAAGCAAA	ALIEN_NEW	6.96202	0.499374	-0.131369	31	6.96202	0.0814933	worm-dummy-04240x	worm-dummy-04240x
AGACACCA	ALIEN_NEW	5.07967	6.96073	0.795612	8	6.96073	0.0815684	worm-dummy-02117x	worm-dummy-02117x
AGTAACCA	ALIEN_NEW	6.95856	2.82742	-1.42299	45	6.95856	0.0816949	worm-dummy-02821x	worm-dummy-02821x
ACTCGATA	ALIEN_NEW	0	6.95744	-0.114303	46	6.95744	0.0817603	worm-dummy-01891x	worm-dummy-01891x
GAACGGGA	ALIEN_NEW	6.95731	0.0846536	0.951215	0	6.95731	0.0817679	worm-dummy-08298x	worm-dummy-08298x
ATTCCCAA	ALIEN_NEW	0	6.9568	1.25133	29	6.9568	0.0817977	worm-dummy-03924x	worm-dummy-03924x
AATGGTGA	ALIEN_NEW	6.95662	2.62453	-5.25877	89	6.95662	0.0818082	worm-dummy-00942x	worm-dummy-00942x
AGACGTAA	ALIEN_NEW	6.95621	0	-0.167193	67	6.95621	0.0818322	worm-dummy-02156x	worm-dummy-02156x
TGATGTGA	ALIEN_NEW	0.805159	6.95586	-0.661994	70	6.95586	0.0818527	worm-dummy-14574x	worm-dummy-14574x
AGATACAA	ALIEN_NEW	6.95482	1.17148	-1.30265	62	6.95482	0.0819135	worm-dummy-02244x	worm-dummy-02244x
GCCACAGA	ALIEN_NEW	6.95428	3.30132	-0.158428	42	6.95428	0.0819451	worm-dummy-09490x	worm-dummy-09490x
CCTTATTA	ALIEN_NEW	1.00938	6.95377	3.01522	16	6.95377	0.081975	worm-dummy-06095x	worm-dummy-06095x
CACTTCCA	ALIEN_NEW	3.71886	6.95224	-0.364186	42	6.95224	0.0820646	worm-dummy-04597x	worm-dummy-04597x
AAGGCAGA	ALIEN_NEW	6.95104	1.16723	0.705381	36	6.95104	0.082135	worm-dummy-00658x	worm-dummy-00658x
AGTTCGGA	ALIEN_NEW	2.72358	6.94813	2.32006	27	6.94813	0.0823059	worm-dummy-03034x	worm-dummy-03034x
GCGTACAA	ALIEN_NEW	6.9438	1.98642	-2.27714	64	6.9438	0.0825609	worm-dummy-09924x	worm-dummy-09924x
TGGTAAAA	ALIEN_NEW	6.94285	1.0185	1.83832	17	6.94285	0.0826169	worm-dummy-15040x	worm-dummy-15040x
TGCGGGCA	ALIEN_NEW	6.94009	0	0.651695	5	6.94009	0.08278	worm-dummy-14761x	worm-dummy-14761x
TCATAGTA	ALIEN_NEW	6.93888	3.96646	1.98713	20	6.93888	0.0828515	worm-dummy-13515x	worm-dummy-13515x
ACGGGTGA	ALIEN_NEW	6.93885	2.77168	-1.16674	50	6.93885	0.0828533	worm-dummy-01710x	worm-dummy-01710x
CGCGAGCA	ALIEN_NEW	6.93748	2.43031	2.0675	17	6.93748	0.0829344	worm-dummy-06537x	worm-dummy-06537x
GATGTAGA	ALIEN_NEW	6.93697	1.72703	0.946275	31	6.93697	0.0829647	worm-dummy-09138x	worm-dummy-09138x
ACGATATA	ALIEN_NEW	6.93694	1.23436	1.20638	3	6.93694	0.0829664	worm-dummy-01587x	worm-dummy-01587x
AGGAATCA	ALIEN_NEW	1.57018	6.93605	1.17782	20	6.93605	0.0830192	worm-dummy-02573x	worm-dummy-02573x
GCCTCCGA	ALIEN_NEW	6.93357	0.572335	-2.74041	54	6.93357	0.0831664	worm-dummy-09686x	worm-dummy-09686x
TTTCCCAA	ALIEN_NEW	0.416553	6.93271	1.75337	19	6.93271	0.0832175	worm-dummy-16212x	worm-dummy-16212x
CACGTGAA	ALIEN_NEW	6.93127	2.47925	0.611937	24	6.93127	0.0833032	worm-dummy-04536x	worm-dummy-04536x
GAGATAAA	ALIEN_NEW	6.92816	3.46598	2.33988	24	6.92816	0.0834884	worm-dummy-08752x	worm-dummy-08752x
GGTAACGA	ALIEN_NEW	2.27058	6.92774	2.93472	20	6.92774	0.0835135	worm-dummy-11014x	worm-dummy-11014x
GCAGTGAA	ALIEN_NEW	6.92744	0.413155	-0.882986	70	6.92744	0.0835314	worm-dummy-09400x	worm-dummy-09400x
TGGGAACA	ALIEN_NEW	6.92664	0	0.0974802	0	6.92664	0.0835791	worm-dummy-14977x	worm-dummy-14977x
CCACGCAA	ALIEN_NEW	6.92585	1.01469	0.288814	19	6.92585	0.0836263	worm-dummy-05220x	worm-dummy-05220x
CGAACGTA	ALIEN_NEW	1.49218	6.92532	-1.73059	93	6.92532	0.083658	worm-dummy-06171x	worm-dummy-06171x
ACATGCGA	ALIEN_NEW	6.92436	2.89202	-1.36563	78	6.92436	0.0837154	worm-dummy-01254x	worm-dummy-01254x
TCGTAGGA	ALIEN_NEW	3.36423	6.924	-1.09715	36	6.924	0.0837369	worm-dummy-14026x	worm-dummy-14026x
GCAGCTAA	ALIEN_NEW	6.92382	0.951207	-0.777994	39	6.92382	0.0837477	worm-dummy-09372x	worm-dummy-09372x
GATATACA	ALIEN_NEW	6.92332	0	-0.54271	36	6.92332	0.0837776	worm-dummy-09009x	worm-dummy-09009x
GAGGCAGA	ALIEN_NEW	6.92058	0.239759	-0.107404	36	6.92058	0.0839417	worm-dummy-08850x	worm-dummy-08850x
GAGCAACA	ALIEN_NEW	6.91864	1.72104	-1.55558	48	6.91864	0.0840581	worm-dummy-08769x	worm-dummy-08769x
AGCACGCA	ALIEN_NEW	6.91751	0	-0.162064	41	6.91751	0.084126	worm-dummy-02329x	worm-dummy-02329x
TAGCCGGA	ALIEN_NEW	6.9172	2.95795	-2.27174	57	6.9172	0.0841446	worm-dummy-12890x	worm-dummy-12890x
TGATTGCA	ALIEN_NEW	4.95692	6.91702	-2.94023	59	6.91702	0.0841555	worm-dummy-14585x	worm-dummy-14585x
GTCTGGAA	ALIEN_NEW	0	6.91574	0.594686	15	6.91574	0.0842324	worm-dummy-11752x	worm-dummy-11752x
TTTTCTTA	ALIEN_NEW	1.08851	6.91416	-0.185989	41	6.91416	0.0843276	worm-dummy-16351x	worm-dummy-16351x
ATGATGAA	ALIEN_VAR	6.91401	0.188307	-0.373591	29	6.91401	0.0843366	worm-dummy-03640x	worm-dummy-03640x
ATCATGAA	ALIEN_NEW	1.19887	6.91396	-1.10284	52	6.91396	0.0843396	worm-dummy-03384x	worm-dummy-03384x
ACCGGACA	ALIEN_NEW	6.91088	3.74359	-4.34516	62	6.91088	0.0845254	worm-dummy-01441x	worm-dummy-01441x
TATCTTTA	ALIEN_NEW	0	6.91042	0.00294818	74	6.91042	0.0845532	worm-dummy-13183x	worm-dummy-13183x
GAGATAGA	ALIEN_NEW	6.91012	0.637946	-1.2604	62	6.91012	0.0845713	worm-dummy-08754x	worm-dummy-08754x
TCGTCACA	ALIEN_NEW	6.90879	1.56282	-1.83252	89	6.90879	0.0846517	worm-dummy-14033x	worm-dummy-14033x
GAGAACAA	ALIEN_NEW	6.90506	0	0.217831	4	6.90506	0.0848775	worm-dummy-08708x	worm-dummy-08708x
GAGGTCAA	ALIEN_NEW	0.602884	6.90486	-2.19687	57	6.90486	0.0848896	worm-dummy-08884x	worm-dummy-08884x
GGATTACA	ALIEN_NEW	6.90362	0.934877	2.53925	20	6.90362	0.0849649	worm-dummy-10481x	worm-dummy-10481x
TTTATGCA	ALIEN_NEW	6.90272	1.97861	0.15386	81	6.90272	0.0850195	worm-dummy-16185x	worm-dummy-16185x
ATGACCCA	ALIEN_NEW	1.94311	6.90227	-1.14623	85	6.90227	0.0850469	worm-dummy-03605x	worm-dummy-03605x
ACAAAAGA	ALIEN_NEW	0.06261	6.90212	-0.000613412	17	6.90212	0.085056	worm-dummy-01026x	worm-dummy-01026x
TGAATATA	ALIEN_NEW	6.90173	0	-0.109165	85	6.90173	0.0850797	worm-dummy-14387x	worm-dummy-14387x
AGCCCAAA	ALIEN_NEW	6.90129	1.88153	0.424526	26	6.90129	0.0851064	worm-dummy-02384x	worm-dummy-02384x
AAACAGGA	ALIEN_NEW	6.90081	1.39978	-0.241741	34	6.90081	0.0851356	worm-dummy-00074x	worm-dummy-00074x
ATGACGAA	ALIEN_NEW	6.90053	0.535245	-0.34561	29	6.90053	0.0851526	worm-dummy-03608x	worm-dummy-03608x
TGAAGTGA	ALIEN_NEW	6.90033	5.03781	4.12073	24	6.90033	0.0851648	worm-dummy-14382x	worm-dummy-14382x
TTTCGGCA	ALIEN_NEW	6.90032	1.99514	-2.1802	67	6.90032	0.0851654	worm-dummy-16233x	worm-dummy-16233x
ATGACAGA	ALIEN_NEW	6.89758	0	0.191295	45	6.89758	0.0853323	worm-dummy-03602x	worm-dummy-03602x
TAGGAATA	ALIEN_NEW	1.45673	6.89541	0.257506	32	6.89541	0.0854646	worm-dummy-12931x	worm-dummy-12931x
AGCGCAAA	ALIEN_NEW	1.31998	6.89527	0.794107	19	6.89527	0.0854732	worm-dummy-02448x	worm-dummy-02448x
AACCTGTA	ALIEN_NEW	6.89511	1.23009	0.273031	54	6.89511	0.0854829	worm-dummy-00379x	worm-dummy-00379x
GCTGCTGA	ALIEN_NEW	6.89402	0	0.501181	8	6.89402	0.0855495	worm-dummy-10142x	worm-dummy-10142x
AAAGGTCA	ALIEN_NEW	6.89361	0	0.535711	74	6.89361	0.0855746	worm-dummy-00173x	worm-dummy-00173x
CTCTACGA	ALIEN_NEW	1.16996	6.89306	-0.460427	48	6.89306	0.0856082	worm-dummy-07622x	worm-dummy-07622x
TTTGAAGA	ALIEN_NEW	4.10638	6.89279	-1.10742	89	6.89279	0.0856247	worm-dummy-16258x	worm-dummy-16258x
GCTCCGAA	ALIEN_NEW	6.89236	2.95298	-2.71302	50	6.89236	0.085651	worm-dummy-10072x	worm-dummy-10072x
TACTCAAA	ALIEN_NEW	6.89099	1.47394	-1.25203	85	6.89099	0.0857349	worm-dummy-12752x	worm-dummy-12752x
AGGTTGAA	ALIEN_NEW	0.890847	6.88971	1.12042	19	6.88971	0.0858133	worm-dummy-02808x	worm-dummy-02808x
CTCCCCAA	ALIEN_NEW	0	6.88964	-1.02377	81	6.88964	0.0858176	worm-dummy-07508x	worm-dummy-07508x
ACTGACGA	ALIEN_NEW	6.88953	5.45155	-0.684833	89	6.88953	0.0858244	worm-dummy-01926x	worm-dummy-01926x
TGAATGCA	ALIEN_NEW	2.00037	6.88695	0.0999657	37	6.88695	0.0859827	worm-dummy-14393x	worm-dummy-14393x
CGCTATTA	ALIEN_NEW	0.07687	6.88511	-0.753972	93	6.88511	0.0860958	worm-dummy-06607x	worm-dummy-06607x
CGGGAGAA	ALIEN_NEW	6.88495	0.356052	0.715006	24	6.88495	0.0861056	worm-dummy-06792x	worm-dummy-06792x
AGACTATA	ALIEN_NEW	2.45181	6.88467	1.60908	27	6.88467	0.0861228	worm-dummy-02163x	worm-dummy-02163x
CTATACCA	ALIEN_NEW	6.88418	2.38123	1.76275	19	6.88418	0.086153	worm-dummy-07365x	worm-dummy-07365x
TTAAGAAA	ALIEN_NEW	3.91603	6.8841	-0.614997	36	6.8841	0.0861579	worm-dummy-15392x	worm-dummy-15392x
AAACGAAA	ALIEN_NEW	6.88363	1.51596	2.13866	32	6.88363	0.0861868	worm-dummy-00096x	worm-dummy-00096x
ACGGGCAA	ALIEN_NEW	6.88348	0.984736	0.00295615	37	6.88348	0.0861961	worm-dummy-01700x	worm-dummy-01700x
AAATCCGA	ALIEN_NEW	6.88321	0.008454	-0.460915	64	6.88321	0.0862127	worm-dummy-00214x	worm-dummy-00214x
TTCTGGGA	ALIEN_NEW	1.70361	6.88113	-0.581879	34	6.88113	0.0863409	worm-dummy-15850x	worm-dummy-15850x
AGTGCGAA	ALIEN_NEW	2.06951	6.88063	-0.30884	41	6.88063	0.0863717	worm-dummy-02968x	worm-dummy-02968x
TTAACTGA	ALIEN_NEW	6.88039	2.25811	-0.440464	50	6.88039	0.0863865	worm-dummy-15390x	worm-dummy-15390x
CAGTATTA	NATIVE_CONS	2.39869	6.87783	-0.458843	41	6.87783	0.0865446	hsa-miR-200b	dme-miR-8,dps-miR-8,hsa-miR-200b,hsa-miR-200c,mmu-miR-200b,mmu-miR-200c,rno-miR-200b,rno-miR-200c,dre-miR-200b,dre-miR-200c,bta-miR-200b,bta-miR-200c,cfa-miR-200c,eca-miR-200b,eca-miR-200c,gga-miR-200b,tgu-miR-200b,tni-miR-200b,xtr-miR-200b,cel-miR-236,cbr-miR-236,hsa-miR-429,mmu-miR-429,rno-miR-429,dre-miR-429,dre-miR-429b,mml-miR-429,bta-miR-429,cfa-miR-429,eca-miR-429,gga-miR-429,ppy-miR-429,t…
CCTCCAAA	ALIEN_NEW	2.50351	6.87756	-0.339499	41	6.87756	0.0865613	worm-dummy-05968x	worm-dummy-05968x
AGAACATA	ALIEN_NEW	6.87674	0.86098	1.24234	0	6.87674	0.0866121	worm-dummy-02067x	worm-dummy-02067x
ACCATGTA	ALIEN_NEW	6.87502	1.44046	1.74021	20	6.87502	0.0867185	worm-dummy-01339x	worm-dummy-01339x
GTACAAGA	ALIEN_NEW	6.87301	2.4071	-0.129711	39	6.87301	0.0868431	worm-dummy-11330x	worm-dummy-11330x
TCCTGTGA	NATIVE_CONS	4.83841	6.8702	-3.20825	42	6.8702	0.0870176	rno-miR-3557-3p	cel-miR-249,cbr-miR-249,rno-miR-3557-3p,cbri-miR-012194
TTCTTGGA	ALIEN_NEW	6.86979	0	-0.33682	70	6.86979	0.0870431	worm-dummy-15866x	worm-dummy-15866x
GGTCATAA	ALIEN_NEW	6.86898	0.382052	0.292235	20	6.86898	0.0870935	worm-dummy-11084x	worm-dummy-11084x
TCTTTCTA	ALIEN_NEW	6.86659	3.83164	-1.7746	50	6.86659	0.0872423	worm-dummy-14327x	worm-dummy-14327x
AAATGTCA	ALIEN_NEW	6.86658	1.4964	-0.369986	97	6.86658	0.0872429	worm-dummy-00237x	worm-dummy-00237x
GGCAAGGA	ALIEN_NEW	1.28123	6.86615	-2.16197	97	6.86615	0.0872697	worm-dummy-10506x	worm-dummy-10506x
ATTTTTGA	ALIEN_NEW	1.15918	6.86607	0.152366	3	6.86607	0.0872747	worm-dummy-04094x	worm-dummy-04094x
ATAGCAAA	ALIEN_NEW	6.86584	1.3954	-1.04633	50	6.86584	0.087289	worm-dummy-03216x	worm-dummy-03216x
ACGGCCTA	ALIEN_NEW	6.86492	0.637827	-1.05322	41	6.86492	0.0873464	worm-dummy-01687x	worm-dummy-01687x
GCCCCGTA	ALIEN_NEW	6.86411	0.636226	4.07245	13	6.86411	0.087397	worm-dummy-09563x	worm-dummy-09563x
TAATTCGA	ALIEN_NEW	6.86402	4.28397	2.78779	6	6.86402	0.0874026	worm-dummy-12534x	worm-dummy-12534x
GGAGTAAA	ALIEN_NEW	6.86379	1.73148	-5.24452	78	6.86379	0.087417	worm-dummy-10416x	worm-dummy-10416x
TTAGGATA	ALIEN_NEW	6.86305	1.99896	5.18086	6	6.86305	0.0874632	worm-dummy-15523x	worm-dummy-15523x
GTGCGTGA	ALIEN_NEW	6.86189	1.15433	-0.363028	10	6.86189	0.0875357	worm-dummy-11886x	worm-dummy-11886x
GTTACATA	ALIEN_NEW	6.86104	0	-0.31346	59	6.86104	0.0875888	worm-dummy-12051x	worm-dummy-12051x
ACTCGGGA	ALIEN_NEW	1.15035	6.85864	-0.532625	50	6.85864	0.0877391	worm-dummy-01898x	worm-dummy-01898x
TCTGGGGA	ALIEN_NEW	1.72556	6.85685	-2.00277	78	6.85685	0.0878514	worm-dummy-14250x	worm-dummy-14250x
GCGATGTA	ALIEN_NEW	0.829629	6.8561	-2.07389	59	6.8561	0.0878985	worm-dummy-09787x	worm-dummy-09787x
TGTTAGAA	ALIEN_NEW	6.85374	4.05592	-3.14045	70	6.85374	0.0880467	worm-dummy-15304x	worm-dummy-15304x
CTTCTGCA	ALIEN_NEW	6.85367	0	0.113462	16	6.85367	0.0880512	worm-dummy-08057x	worm-dummy-08057x
TCTTCGGA	ALIEN_NEW	1.90031	6.85353	-0.268785	37	6.85353	0.08806	worm-dummy-14298x	worm-dummy-14298x
TACCCAAA	ALIEN_NEW	6.8534	3.74066	0.605184	12	6.8534	0.0880681	worm-dummy-12624x	worm-dummy-12624x
CTGTGAAA	ALIEN_NEW	4.42968	6.85194	-4.60382	57	6.85194	0.08816	worm-dummy-07904x	worm-dummy-07904x
TGTGTTCA	ALIEN_NEW	1.77823	6.8498	-2.16578	85	6.8498	0.0882949	worm-dummy-15293x	worm-dummy-15293x
TGATAGGA	ALIEN_NEW	3.25375	6.84105	1.00007	10	6.84105	0.0888484	worm-dummy-14538x	worm-dummy-14538x
AGCGCTAA	ALIEN_NEW	6.84064	1.65979	-0.317408	29	6.84064	0.0888745	worm-dummy-02460x	worm-dummy-02460x
CAGGCAAA	ALIEN_NEW	6.84014	1.04523	0.407909	32	6.84014	0.0889062	worm-dummy-04752x	worm-dummy-04752x
GAATCGGA	ALIEN_NEW	6.83913	0.623496	1.31081	17	6.83913	0.0889704	worm-dummy-08410x	worm-dummy-08410x
TTCCCGAA	ALIEN_NEW	1.0741	6.83696	-1.60366	41	6.83696	0.0891084	worm-dummy-15704x	worm-dummy-15704x
AATGGCCA	ALIEN_NEW	1.41757	6.8353	2.23582	13	6.8353	0.0892141	worm-dummy-00933x	worm-dummy-00933x
CTATCTCA	ALIEN_NEW	4.93516	6.83524	0.416642	59	6.83524	0.0892179	worm-dummy-07389x	worm-dummy-07389x
ACTCAGTA	ALIEN_NEW	1.58834	6.83373	0.293012	31	6.83373	0.0893142	worm-dummy-01867x	worm-dummy-01867x
GATCGTTA	ALIEN_NEW	2.6537	6.83344	-2.46257	45	6.83344	0.0893327	worm-dummy-09071x	worm-dummy-09071x
CTTTCCAA	ALIEN_NEW	1.44322	6.83145	-0.898528	67	6.83145	0.0894598	worm-dummy-08148x	worm-dummy-08148x
CGTTTCGA	ALIEN_NEW	6.83139	4.01671	-0.756684	57	6.83139	0.0894636	worm-dummy-07158x	worm-dummy-07158x
GCGGGTGA	ALIEN_NEW	6.829	1.96537	-0.892646	50	6.829	0.0896164	worm-dummy-09902x	worm-dummy-09902x
ACTACGGA	ALIEN_NEW	3.0015	6.82743	0.10106	48	6.82743	0.089717	worm-dummy-01818x	worm-dummy-01818x
TGTGGCCA	ALIEN_NEW	6.82702	2.30337	-1.8088	50	6.82702	0.0897433	worm-dummy-15269x	worm-dummy-15269x
ACGTACAA	ALIEN_NEW	6.82675	0.12214	-1.43906	81	6.82675	0.0897606	worm-dummy-01732x	worm-dummy-01732x
CTCTGTCA	ALIEN_NEW	6.82634	2.65959	-3.7866	57	6.82634	0.0897869	worm-dummy-07661x	worm-dummy-07661x
GAAGATTA	ALIEN_NEW	3.7391	6.82588	-0.744113	89	6.82588	0.0898164	worm-dummy-08335x	worm-dummy-08335x
GTTCTGCA	ALIEN_NEW	6.82543	0.301288	0.615913	2	6.82543	0.0898452	worm-dummy-12153x	worm-dummy-12153x
TCGCTTCA	ALIEN_NEW	3.32719	6.82528	2.00713	12	6.82528	0.0898549	worm-dummy-13949x	worm-dummy-13949x
CCAGCTAA	ALIEN_NEW	6.8243	1.03848	-0.77686	39	6.8243	0.0899178	worm-dummy-05276x	worm-dummy-05276x
GATCGTAA	ALIEN_NEW	0	6.82284	-0.533489	62	6.82284	0.0900116	worm-dummy-09068x	worm-dummy-09068x
TACAGTCA	ALIEN_NEW	6.81915	1.91495	0.780006	17	6.81915	0.0902491	worm-dummy-12589x	worm-dummy-12589x
CAGTAGCA	ALIEN_NEW	0.336674	6.81863	-0.3021	46	6.81863	0.0902827	worm-dummy-04809x	worm-dummy-04809x
TTAAATAA	ALIEN_NEW	0	6.81753	0.305272	24	6.81753	0.0903536	worm-dummy-15372x	worm-dummy-15372x
GCGCGATA	ALIEN_NEW	0.117291	6.81737	-1.37432	52	6.81737	0.090364	worm-dummy-09827x	worm-dummy-09827x
CAAATGCA	ALIEN_NEW	0	6.81686	-0.166589	81	6.81686	0.0903969	worm-dummy-04153x	worm-dummy-04153x
GATATCCA	ALIEN_NEW	6.8165	1.71697	-1.83118	64	6.8165	0.0904201	worm-dummy-09013x	worm-dummy-09013x
AACAGTAA	ALIEN_NEW	6.81615	2.29675	-1.54808	74	6.81615	0.0904427	worm-dummy-00300x	worm-dummy-00300x
CAGTGTAA	ALIEN_NEW	0	6.81601	-0.440415	97	6.81601	0.0904518	worm-dummy-04844x	worm-dummy-04844x
ATGAATGA	ALIEN_NEW	6.81505	1.7003	-0.782951	34	6.81505	0.0905138	worm-dummy-03598x	worm-dummy-03598x
TCCTATGA	ALIEN_NEW	2.30663	6.81501	-1.18443	52	6.81501	0.0905164	worm-dummy-13774x	worm-dummy-13774x
CAGCTAAA	ALIEN_NEW	6.81303	2.32244	-0.28271	39	6.81303	0.0906445	worm-dummy-04720x	worm-dummy-04720x
CGTATCCA	ALIEN_NEW	6.81264	0.037695	-0.299803	54	6.81264	0.0906697	worm-dummy-06965x	worm-dummy-06965x
GACAGAAA	ALIEN_NEW	6.81172	0	0.71867	27	6.81172	0.0907293	worm-dummy-08480x	worm-dummy-08480x
ACTCTGAA	ALIEN_NEW	2.18892	6.80913	0.737209	21	6.80913	0.0908973	worm-dummy-01912x	worm-dummy-01912x
CAGAGTCA	ALIEN_NEW	2.6887	6.80841	-0.00182495	24	6.80841	0.0909441	worm-dummy-04653x	worm-dummy-04653x
GTACCCGA	ALIEN_NEW	6.80731	0.607581	-0.045793	23	6.80731	0.0910156	worm-dummy-11350x	worm-dummy-11350x
ACAGACTA	ALIEN_NEW	0.156536	6.80693	0.24587	24	6.80693	0.0910403	worm-dummy-01159x	worm-dummy-01159x
GCAATTTA	ALIEN_NEW	6.80685	2.6113	5.0129	0	6.80685	0.0910455	worm-dummy-09279x	worm-dummy-09279x
AAGCAAAA	ALIEN_NEW	6.80516	1.39464	-1.3843	64	6.80516	0.0911554	worm-dummy-00576x	worm-dummy-00576x
TGCAGGAA	ALIEN_NEW	6.80216	0.887596	1.16855	10	6.80216	0.0913509	worm-dummy-14632x	worm-dummy-14632x
TGATTCGA	ALIEN_VAR	6.80178	2.79782	-3.18295	70	6.80178	0.0913757	worm-dummy-14582x	worm-dummy-14582x
ACTAGCCA	ALIEN_NEW	6.80051	1.59517	-2.67858	48	6.80051	0.0914586	worm-dummy-01829x	worm-dummy-01829x
GGTACGCA	ALIEN_NEW	2.23903	6.80045	2.86455	17	6.80045	0.0914626	worm-dummy-11033x	worm-dummy-11033x
CGGTTTGA	ALIEN_NEW	0.645201	6.80003	-1.03496	81	6.80003	0.09149	worm-dummy-06910x	worm-dummy-06910x
GAATCAGA	ALIEN_NEW	6.79923	0	0.29028	31	6.79923	0.0915423	worm-dummy-08402x	worm-dummy-08402x
GGGCATCA	ALIEN_NEW	0.65257	6.79873	0.281905	19	6.79873	0.091575	worm-dummy-10829x	worm-dummy-10829x
GCGGGTTA	ALIEN_NEW	6.79854	1.14201	0.444857	23	6.79854	0.0915874	worm-dummy-09903x	worm-dummy-09903x
CAGTTTGA	ALIEN_NEW	6.79714	1.39535	-0.918205	2	6.79714	0.091679	worm-dummy-04862x	worm-dummy-04862x
CACGTATA	ALIEN_NEW	6.79672	0	0.288041	2	6.79672	0.0917065	worm-dummy-04531x	worm-dummy-04531x
AGGCCTTA	ALIEN_NEW	3.76691	6.79665	4.33192	26	6.79665	0.0917111	worm-dummy-02655x	worm-dummy-02655x
AGGTGGTA	ALIEN_NEW	6.79639	1.19877	0.268388	32	6.79639	0.0917281	worm-dummy-02795x	worm-dummy-02795x
TGGAGGTA	ALIEN_NEW	1.11527	6.79412	-0.323958	85	6.79412	0.091877	worm-dummy-14891x	worm-dummy-14891x
GTTGTGCA	ALIEN_NEW	0.798472	6.79272	-0.114309	46	6.79272	0.0919689	worm-dummy-12217x	worm-dummy-12217x
TTTATAAA	ALIEN_NEW	2.59556	6.79262	-0.210142	89	6.79262	0.0919755	worm-dummy-16176x	worm-dummy-16176x
GAAGCGGA	NATIVE_CONS	6.79068	1.86992	0.176149	34	6.79068	0.092103	cel-miR-788	cel-miR-788,cbr-miR-788,cbr-miR-2225*,cbri-miR-012118,cbri-miR-012158
TTATAAGA	ALIEN_NEW	1.36369	6.78996	-2.207	70	6.78996	0.0921503	worm-dummy-15554x	worm-dummy-15554x
TAACTAGA	ALIEN_NEW	6.78988	1.79657	-0.0178029	46	6.78988	0.0921556	worm-dummy-12402x	worm-dummy-12402x
ATTTTTAA	ALIEN_NEW	0.808701	6.78878	0.0139338	78	6.78878	0.092228	worm-dummy-04092x	worm-dummy-04092x
GATACACA	ALIEN_NEW	6.78828	0	0.266273	37	6.78828	0.092261	worm-dummy-08977x	worm-dummy-08977x
GATAATCA	ALIEN_NEW	6.78776	4.77502	-1.13577	37	6.78776	0.0922952	worm-dummy-08973x	worm-dummy-08973x
AGGAGAAA	ALIEN_NEW	6.78708	3.22929	-1.03356	29	6.78708	0.0923401	worm-dummy-02592x	worm-dummy-02592x
CTTAGCAA	ALIEN_NEW	6.78706	0.535505	0.351179	29	6.78706	0.0923414	worm-dummy-07972x	worm-dummy-07972x
TGCTTGGA	ALIEN_NEW	6.78558	3.33588	-3.62092	78	6.78558	0.092439	worm-dummy-14842x	worm-dummy-14842x
AGTGGTGA	ALIEN_NEW	2.91535	6.78556	-3.49299	48	6.78556	0.0924404	worm-dummy-02990x	worm-dummy-02990x
CACTCGTA	ALIEN_NEW	6.78492	0	0.159096	21	6.78492	0.0924826	worm-dummy-04571x	worm-dummy-04571x
AGCTCAGA	ALIEN_NEW	6.78392	2.67247	-0.0916554	16	6.78392	0.0925487	worm-dummy-02514x	worm-dummy-02514x
CCCATTGA	ALIEN_NEW	2.88253	6.78157	0.383099	32	6.78157	0.0927041	worm-dummy-05438x	worm-dummy-05438x
GTGTAGTA	ALIEN_NEW	3.36455	6.78044	1.08159	10	6.78044	0.092779	worm-dummy-11979x	worm-dummy-11979x
CTCTTGTA	ALIEN_NEW	0.191322	6.78042	0.550949	36	6.78042	0.0927803	worm-dummy-07675x	worm-dummy-07675x
GGCTCAAA	ALIEN_NEW	6.77952	2.20694	-2.32755	52	6.77952	0.0928399	worm-dummy-10704x	worm-dummy-10704x
GTCGTCGA	ALIEN_NEW	6.77651	2.26052	-0.585911	26	6.77651	0.0930397	worm-dummy-11702x	worm-dummy-11702x
TGCACATA	ALIEN_NEW	3.65395	6.77647	3.65996	5	6.77647	0.0930424	worm-dummy-14611x	worm-dummy-14611x
CGTGGCTA	ALIEN_NEW	2.55032	6.77625	3.42079	15	6.77625	0.093057	worm-dummy-07079x	worm-dummy-07079x
ACCCGTCA	ALIEN_NEW	6.77605	0.857003	-1.01658	45	6.77605	0.0930703	worm-dummy-01389x	worm-dummy-01389x
TTCCCCGA	ALIEN_NEW	1.17701	6.77605	0.136292	27	6.77605	0.0930703	worm-dummy-15702x	worm-dummy-15702x
AAATTTGA	ALIEN_NEW	6.77511	1.22186	0.390351	10	6.77511	0.0931328	worm-dummy-00254x	worm-dummy-00254x
GTCTTTCA	NATIVE_CONS	0	6.77499	0.655036	3	6.77499	0.0931408	cel-miR-71	cel-miR-71,cbr-miR-71,cbri-miR-012176
TAAAACCA	ALIEN_VAR	6.77494	2.44613	1.25406	3	6.77494	0.0931441	worm-dummy-12293x	worm-dummy-12293x
AGGAGGTA	ALIEN_NEW	2.03434	6.77408	-2.11559	85	6.77408	0.0932013	worm-dummy-02603x	worm-dummy-02603x
GACCAACA	ALIEN_NEW	6.77239	5.04583	-2.75762	45	6.77239	0.0933139	worm-dummy-08513x	worm-dummy-08513x
CATATGCA	ALIEN_NEW	6.77218	0.823267	0.218966	48	6.77218	0.0933279	worm-dummy-04921x	worm-dummy-04921x
ATATGAGA	ALIEN_NEW	0.72964	6.77163	0.357768	78	6.77163	0.0933645	worm-dummy-03298x	worm-dummy-03298x
GTAGACTA	ALIEN_NEW	6.77124	0.859659	0.605327	93	6.77124	0.0933905	worm-dummy-11399x	worm-dummy-11399x
CCTTTTTA	ALIEN_NEW	6.77071	1.82034	-0.610299	74	6.77071	0.0934259	worm-dummy-06143x	worm-dummy-06143x
TAATAGTA	ALIEN_NEW	6.7702	1.12446	-1.38989	2	6.7702	0.0934599	worm-dummy-12491x	worm-dummy-12491x
TGGCTAAA	ALIEN_NEW	6.76997	4.52075	-0.289375	62	6.76997	0.0934753	worm-dummy-14960x	worm-dummy-14960x
ATCAGCTA	ALIEN_NEW	1.84858	6.76956	2.46263	2	6.76956	0.0935026	worm-dummy-03367x	worm-dummy-03367x
ACGTGCAA	ALIEN_NEW	6.76941	0.204389	0.876741	20	6.76941	0.0935126	worm-dummy-01764x	worm-dummy-01764x
ACTTAGAA	ALIEN_NEW	2.55971	6.76771	-1.31154	62	6.76771	0.0936262	worm-dummy-01992x	worm-dummy-01992x
CTAAAATA	ALIEN_NEW	1.49756	6.7677	0.0112773	39	6.7677	0.0936269	worm-dummy-07171x	worm-dummy-07171x
TTAGCTAA	ALIEN_NEW	6.76732	0.760849	0.856976	26	6.76732	0.0936523	worm-dummy-15516x	worm-dummy-15516x
CAGGCTGA	ALIEN_NEW	6.7651	0	0.276352	31	6.7651	0.0938009	worm-dummy-04766x	worm-dummy-04766x
CATCGTCA	ALIEN_NEW	6.76374	0.759434	-0.453925	57	6.76374	0.093892	worm-dummy-04973x	worm-dummy-04973x
GCATTTCA	ALIEN_VAR	6.76363	2.59661	2.71607	20	6.76363	0.0938994	worm-dummy-09469x	worm-dummy-09469x
TAGTGTCA	ALIEN_NEW	3.83518	6.76324	0.371524	29	6.76324	0.0939256	worm-dummy-13037x	worm-dummy-13037x
TATAATCA	ALIEN_NEW	6.12788	6.76292	-1.24978	0	6.76292	0.093947	worm-dummy-13069x	worm-dummy-13069x
ACGACAGA	ALIEN_NEW	6.76285	3.00697	-1.75656	67	6.76285	0.0939517	worm-dummy-01554x	worm-dummy-01554x
TGCGTATA	ALIEN_NEW	6.76255	1.31546	1.77717	21	6.76255	0.0939719	worm-dummy-14771x	worm-dummy-14771x
TGGTGTGA	ALIEN_NEW	0.794798	6.76072	-0.660994	41	6.76072	0.0940947	worm-dummy-15086x	worm-dummy-15086x
TAGTGTGA	ALIEN_NEW	1.96804	6.76015	0.879052	32	6.76015	0.094133	worm-dummy-13038x	worm-dummy-13038x
CGAACTAA	ALIEN_NEW	3.10125	6.76007	3.17135	17	6.76007	0.0941384	worm-dummy-06172x	worm-dummy-06172x
CCCTCACA	ALIEN_NEW	0.064478	6.75658	0.471466	10	6.75658	0.0943733	worm-dummy-05585x	worm-dummy-05585x
CCTGTGAA	ALIEN_NEW	5.59669	6.75587	-3.2917	70	6.75587	0.0944212	worm-dummy-06072x	worm-dummy-06072x
ATTCCCCA	ALIEN_NEW	3.04491	6.75554	-2.04941	62	6.75554	0.0944434	worm-dummy-03925x	worm-dummy-03925x
ATTGTTAA	ALIEN_NEW	1.12773	6.75271	0.698858	6	6.75271	0.0946345	worm-dummy-04028x	worm-dummy-04028x
CTGCGCCA	ALIEN_NEW	6.75258	1.17786	-1.5576	39	6.75258	0.0946432	worm-dummy-07781x	worm-dummy-07781x
GACGCTCA	ALIEN_NEW	6.75209	1.55646	2.2224	8	6.75209	0.0946764	worm-dummy-08605x	worm-dummy-08605x
AGGTGAAA	ALIEN_NEW	6.75053	1.01203	0.17941	21	6.75053	0.0947819	worm-dummy-02784x	worm-dummy-02784x
TTGTAATA	ALIEN_NEW	0.36925	6.75002	0.147968	29	6.75002	0.0948164	worm-dummy-16067x	worm-dummy-16067x
CGCATACA	ALIEN_NEW	6.74911	0.958478	-0.144955	46	6.74911	0.094878	worm-dummy-06449x	worm-dummy-06449x
ACTACAGA	ALIEN_NEW	6.74819	1.50642	-1.56012	0	6.74819	0.0949404	worm-dummy-01810x	worm-dummy-01810x
GCAAATAA	ALIEN_NEW	6.74775	0.959268	0.763247	97	6.74775	0.0949702	worm-dummy-09228x	worm-dummy-09228x
TTGGGAAA	ALIEN_NEW	6.7473	3.67817	0.329791	0	6.7473	0.0950007	worm-dummy-16032x	worm-dummy-16032x
CACTGTGA	ALIEN_NEW	4.07896	6.74713	-2.77096	64	6.74713	0.0950123	worm-dummy-04590x	worm-dummy-04590x
TTATTACA	ALIEN_NEW	1.24651	6.74699	2.86827	21	6.74699	0.0950218	worm-dummy-15601x	worm-dummy-15601x
GTGCCCCA	ALIEN_NEW	6.74596	2.62937	-1.94201	41	6.74596	0.0950917	worm-dummy-11861x	worm-dummy-11861x
AAAAGCTA	NATIVE_SPEC	0.84695	6.74578	1.20024	31	6.74578	0.0951039	cel-miR-261	cel-miR-261
CCTCATCA	ALIEN_NEW	1.83289	6.74556	0.398581	21	6.74556	0.0951188	worm-dummy-05965x	worm-dummy-05965x
TGCTCATA	ALIEN_NEW	6.74516	1.99059	1.61253	17	6.74516	0.095146	worm-dummy-14803x	worm-dummy-14803x
ACTGCCTA	ALIEN_NEW	0	6.74515	-0.343524	46	6.74515	0.0951467	worm-dummy-01943x	worm-dummy-01943x
ACTGAGAA	ALIEN_NEW	6.74391	2.8386	0.36557	93	6.74391	0.095231	worm-dummy-01928x	worm-dummy-01928x
GTATACTA	ALIEN_NEW	2.179	6.74312	0.915875	20	6.74312	0.0952847	worm-dummy-11463x	worm-dummy-11463x
TGATTTCA	ALIEN_NEW	4.58772	6.74267	0.10943	97	6.74267	0.0953153	worm-dummy-14589x	worm-dummy-14589x
CGGTTAGA	ALIEN_NEW	6.74151	1.54471	0.895271	3	6.74151	0.0953943	worm-dummy-06898x	worm-dummy-06898x
GTGAGCGA	ALIEN_NEW	6.74097	2.1795	-2.37585	31	6.74097	0.0954311	worm-dummy-11814x	worm-dummy-11814x
TCTGGTTA	ALIEN_NEW	6.74022	2.29949	-1.07331	59	6.74022	0.0954822	worm-dummy-14255x	worm-dummy-14255x
CGTACATA	ALIEN_NEW	6.73943	4.60766	2.50064	81	6.73943	0.0955361	worm-dummy-06931x	worm-dummy-06931x
CGGCAGTA	ALIEN_NEW	6.73803	1.56885	-2.41167	67	6.73803	0.0956316	worm-dummy-06731x	worm-dummy-06731x
TTGCGATA	ALIEN_NEW	0.012787	6.73727	0.213302	46	6.73727	0.0956835	worm-dummy-15971x	worm-dummy-15971x
GCTCTAAA	ALIEN_NEW	0.251505	6.73664	-0.16174	64	6.73664	0.0957266	worm-dummy-10096x	worm-dummy-10096x
ATTACACA	ALIEN_VAR	0.104331	6.736	-0.310558	74	6.736	0.0957703	worm-dummy-03857x	worm-dummy-03857x
CTATTTGA	ALIEN_NEW	6.73589	0.921289	-0.0132233	26	6.73589	0.0957778	worm-dummy-07422x	worm-dummy-07422x
TCGGGCAA	ALIEN_NEW	6.73453	0.153175	-0.156182	13	6.73453	0.0958709	worm-dummy-13988x	worm-dummy-13988x
TGGCAGGA	ALIEN_NEW	6.73411	0.831889	0.407795	10	6.73411	0.0958996	worm-dummy-14922x	worm-dummy-14922x
GCGACAGA	ALIEN_NEW	6.73292	1.88342	-0.889769	64	6.73292	0.0959812	worm-dummy-09746x	worm-dummy-09746x
TCTGGAAA	ALIEN_NEW	0.638871	6.73263	0.6122	16	6.73263	0.096001	worm-dummy-14240x	worm-dummy-14240x
TTGCGTAA	ALIEN_NEW	6.73136	2.14686	-0.197972	74	6.73136	0.0960881	worm-dummy-15980x	worm-dummy-15980x
TACCTCAA	ALIEN_NEW	6.73118	2.27222	1.73942	17	6.73118	0.0961005	worm-dummy-12660x	worm-dummy-12660x
TGAGCCCA	ALIEN_NEW	6.7309	1.04008	0.200446	23	6.7309	0.0961197	worm-dummy-14485x	worm-dummy-14485x
GTAAAGGA	ALIEN_NEW	6.73001	0	0.85927	89	6.73001	0.0961808	worm-dummy-11274x	worm-dummy-11274x
CCCTCCGA	ALIEN_NEW	6.72998	1.29307	-3.11567	54	6.72998	0.0961828	worm-dummy-05590x	worm-dummy-05590x
CGTCAGAA	ALIEN_NEW	6.72979	0	-0.548039	42	6.72979	0.0961959	worm-dummy-06984x	worm-dummy-06984x
CATACACA	ALIEN_NEW	6.72948	0.615996	-0.0806259	45	6.72948	0.0962172	worm-dummy-04881x	worm-dummy-04881x
TGCTCGAA	ALIEN_NEW	6.72936	0	0.492339	21	6.72936	0.0962254	worm-dummy-14808x	worm-dummy-14808x
CGTTTTAA	ALIEN_NEW	6.72524	2.96591	-5.7029	85	6.72524	0.0965089	worm-dummy-07164x	worm-dummy-07164x
ACTTGATA	ALIEN_NEW	0.911527	6.7245	-1.99937	70	6.7245	0.0965599	worm-dummy-02019x	worm-dummy-02019x
GTTGCTTA	ALIEN_NEW	6.7215	0.849307	-0.679812	29	6.7215	0.0967669	worm-dummy-12191x	worm-dummy-12191x
ACGCACAA	ALIEN_NEW	6.7199	1.03094	-1.09315	78	6.7199	0.0968775	worm-dummy-01604x	worm-dummy-01604x
TCCAAATA	ALIEN_NEW	6.71935	1.10492	1.93426	13	6.71935	0.0969156	worm-dummy-13571x	worm-dummy-13571x
ATAATTAA	ALIEN_NEW	2.13632	6.719	-1.6401	52	6.719	0.0969398	worm-dummy-03132x	worm-dummy-03132x
CGTTTGTA	ALIEN_NEW	3.38605	6.71873	0.71504	6	6.71873	0.0969585	worm-dummy-07163x	worm-dummy-07163x
TAGCAGCA	ALIEN_NEW	6.71864	0.149018	0.0936408	52	6.71864	0.0969647	worm-dummy-12873x	worm-dummy-12873x
AGGCGGCA	ALIEN_NEW	6.71842	0.658212	0.203897	36	6.71842	0.0969799	worm-dummy-02665x	worm-dummy-02665x
AGGTTAGA	ALIEN_NEW	6.71821	0.846969	0.695685	16	6.71821	0.0969945	worm-dummy-02802x	worm-dummy-02802x
TGTAAACA	ALIEN_NEW	6.71708	0.711989	-0.681865	74	6.71708	0.0970727	worm-dummy-15105x	worm-dummy-15105x
TAACTGCA	ALIEN_NEW	3.7955	6.71705	-1.8241	59	6.71705	0.0970748	worm-dummy-12409x	worm-dummy-12409x
GTCATGAA	ALIEN_NEW	1.3036	6.71668	-1.57703	64	6.71668	0.0971005	worm-dummy-11576x	worm-dummy-11576x
TGCATCCA	ALIEN_NEW	0.51992	6.71554	3.41227	19	6.71554	0.0971795	worm-dummy-14645x	worm-dummy-14645x
CTGTACTA	ALIEN_NEW	6.71377	3.10812	0.473798	21	6.71377	0.0973024	worm-dummy-07879x	worm-dummy-07879x
ATCGTGTA	ALIEN_NEW	2.63752	6.71291	-0.422531	27	6.71291	0.0973622	worm-dummy-03515x	worm-dummy-03515x
ACCGTGGA	ALIEN_NEW	1.97513	6.7115	-4.492	41	6.7115	0.0974602	worm-dummy-01466x	worm-dummy-01466x
GTGCGTCA	ALIEN_NEW	1.57468	6.71072	0.328299	31	6.71072	0.0975145	worm-dummy-11885x	worm-dummy-11885x
GAGAAAGA	ALIEN_NEW	6.70916	1.76664	0.900747	21	6.70916	0.0976232	worm-dummy-08706x	worm-dummy-08706x
GTTTGTAA	ALIEN_NEW	0.986411	6.70871	-0.621646	64	6.70871	0.0976545	worm-dummy-12268x	worm-dummy-12268x
TAGACCCA	ALIEN_NEW	6.70412	0	0.206817	78	6.70412	0.097975	worm-dummy-12821x	worm-dummy-12821x
ATATGAAA	ALIEN_NEW	6.70345	1.00755	1.03044	3	6.70345	0.0980219	worm-dummy-03296x	worm-dummy-03296x
TGTACGGA	ALIEN_NEW	2.62674	6.70324	5.19302	6	6.70324	0.0980366	worm-dummy-15130x	worm-dummy-15130x
CTCTGCTA	ALIEN_NEW	1.78544	6.70311	1.43726	8	6.70311	0.0980457	worm-dummy-07655x	worm-dummy-07655x
ATTACGGA	ALIEN_NEW	2.45807	6.70188	-2.42596	81	6.70188	0.0981318	worm-dummy-03866x	worm-dummy-03866x
CTCCGATA	ALIEN_NEW	6.70154	2.11372	-1.73179	37	6.70154	0.0981556	worm-dummy-07523x	worm-dummy-07523x
AGTGTGAA	ALIEN_NEW	2.25692	6.69996	-0.505103	34	6.69996	0.0982664	worm-dummy-03000x	worm-dummy-03000x
GACGCCAA	ALIEN_NEW	0	6.69947	-0.889262	48	6.69947	0.0983008	worm-dummy-08596x	worm-dummy-08596x
ATTTTCAA	ALIEN_NEW	0.280453	6.69899	0.00171852	26	6.69899	0.0983345	worm-dummy-04084x	worm-dummy-04084x
ACAAAGAA	ALIEN_NEW	0.910872	6.69836	-0.489626	41	6.69836	0.0983787	worm-dummy-01032x	worm-dummy-01032x
GGAGGGAA	ALIEN_NEW	6.69829	0.407646	-1.02578	67	6.69829	0.0983836	worm-dummy-10408x	worm-dummy-10408x
AACTGAGA	ALIEN_NEW	6.69709	1.22413	2.44375	29	6.69709	0.0984679	worm-dummy-00482x	worm-dummy-00482x
ACATGTGA	ALIEN_NEW	5.7057	6.69678	-0.459466	97	6.69678	0.0984897	worm-dummy-01262x	worm-dummy-01262x
TTCTTAGA	ALIEN_NEW	1.53858	6.69648	-0.940101	2	6.69648	0.0985108	worm-dummy-15858x	worm-dummy-15858x
AACGTTCA	ALIEN_NEW	1.35141	6.69495	-1.24214	59	6.69495	0.0986185	worm-dummy-00445x	worm-dummy-00445x
TGTCAGCA	ALIEN_NEW	6.69308	2.66662	-2.96381	85	6.69308	0.0987502	worm-dummy-15177x	worm-dummy-15177x
GCCGACAA	ALIEN_NEW	6.69288	1.67938	3.01958	8	6.69288	0.0987643	worm-dummy-09604x	worm-dummy-09604x
TTAGCAAA	ALIEN_NEW	6.6915	2.23025	0.0637556	50	6.6915	0.0988616	worm-dummy-15504x	worm-dummy-15504x
AGTCCCCA	ALIEN_NEW	0.917985	6.69141	-0.561631	48	6.69141	0.098868	worm-dummy-02901x	worm-dummy-02901x
CGTACGTA	ALIEN_NEW	6.69099	1.64528	-0.606863	59	6.69099	0.0988976	worm-dummy-06939x	worm-dummy-06939x
AAAAAATA	ALIEN_NEW	1.97703	6.68944	1.87846	27	6.68944	0.0990071	worm-dummy-00003x	worm-dummy-00003x
TGCCCGAA	ALIEN_NEW	6.68914	0	-0.281136	2	6.68914	0.0990283	worm-dummy-14680x	worm-dummy-14680x
TAACCAGA	ALIEN_NEW	6.68862	1.37312	-4.43547	64	6.68862	0.0990651	worm-dummy-12370x	worm-dummy-12370x
ATATGTTA	ALIEN_NEW	0.460467	6.68746	0.827157	2	6.68746	0.0991471	worm-dummy-03311x	worm-dummy-03311x
GTGCTGGA	ALIEN_NEW	6.68727	3.84848	0.792263	31	6.68727	0.0991606	worm-dummy-11898x	worm-dummy-11898x
GTGTTAAA	ALIEN_NEW	0.293885	6.68643	-1.07774	85	6.68643	0.09922	worm-dummy-12016x	worm-dummy-12016x
AAGCCTCA	NATIVE_SPEC	6.68569	0.274675	0.522545	24	6.68569	0.0992724	cel-miR-1833	cel-miR-1833
TCATGCGA	ALIEN_NEW	6.68562	3.88528	-1.24271	67	6.68562	0.0992774	worm-dummy-13542x	worm-dummy-13542x
ACTGCTCA	ALIEN_NEW	6.68504	1.96779	-4.3769	78	6.68504	0.0993185	worm-dummy-01949x	worm-dummy-01949x
AAACCAGA	ALIEN_NEW	5.32948	6.68471	0.175047	8	6.68471	0.0993419	worm-dummy-00082x	worm-dummy-00082x
GCCTAAAA	ALIEN_NEW	6.6842	0.119731	0.439573	6	6.6842	0.0993781	worm-dummy-09664x	worm-dummy-09664x
TGGAGTTA	ALIEN_NEW	6.68108	0.799241	2.99968	13	6.68108	0.0995996	worm-dummy-14895x	worm-dummy-14895x
ACTTGGAA	ALIEN_NEW	6.68091	1.90774	-1.09462	89	6.68091	0.0996117	worm-dummy-02024x	worm-dummy-02024x
TGGACCAA	ALIEN_NEW	6.67978	0.664016	0.837286	13	6.67978	0.0996921	worm-dummy-14868x	worm-dummy-14868x
ATGTTGAA	ALIEN_NEW	0	6.67833	-0.649908	85	6.67833	0.0997953	worm-dummy-03832x	worm-dummy-03832x
GGATACTA	ALIEN_VAR	2.37278	6.67746	4.00115	9	6.67746	0.0998573	worm-dummy-10439x	worm-dummy-10439x
TAATGCGA	ALIEN_NEW	6.67642	4.35107	5.82807	85	6.67642	0.0999315	worm-dummy-12518x	worm-dummy-12518x
TTCTAACA	ALIEN_NEW	0.974493	6.6756	1.17212	26	6.6756	0.09999	worm-dummy-15809x	worm-dummy-15809x
CATTCGCA	ALIEN_NEW	3.04039	6.67366	-0.548077	46	6.67366	0.100128	worm-dummy-05081x	worm-dummy-05081x
CATAGATA	ALIEN_NEW	6.67364	0.554668	-0.466679	46	6.67364	0.10013	worm-dummy-04899x	worm-dummy-04899x
TGACCGTA	ALIEN_NEW	6.67341	0	-0.0518338	20	6.67341	0.100146	worm-dummy-14427x	worm-dummy-14427x
GAATAGGA	ALIEN_NEW	6.67301	0.953004	1.20528	8	6.67301	0.100175	worm-dummy-08394x	worm-dummy-08394x
ATCGCAAA	ALIEN_NEW	1.90678	6.67264	-2.13173	70	6.67264	0.100201	worm-dummy-03472x	worm-dummy-03472x
ATGTGTAA	ALIEN_NEW	6.67209	1.70176	-0.000320355	29	6.67209	0.100241	worm-dummy-03820x	worm-dummy-03820x
GGAGATAA	ALIEN_NEW	6.67199	3.13293	2.04023	19	6.67199	0.100248	worm-dummy-10380x	worm-dummy-10380x
CCGGGAGA	ALIEN_NEW	6.67093	1.06156	2.20366	24	6.67093	0.100324	worm-dummy-05794x	worm-dummy-05794x
GTGTCCTA	ALIEN_NEW	6.67074	1.33778	2.60901	23	6.67074	0.100337	worm-dummy-11991x	worm-dummy-11991x
AACTGACA	ALIEN_NEW	6.66953	5.92169	-1.04764	78	6.66953	0.100424	worm-dummy-00481x	worm-dummy-00481x
CAATGATA	ALIEN_NEW	6.66742	0.630868	-1.54915	67	6.66742	0.100575	worm-dummy-04323x	worm-dummy-04323x
AACTCCCA	ALIEN_NEW	3.25802	6.66705	1.08268	39	6.66705	0.100602	worm-dummy-00469x	worm-dummy-00469x
GAATACAA	ALIEN_NEW	2.02667	6.666	-3.24704	78	6.666	0.100677	worm-dummy-08388x	worm-dummy-08388x
AGCGCAGA	ALIEN_NEW	6.66506	1.66306	1.65961	3	6.66506	0.100745	worm-dummy-02450x	worm-dummy-02450x
AACGGTAA	ALIEN_NEW	6.6622	0.875723	-0.149463	64	6.6622	0.100951	worm-dummy-00428x	worm-dummy-00428x
CACCTACA	ALIEN_NEW	0	6.6622	0.814927	29	6.6622	0.100951	worm-dummy-04465x	worm-dummy-04465x
TTTGCTTA	ALIEN_NEW	6.6621	0.807426	-0.709124	89	6.6621	0.100958	worm-dummy-16287x	worm-dummy-16287x
ACGACGTA	ALIEN_NEW	4.23426	6.66206	3.1246	19	6.66206	0.100961	worm-dummy-01563x	worm-dummy-01563x
TTTCTCAA	ALIEN_NEW	2.29485	6.65942	1.41561	10	6.65942	0.101151	worm-dummy-16244x	worm-dummy-16244x
CGACGTAA	ALIEN_NEW	6.65834	1.41724	-3.18959	67	6.65834	0.101229	worm-dummy-06252x	worm-dummy-06252x
CTCAGAAA	ALIEN_NEW	1.56592	6.6579	-1.08768	74	6.6579	0.101261	worm-dummy-07456x	worm-dummy-07456x
ACGAAGCA	ALIEN_NEW	0.558047	6.65788	1.17882	19	6.65788	0.101262	worm-dummy-01545x	worm-dummy-01545x
GGCGAGTA	ALIEN_NEW	6.65739	0.165808	-1.10606	48	6.65739	0.101298	worm-dummy-10635x	worm-dummy-10635x
GTCCCGAA	ALIEN_NEW	0	6.65711	-1.21853	85	6.65711	0.101318	worm-dummy-11608x	worm-dummy-11608x
GCTTCTAA	ALIEN_NEW	1.66631	6.65587	0.289278	6	6.65587	0.101408	worm-dummy-10204x	worm-dummy-10204x
CCAAAGAA	ALIEN_NEW	0	6.65563	0.112733	31	6.65563	0.101425	worm-dummy-05128x	worm-dummy-05128x
TAGGTTGA	ALIEN_NEW	2.80556	6.65535	3.17071	19	6.65535	0.101445	worm-dummy-12990x	worm-dummy-12990x
TCTTTGAA	ALIEN_NEW	6.65468	4.48176	3.74989	97	6.65468	0.101494	worm-dummy-14328x	worm-dummy-14328x
TGACGGGA	ALIEN_NEW	6.65363	1.05454	0.709177	34	6.65363	0.10157	worm-dummy-14442x	worm-dummy-14442x
ATAGTGGA	ALIEN_NEW	1.11007	6.65334	-1.06596	70	6.65334	0.101591	worm-dummy-03258x	worm-dummy-03258x
TGTGCGTA	ALIEN_NEW	6.65198	1.32731	-0.722272	39	6.65198	0.10169	worm-dummy-15259x	worm-dummy-15259x
GCTTCATA	ALIEN_NEW	2.29245	6.65181	-4.60261	85	6.65181	0.101702	worm-dummy-10195x	worm-dummy-10195x
AGGACCGA	ALIEN_NEW	6.6502	1.52589	-0.699715	37	6.6502	0.101819	worm-dummy-02582x	worm-dummy-02582x
TGATCTCA	NATIVE_CONS	6.64995	0	0.79842	6	6.64995	0.101837	dme-bantam	dme-bantam,dps-bantam,cel-miR-80,cbr-miR-80,cel-miR-81,cbr-miR-81,cel-miR-82,cbr-miR-82,cel-miR-1834,cbr-miR-1834,cel-miR-2209a,cbri-miR-012075,cbri-miR-012190,cbri-miR-012222
CAGACGCA	ALIEN_NEW	6.64962	2.53932	-2.85468	45	6.64962	0.101861	worm-dummy-04633x	worm-dummy-04633x
TGACGTTA	ALIEN_NEW	1.44622	6.64921	0.675185	23	6.64921	0.101891	worm-dummy-14447x	worm-dummy-14447x
TAACCTTA	ALIEN_NEW	6.64773	1.19685	-0.717433	46	6.64773	0.101999	worm-dummy-12383x	worm-dummy-12383x
ATCGGCTA	ALIEN_NEW	6.64677	1.87833	-2.12694	52	6.64677	0.102068	worm-dummy-03495x	worm-dummy-03495x
ACTTGTTA	ALIEN_NEW	2.4142	6.64617	5.23867	5	6.64617	0.102112	worm-dummy-02031x	worm-dummy-02031x
GGGTTAAA	ALIEN_NEW	6.64617	1.27911	-0.502747	34	6.64617	0.102112	worm-dummy-10992x	worm-dummy-10992x
TTTAACAA	ALIEN_NEW	0	6.64552	0.714562	8	6.64552	0.10216	worm-dummy-16132x	worm-dummy-16132x
ATTTCAGA	ALIEN_NEW	1.38656	6.64512	-0.679193	81	6.64512	0.102189	worm-dummy-04050x	worm-dummy-04050x
GCTTACGA	ALIEN_NEW	6.64452	0.312262	1.1404	0	6.64452	0.102232	worm-dummy-10182x	worm-dummy-10182x
CGCCATCA	ALIEN_NEW	1.47273	6.64451	1.10692	31	6.64451	0.102233	worm-dummy-06477x	worm-dummy-06477x
GTCCCCAA	ALIEN_NEW	0.126063	6.64412	-0.633895	81	6.64412	0.102262	worm-dummy-11604x	worm-dummy-11604x
TGCTACTA	ALIEN_NEW	6.64402	2.79818	-2.44392	70	6.64402	0.102269	worm-dummy-14791x	worm-dummy-14791x
GTTTGCAA	ALIEN_NEW	6.6439	3.45761	-1.20441	39	6.6439	0.102278	worm-dummy-12260x	worm-dummy-12260x
GTTCTTTA	ALIEN_NEW	6.6437	0	-0.225766	59	6.6437	0.102292	worm-dummy-12159x	worm-dummy-12159x
TTCCAGAA	ALIEN_NEW	0.964184	6.64351	1.28322	26	6.64351	0.102306	worm-dummy-15688x	worm-dummy-15688x
ATCTTAGA	ALIEN_NEW	0.766567	6.64346	-0.0549031	2	6.64346	0.10231	worm-dummy-03570x	worm-dummy-03570x
CCACAGAA	ALIEN_NEW	6.64207	3.87114	-0.798371	31	6.64207	0.102411	worm-dummy-05192x	worm-dummy-05192x
CTGCGTCA	ALIEN_NEW	1.90548	6.64134	1.13747	31	6.64134	0.102465	worm-dummy-07789x	worm-dummy-07789x
TGAAGTAA	ALIEN_NEW	3.2503	6.64122	-2.62357	57	6.64122	0.102473	worm-dummy-14380x	worm-dummy-14380x
CTAGTTTA	ALIEN_VAR	3.73618	6.64034	0.266112	9	6.64034	0.102538	worm-dummy-07359x	worm-dummy-07359x
AGTAAGTA	ALIEN_NEW	6.63924	0.40407	-1.48905	64	6.63924	0.102618	worm-dummy-02827x	worm-dummy-02827x
ACGTTCCA	ALIEN_NEW	2.2254	6.63874	-1.31075	37	6.63874	0.102655	worm-dummy-01781x	worm-dummy-01781x
GCTTCAGA	ALIEN_NEW	6.63768	3.83221	-0.76081	93	6.63768	0.102733	worm-dummy-10194x	worm-dummy-10194x
TGATAGTA	ALIEN_NEW	6.63747	0.13791	-1.71368	67	6.63747	0.102748	worm-dummy-14539x	worm-dummy-14539x
TTCTTTGA	ALIEN_NEW	6.63678	2.54583	-1.83608	89	6.63678	0.102799	worm-dummy-15870x	worm-dummy-15870x
GTGAGTAA	ALIEN_NEW	6.63467	4.13727	-0.169579	78	6.63467	0.102954	worm-dummy-11820x	worm-dummy-11820x
GACCTGTA	ALIEN_NEW	6.63321	0.096329	0.673466	4	6.63321	0.103061	worm-dummy-08571x	worm-dummy-08571x
TCAAGTAA	ALIEN_NEW	2.62034	6.633	-1.17543	41	6.633	0.103076	worm-dummy-13356x	worm-dummy-13356x
GTGCTTAA	ALIEN_NEW	6.63292	1.68352	-1.13423	45	6.63292	0.103082	worm-dummy-11900x	worm-dummy-11900x
TACTATCA	ALIEN_NEW	0.916206	6.6306	-1.98486	64	6.6306	0.103253	worm-dummy-12749x	worm-dummy-12749x
TTTACATA	ALIEN_NEW	6.63055	0	-0.341403	50	6.63055	0.103257	worm-dummy-16147x	worm-dummy-16147x
GACTTTGA	ALIEN_NEW	2.71366	6.63012	-0.448297	52	6.63012	0.103288	worm-dummy-08702x	worm-dummy-08702x
TGGTGGTA	ALIEN_NEW	6.63004	1.55918	-0.203212	50	6.63004	0.103294	worm-dummy-15083x	worm-dummy-15083x
AATTTTCA	ALIEN_NEW	3.39706	6.62978	1.48799	16	6.62978	0.103313	worm-dummy-01021x	worm-dummy-01021x
TAGCCCGA	ALIEN_NEW	6.62844	1.76764	-2.17357	57	6.62844	0.103412	worm-dummy-12886x	worm-dummy-12886x
CGAAACAA	ALIEN_NEW	6.62825	2.12579	-0.21143	42	6.62825	0.103426	worm-dummy-06148x	worm-dummy-06148x
TGTACGTA	ALIEN_NEW	6.62824	2.76083	0.553779	45	6.62824	0.103427	worm-dummy-15131x	worm-dummy-15131x
CCCGAGTA	ALIEN_NEW	1.46412	6.62717	-1.16505	45	6.62717	0.103506	worm-dummy-05515x	worm-dummy-05515x
GGCGGCGA	ALIEN_NEW	6.62668	1.8118	1.44658	9	6.62668	0.103542	worm-dummy-10662x	worm-dummy-10662x
TACAAACA	ALIEN_NEW	6.62617	0	-0.427193	70	6.62617	0.10358	worm-dummy-12545x	worm-dummy-12545x
CTACTAAA	ALIEN_NEW	6.62573	2.83558	-1.43406	93	6.62573	0.103612	worm-dummy-07280x	worm-dummy-07280x
TTGTTATA	ALIEN_NEW	6.62573	5.97149	3.81874	85	6.62573	0.103612	worm-dummy-16115x	worm-dummy-16115x
CGGACCAA	ALIEN_NEW	6.62522	1.05729	-0.473833	50	6.62522	0.10365	worm-dummy-06676x	worm-dummy-06676x
CAACAGGA	ALIEN_NEW	6.62485	2.77195	-1.75524	54	6.62485	0.103677	worm-dummy-04170x	worm-dummy-04170x
CCAGTTAA	ALIEN_NEW	6.62404	0	0.0793403	20	6.62404	0.103737	worm-dummy-05308x	worm-dummy-05308x
CTTTATAA	ALIEN_NEW	1.92272	6.62325	-2.53283	70	6.62325	0.103796	worm-dummy-08140x	worm-dummy-08140x
CGACATGA	ALIEN_NEW	1.03757	6.62172	0.0224989	50	6.62172	0.103909	worm-dummy-06222x	worm-dummy-06222x
ACCTAACA	ALIEN_NEW	0.668018	6.62153	-1.12153	50	6.62153	0.103923	worm-dummy-01473x	worm-dummy-01473x
TGATGGCA	ALIEN_NEW	0.902164	6.62125	-0.116776	26	6.62125	0.103944	worm-dummy-14569x	worm-dummy-14569x
AACAAAAA	ALIEN_NEW	6.62076	0	-0.62214	39	6.62076	0.10398	worm-dummy-00256x	worm-dummy-00256x
TGTTTGCA	ALIEN_NEW	6.62013	2.21626	-2.11034	78	6.62013	0.104027	worm-dummy-15353x	worm-dummy-15353x
TGACTCGA	ALIEN_NEW	6.61995	1.43288	-1.19679	54	6.61995	0.10404	worm-dummy-14454x	worm-dummy-14454x
TGAACTGA	ALIEN_NEW	1.94563	6.61979	-2.20694	78	6.61979	0.104052	worm-dummy-14366x	worm-dummy-14366x
TTCGTCTA	ALIEN_NEW	6.61937	0	0.219679	21	6.61937	0.104083	worm-dummy-15799x	worm-dummy-15799x
CTAAAAAA	ALIEN_NEW	0.576846	6.61923	-0.424635	52	6.61923	0.104094	worm-dummy-07168x	worm-dummy-07168x
GTCGAACA	ALIEN_NEW	6.61912	3.09685	-1.42711	74	6.61912	0.104102	worm-dummy-11649x	worm-dummy-11649x
ACATCTAA	ALIEN_NEW	6.61823	0.654316	-1.16919	85	6.61823	0.104168	worm-dummy-01244x	worm-dummy-01244x
TGTAGCGA	ALIEN_NEW	6.61787	0	1.0845	6	6.61787	0.104195	worm-dummy-15142x	worm-dummy-15142x
TCTTTTTA	ALIEN_NEW	6.61757	1.1242	-0.596293	54	6.61757	0.104217	worm-dummy-14335x	worm-dummy-14335x
GGGTTTTA	ALIEN_NEW	6.61695	0.887169	-0.839708	93	6.61695	0.104263	worm-dummy-11007x	worm-dummy-11007x
TACACATA	ALIEN_NEW	6.61605	0.503422	-0.904518	81	6.61605	0.10433	worm-dummy-12563x	worm-dummy-12563x
TTGGCTAA	ALIEN_NEW	6.61554	2.72893	-5.68793	81	6.61554	0.104368	worm-dummy-16028x	worm-dummy-16028x
AACTCGGA	ALIEN_NEW	2.70218	6.61535	-0.485826	37	6.61535	0.104382	worm-dummy-00474x	worm-dummy-00474x
AACCCTGA	ALIEN_NEW	0	6.61481	-0.0373644	13	6.61481	0.104423	worm-dummy-00350x	worm-dummy-00350x
GTCCAGGA	ALIEN_NEW	6.61476	1.50928	0.219725	24	6.61476	0.104426	worm-dummy-11594x	worm-dummy-11594x
ATTTTACA	ALIEN_NEW	6.61416	1.94441	0.0365805	34	6.61416	0.104471	worm-dummy-04081x	worm-dummy-04081x
AATGATAA	ALIEN_NEW	6.614	0.798274	-1.00408	67	6.614	0.104483	worm-dummy-00908x	worm-dummy-00908x
TGGTTAAA	ALIEN_NEW	6.61355	2.3517	-0.853156	41	6.61355	0.104517	worm-dummy-15088x	worm-dummy-15088x
TCCGACTA	ALIEN_VAR	3.10224	6.61252	4.092	12	6.61252	0.104593	worm-dummy-13703x	worm-dummy-13703x
CTGACTCA	ALIEN_NEW	6.61138	3.79445	0.901975	9	6.61138	0.104678	worm-dummy-07709x	worm-dummy-07709x
ACTCGGCA	ALIEN_NEW	0.808412	6.61032	0.113122	29	6.61032	0.104758	worm-dummy-01897x	worm-dummy-01897x
CTCGGGAA	ALIEN_NEW	2.51947	6.60952	-0.889018	59	6.60952	0.104817	worm-dummy-07592x	worm-dummy-07592x
CTAAGTCA	ALIEN_NEW	6.60889	0.928979	-1.15776	78	6.60889	0.104865	worm-dummy-07213x	worm-dummy-07213x
GCTCAATA	ALIEN_NEW	6.60877	0	-0.514142	46	6.60877	0.104873	worm-dummy-10051x	worm-dummy-10051x
TTGAAATA	ALIEN_NEW	0.344584	6.60502	0.775168	8	6.60502	0.105154	worm-dummy-15875x	worm-dummy-15875x
GATATTAA	ALIEN_NEW	6.60373	1.34663	2.33431	8	6.60373	0.105251	worm-dummy-09020x	worm-dummy-09020x
CAACTTTA	ALIEN_NEW	0.033937	6.60173	-0.406046	57	6.60173	0.105401	worm-dummy-04223x	worm-dummy-04223x
ATCATACA	ALIEN_NEW	3.15829	6.59963	1.5041	13	6.59963	0.105559	worm-dummy-03377x	worm-dummy-03377x
TTACTTTA	ALIEN_NEW	0	6.59855	0.478956	19	6.59855	0.105641	worm-dummy-15487x	worm-dummy-15487x
AAGAACAA	ALIEN_NEW	6.59752	0.608464	1.21385	4	6.59752	0.105718	worm-dummy-00516x	worm-dummy-00516x
AGGACACA	ALIEN_NEW	6.59751	3.23864	0.54395	0	6.59751	0.105719	worm-dummy-02577x	worm-dummy-02577x
GCGTTAAA	ALIEN_NEW	6.59641	1.81736	1.98554	8	6.59641	0.105802	worm-dummy-09968x	worm-dummy-09968x
GCTCTCAA	ALIEN_NEW	3.05204	6.59568	0.585455	46	6.59568	0.105857	worm-dummy-10100x	worm-dummy-10100x
TGCTAGCA	ALIEN_NEW	6.59439	1.94749	-1.273	81	6.59439	0.105955	worm-dummy-14793x	worm-dummy-14793x
ATTCAGGA	ALIEN_NEW	6.59207	0	-0.0698495	85	6.59207	0.10613	worm-dummy-03914x	worm-dummy-03914x
TGGTAGCA	ALIEN_NEW	6.59134	5.7746	1.2143	89	6.59134	0.106185	worm-dummy-15049x	worm-dummy-15049x
ATACTCTA	ALIEN_NEW	2.09693	6.59073	-0.155623	39	6.59073	0.106232	worm-dummy-03191x	worm-dummy-03191x
GAAATAAA	ALIEN_NEW	3.27036	6.5891	1.20099	5	6.5891	0.106355	worm-dummy-08240x	worm-dummy-08240x
AAAACAAA	NATIVE_REJECT	6.58857	0	-0.293602	81	6.58857	0.106395	cel-miR-355	cel-miR-355,cbr-miR-355,zma-miR2275a-3p,zma-miR2275d-3p,cbri-miR-012258
CCTTTCCA	ALIEN_NEW	0.99315	6.58519	-0.414373	42	6.58519	0.106652	worm-dummy-06133x	worm-dummy-06133x
CGACAAAA	ALIEN_NEW	6.58426	0.085801	0.808221	12	6.58426	0.106723	worm-dummy-06208x	worm-dummy-06208x
CAGGTTTA	ALIEN_NEW	6.58163	2.95491	1.53229	9	6.58163	0.106923	worm-dummy-04799x	worm-dummy-04799x
GCTTGGAA	ALIEN_NEW	6.57886	1.22847	-1.74659	89	6.57886	0.107135	worm-dummy-10216x	worm-dummy-10216x
CTTCTCCA	ALIEN_NEW	6.57791	2.04882	2.91254	8	6.57791	0.107207	worm-dummy-08053x	worm-dummy-08053x
TTCGAACA	ALIEN_NEW	6.57753	4.41547	-2.11564	74	6.57753	0.107236	worm-dummy-15745x	worm-dummy-15745x
AAGGCCGA	ALIEN_NEW	6.57567	0.747077	1.07342	8	6.57567	0.107379	worm-dummy-00662x	worm-dummy-00662x
GGTTTGCA	ALIEN_NEW	6.57529	1.61088	-1.24568	39	6.57529	0.107408	worm-dummy-11257x	worm-dummy-11257x
TTTTGGAA	ALIEN_NEW	0.159354	6.57484	-0.516523	89	6.57484	0.107442	worm-dummy-16360x	worm-dummy-16360x
ACGAACAA	ALIEN_NEW	6.57427	1.81618	-1.95614	93	6.57427	0.107486	worm-dummy-01540x	worm-dummy-01540x
CCATGTAA	ALIEN_VAR	6.57395	2.30808	0.071702	19	6.57395	0.107511	worm-dummy-05356x	worm-dummy-05356x
ACGGGTAA	ALIEN_NEW	2.34456	6.57379	0.648038	34	6.57379	0.107523	worm-dummy-01708x	worm-dummy-01708x
AGCACTTA	ALIEN_NEW	6.57292	2.47395	1.77187	20	6.57292	0.10759	worm-dummy-02335x	worm-dummy-02335x
CGGCATCA	ALIEN_NEW	1.22247	6.57144	0.801648	16	6.57144	0.107703	worm-dummy-06733x	worm-dummy-06733x
AAAGGGGA	ALIEN_NEW	1.64776	6.5714	-0.134119	41	6.5714	0.107706	worm-dummy-00170x	worm-dummy-00170x
TGGGAGTA	ALIEN_NEW	6.57112	2.89089	5.36291	5	6.57112	0.107728	worm-dummy-14987x	worm-dummy-14987x
TGGCTTGA	ALIEN_NEW	6.57069	2.01165	-0.462979	64	6.57069	0.107761	worm-dummy-14974x	worm-dummy-14974x
GGGGAGAA	ALIEN_NEW	6.57028	1.84397	0.398413	41	6.57028	0.107792	worm-dummy-10888x	worm-dummy-10888x
GCGGTACA	ALIEN_NEW	0	6.56864	1.38311	24	6.56864	0.107918	worm-dummy-09905x	worm-dummy-09905x
GCTAGTCA	ALIEN_VAR	6.56781	0	0.415358	19	6.56781	0.107982	worm-dummy-10029x	worm-dummy-10029x
AGCAATAA	NATIVE_REJECT	6.56708	3.05325	0.768161	26	6.56708	0.108038	hsa-miR-137	hsa-miR-137,mmu-miR-137,rno-miR-137,dre-miR-137,mml-miR-137,bta-miR-137,cfa-miR-137,eca-miR-137,ppy-miR-137,ptr-miR-137,tgu-miR-137,tni-miR-137,cel-miR-234,cbr-miR-234,cbri-miR-012245,hsap-miR-088335,mmul-miR-098301,ptro-miR-135315,ppyg-miR-141639,rnor-miR-154493,trub-miR-169161
AGAGTAGA	ALIEN_NEW	1.23535	6.56669	-1.45792	52	6.56669	0.108069	worm-dummy-02226x	worm-dummy-02226x
CGATAGCA	ALIEN_NEW	2.55649	6.56614	2.56165	16	6.56614	0.108111	worm-dummy-06345x	worm-dummy-06345x
ATCGGTTA	ALIEN_NEW	6.56311	1.89904	0.947088	21	6.56311	0.108345	worm-dummy-03503x	worm-dummy-03503x
TAGTACGA	ALIEN_NEW	6.56304	0	-0.352156	59	6.56304	0.10835	worm-dummy-12998x	worm-dummy-12998x
ACGCTTAA	ALIEN_NEW	0.419738	6.5622	0.117241	42	6.5622	0.108415	worm-dummy-01660x	worm-dummy-01660x
TCGCCCGA	ALIEN_NEW	6.56205	0.417401	-0.549135	45	6.56205	0.108427	worm-dummy-13910x	worm-dummy-13910x
TGTGACTA	ALIEN_NEW	6.562	4.56485	-1.19078	59	6.562	0.10843	worm-dummy-15239x	worm-dummy-15239x
CTCATGTA	ALIEN_NEW	6.56166	1.19843	-1.28231	97	6.56166	0.108457	worm-dummy-07483x	worm-dummy-07483x
GCAATGGA	ALIEN_NEW	1.72592	6.56152	0.428475	46	6.56152	0.108468	worm-dummy-09274x	worm-dummy-09274x
CTAAGCCA	ALIEN_NEW	6.55915	3.07835	3.62929	24	6.55915	0.108651	worm-dummy-07205x	worm-dummy-07205x
TGCTAAAA	ALIEN_NEW	2.19371	6.55771	-2.61263	93	6.55771	0.108763	worm-dummy-14784x	worm-dummy-14784x
ATATATTA	ALIEN_NEW	2.68839	6.55739	0.57318	36	6.55739	0.108787	worm-dummy-03279x	worm-dummy-03279x
TCGGCTGA	ALIEN_NEW	6.55701	1.87833	-0.428046	34	6.55701	0.108817	worm-dummy-13982x	worm-dummy-13982x
TTCATTTA	ALIEN_NEW	6.55657	2.45743	-0.773138	54	6.55657	0.108851	worm-dummy-15679x	worm-dummy-15679x
TGGTCTCA	ALIEN_NEW	6.55603	1.17583	-0.0909565	39	6.55603	0.108893	worm-dummy-15069x	worm-dummy-15069x
AGGTTTGA	ALIEN_NEW	6.55403	3.81849	2.57696	12	6.55403	0.109048	worm-dummy-02814x	worm-dummy-02814x
ATCGATGA	ALIEN_NEW	0.730973	6.5528	0.6219	16	6.5528	0.109144	worm-dummy-03470x	worm-dummy-03470x
ATCTTGGA	ALIEN_NEW	6.55212	0	-1.05244	52	6.55212	0.109197	worm-dummy-03578x	worm-dummy-03578x
TGAGTGCA	ALIEN_NEW	2.27907	6.55189	-3.19919	93	6.55189	0.109215	worm-dummy-14521x	worm-dummy-14521x
CTCGTTGA	ALIEN_NEW	6.55167	0	0.632016	12	6.55167	0.109232	worm-dummy-07614x	worm-dummy-07614x
ATGAGACA	ALIEN_NEW	2.20379	6.55157	2.02959	21	6.55157	0.10924	worm-dummy-03617x	worm-dummy-03617x
GGATTGTA	ALIEN_NEW	1.19712	6.55019	1.22807	3	6.55019	0.109347	worm-dummy-10491x	worm-dummy-10491x
TTGGATTA	ALIEN_NEW	6.54984	1.84279	-1.72138	93	6.54984	0.109375	worm-dummy-16015x	worm-dummy-16015x
CTAATGAA	ALIEN_NEW	6.5498	5.1453	-0.0969416	89	6.5498	0.109378	worm-dummy-07224x	worm-dummy-07224x
ACGCCTAA	ALIEN_NEW	6.54916	0	-0.206993	64	6.54916	0.109428	worm-dummy-01628x	worm-dummy-01628x
TGTTTGTA	ALIEN_NEW	6.54357	5.76338	-1.44703	41	6.54357	0.109865	worm-dummy-15355x	worm-dummy-15355x
CAATTTAA	ALIEN_NEW	6.54097	2.92101	-2.11262	0	6.54097	0.110068	worm-dummy-04348x	worm-dummy-04348x
AGAGCGAA	ALIEN_NEW	6.54092	0.998689	-1.04707	70	6.54092	0.110072	worm-dummy-02200x	worm-dummy-02200x
CAACAGAA	ALIEN_NEW	6.53965	0	0.272626	12	6.53965	0.110172	worm-dummy-04168x	worm-dummy-04168x
CCTCGGCA	ALIEN_NEW	0.846219	6.5374	-0.278164	41	6.5374	0.110349	worm-dummy-05993x	worm-dummy-05993x
TTCGATTA	ALIEN_NEW	6.53661	1.45523	1.35986	15	6.53661	0.110411	worm-dummy-15759x	worm-dummy-15759x
ACTGCTGA	ALIEN_NEW	6.53309	1.0111	0.970161	8	6.53309	0.110688	worm-dummy-01950x	worm-dummy-01950x
TAAGTGAA	ALIEN_NEW	6.5318	0	0.0926556	27	6.5318	0.11079	worm-dummy-12472x	worm-dummy-12472x
AGGATTAA	ALIEN_NEW	6.53115	1.64574	1.13179	0	6.53115	0.110842	worm-dummy-02620x	worm-dummy-02620x
TAGTGACA	ALIEN_NEW	6.53065	0.44212	0.20943	3	6.53065	0.110881	worm-dummy-13025x	worm-dummy-13025x
GATTCTGA	ALIEN_NEW	6.53055	1.08949	1.57415	16	6.53055	0.110889	worm-dummy-09182x	worm-dummy-09182x
AGTATCCA	ALIEN_NEW	6.52967	2.0499	0.378363	89	6.52967	0.110958	worm-dummy-02869x	worm-dummy-02869x
TCCACTTA	ALIEN_NEW	6.52767	1.41833	-2.7281	70	6.52767	0.111117	worm-dummy-13599x	worm-dummy-13599x
ATCTGGAA	ALIEN_NEW	3.04457	6.52712	2.75787	15	6.52712	0.11116	worm-dummy-03560x	worm-dummy-03560x
GTTTTCAA	ALIEN_NEW	0	6.52687	-0.0744953	97	6.52687	0.11118	worm-dummy-12276x	worm-dummy-12276x
TGTATACA	ALIEN_NEW	6.5247	1.72396	-1.29439	70	6.5247	0.111352	worm-dummy-15153x	worm-dummy-15153x
CATTAGGA	ALIEN_NEW	1.96541	6.52145	0.514176	24	6.52145	0.11161	worm-dummy-05066x	worm-dummy-05066x
TCTACTTA	ALIEN_NEW	6.52087	2.39337	-0.0500999	46	6.52087	0.111657	worm-dummy-14111x	worm-dummy-14111x
AACTGGAA	ALIEN_NEW	6.51969	3.26574	2.96292	2	6.51969	0.111751	worm-dummy-00488x	worm-dummy-00488x
AGGACGCA	ALIEN_NEW	2.13537	6.51907	-7.47241	54	6.51907	0.1118	worm-dummy-02585x	worm-dummy-02585x
GGGTAAAA	ALIEN_NEW	6.51783	1.61472	-0.298623	24	6.51783	0.111899	worm-dummy-10944x	worm-dummy-10944x
AGGTAAAA	ALIEN_NEW	6.51719	0.229579	0.674648	21	6.51719	0.11195	worm-dummy-02752x	worm-dummy-02752x
CAAACCTA	ALIEN_NEW	1.62305	6.51657	-1.4115	57	6.51657	0.111999	worm-dummy-04119x	worm-dummy-04119x
CTGCAGAA	ALIEN_NEW	2.1027	6.5163	-2.27181	59	6.5163	0.112021	worm-dummy-07752x	worm-dummy-07752x
AACGAAGA	ALIEN_NEW	2.03774	6.51594	3.19232	19	6.51594	0.11205	worm-dummy-00386x	worm-dummy-00386x
GTCTCAAA	ALIEN_NEW	6.5153	1.76591	-0.12821	32	6.5153	0.112101	worm-dummy-11728x	worm-dummy-11728x
TTAGTGCA	ALIEN_NEW	6.51517	0.804586	1.45267	0	6.51517	0.112111	worm-dummy-15545x	worm-dummy-15545x
CCCTCCAA	ALIEN_NEW	2.29114	6.51463	0.0593039	41	6.51463	0.112154	worm-dummy-05588x	worm-dummy-05588x
CAAAGTTA	ALIEN_NEW	2.47182	6.51459	0.127175	45	6.51459	0.112157	worm-dummy-04143x	worm-dummy-04143x
GTATCTCA	ALIEN_NEW	2.43407	6.51437	0.529836	24	6.51437	0.112175	worm-dummy-11485x	worm-dummy-11485x
TGAGTTCA	ALIEN_NEW	2.73462	6.5141	-3.59386	78	6.5141	0.112197	worm-dummy-14525x	worm-dummy-14525x
GCATAAGA	ALIEN_NEW	1.1971	6.51372	1.52928	16	6.51372	0.112227	worm-dummy-09410x	worm-dummy-09410x
GGTCAAAA	ALIEN_NEW	6.51173	0.898446	0.585586	31	6.51173	0.112386	worm-dummy-11072x	worm-dummy-11072x
GAAGAACA	ALIEN_NEW	6.51121	3.27273	0.288312	4	6.51121	0.112428	worm-dummy-08321x	worm-dummy-08321x
AGTTACAA	ALIEN_NEW	6.51085	4.08629	-1.05607	97	6.51085	0.112457	worm-dummy-03012x	worm-dummy-03012x
CCATACAA	ALIEN_NEW	6.51035	1.92767	-2.42974	62	6.51035	0.112497	worm-dummy-05316x	worm-dummy-05316x
GATTAGTA	ALIEN_NEW	6.50908	2.82122	-3.37328	54	6.50908	0.112599	worm-dummy-09163x	worm-dummy-09163x
TTGAAGAA	ALIEN_NEW	1.34096	6.50871	-0.703393	50	6.50871	0.112628	worm-dummy-15880x	worm-dummy-15880x
TCCTGACA	ALIEN_NEW	6.50867	3.09422	1.15145	24	6.50867	0.112632	worm-dummy-13793x	worm-dummy-13793x
TGCTTTTA	ALIEN_NEW	6.50859	0	0.824612	29	6.50859	0.112638	worm-dummy-14847x	worm-dummy-14847x
CTAGTGCA	ALIEN_NEW	6.50778	0.858981	2.12984	0	6.50778	0.112703	worm-dummy-07353x	worm-dummy-07353x
ATTTTTCA	ALIEN_NEW	0.751975	6.50763	0.0692928	20	6.50763	0.112715	worm-dummy-04093x	worm-dummy-04093x
ACGAATAA	ALIEN_NEW	6.50687	0.190858	1.053	31	6.50687	0.112776	worm-dummy-01548x	worm-dummy-01548x
TGGCTGGA	ALIEN_NEW	6.50651	5.07899	-0.245665	50	6.50651	0.112805	worm-dummy-14970x	worm-dummy-14970x
CTCCATGA	ALIEN_NEW	6.50591	0	0.350129	5	6.50591	0.112853	worm-dummy-07502x	worm-dummy-07502x
TGCTGCGA	ALIEN_NEW	2.20825	6.50579	-5.89228	52	6.50579	0.112863	worm-dummy-14822x	worm-dummy-14822x
TCGACTCA	ALIEN_NEW	6.5052	2.10203	2.78886	2	6.5052	0.11291	worm-dummy-13853x	worm-dummy-13853x
CCGCGAAA	ALIEN_NEW	6.50416	0.305604	-0.634993	50	6.50416	0.112994	worm-dummy-05728x	worm-dummy-05728x
GGGTCGTA	ALIEN_NEW	6.50311	1.33027	-2.81019	41	6.50311	0.113079	worm-dummy-10971x	worm-dummy-10971x
GTCGCTAA	ALIEN_NEW	2.23114	6.49889	-0.771947	41	6.49889	0.113419	worm-dummy-11676x	worm-dummy-11676x
TCAACAGA	ALIEN_NEW	6.49702	0.03652	-0.363597	74	6.49702	0.11357	worm-dummy-13330x	worm-dummy-13330x
AGGACCAA	ALIEN_NEW	6.49642	1.98838	0.347706	15	6.49642	0.113619	worm-dummy-02580x	worm-dummy-02580x
GACGTACA	ALIEN_NEW	6.49637	0.055788	-0.264171	3	6.49637	0.113623	worm-dummy-08625x	worm-dummy-08625x
GCATATTA	ALIEN_NEW	4.36884	6.49412	1.33341	16	6.49412	0.113805	worm-dummy-09423x	worm-dummy-09423x
GTAAGATA	ALIEN_NEW	0.671136	6.4936	0.0659645	45	6.4936	0.113847	worm-dummy-11299x	worm-dummy-11299x
ACTTTCCA	ALIEN_NEW	0.148137	6.49245	0.108316	46	6.49245	0.113941	worm-dummy-02037x	worm-dummy-02037x
ACGCCAGA	ALIEN_NEW	6.49227	1.67404	1.546	21	6.49227	0.113955	worm-dummy-01618x	worm-dummy-01618x
TGCACTGA	ALIEN_NEW	3.11134	6.49195	1.12722	10	6.49195	0.113981	worm-dummy-14622x	worm-dummy-14622x
CCTGCTTA	ALIEN_NEW	6.49176	1.9753	-0.662314	39	6.49176	0.113997	worm-dummy-06047x	worm-dummy-06047x
CATGTTGA	ALIEN_NEW	2.85185	6.4914	-1.39624	32	6.4914	0.114026	worm-dummy-05054x	worm-dummy-05054x
GAGACGGA	ALIEN_NEW	0	6.49008	-0.265608	31	6.49008	0.114133	worm-dummy-08730x	worm-dummy-08730x
AGCGTAGA	ALIEN_NEW	0.989778	6.49006	-0.591304	89	6.49006	0.114135	worm-dummy-02482x	worm-dummy-02482x
AGCCGACA	ALIEN_NEW	6.48889	4.078	1.59045	8	6.48889	0.11423	worm-dummy-02401x	worm-dummy-02401x
CCCTCTCA	ALIEN_NEW	6.4869	1.07305	-1.19312	62	6.4869	0.114392	worm-dummy-05597x	worm-dummy-05597x
AATCAGAA	ALIEN_NEW	6.48663	1.57651	1.14869	27	6.48663	0.114414	worm-dummy-00840x	worm-dummy-00840x
TGGTTATA	ALIEN_NEW	6.48487	5.45496	-0.543066	81	6.48487	0.114558	worm-dummy-15091x	worm-dummy-15091x
CCGTCCTA	ALIEN_NEW	1.23941	6.4842	0.680358	26	6.4842	0.114612	worm-dummy-05847x	worm-dummy-05847x
ACCACTCA	ALIEN_NEW	2.89091	6.48376	-0.0355262	34	6.48376	0.114648	worm-dummy-01309x	worm-dummy-01309x
TTTTGACA	ALIEN_NEW	2.62023	6.48301	-0.882006	62	6.48301	0.114709	worm-dummy-16353x	worm-dummy-16353x
CCTTTTGA	ALIEN_NEW	0.62579	6.48253	-0.808829	78	6.48253	0.114749	worm-dummy-06142x	worm-dummy-06142x
TAGGCTGA	ALIEN_NEW	6.48217	0	0.323408	31	6.48217	0.114778	worm-dummy-12958x	worm-dummy-12958x
GTATATAA	ALIEN_NEW	6.48191	0	0.484628	97	6.48191	0.114799	worm-dummy-11468x	worm-dummy-11468x
CTCCGTGA	ALIEN_NEW	1.71043	6.48122	-2.29198	57	6.48122	0.114856	worm-dummy-07534x	worm-dummy-07534x
TAATCTCA	ALIEN_NEW	6.48107	5.23996	4.70507	89	6.48107	0.114868	worm-dummy-12509x	worm-dummy-12509x
AAGCCTAA	ALIEN_NEW	6.4803	0.458675	-0.757826	74	6.4803	0.114931	worm-dummy-00604x	worm-dummy-00604x
ACAAACAA	ALIEN_NEW	6.4796	0.847291	0.0999318	70	6.4796	0.114988	worm-dummy-01028x	worm-dummy-01028x
ACAATGCA	ALIEN_NEW	6.4791	0.447927	-1.18785	41	6.4791	0.115029	worm-dummy-01081x	worm-dummy-01081x
GAAAGTGA	ALIEN_VAR	6.47869	2.30085	0.195663	16	6.47869	0.115063	worm-dummy-08238x	worm-dummy-08238x
CTAAAACA	ALIEN_NEW	6.4776	1.24252	-3.31406	85	6.4776	0.115152	worm-dummy-07169x	worm-dummy-07169x
AATGGCGA	ALIEN_NEW	2.29727	6.47728	-2.94238	64	6.47728	0.115179	worm-dummy-00934x	worm-dummy-00934x
GGTTTAGA	ALIEN_NEW	6.47715	2.59713	-0.433243	45	6.47715	0.115189	worm-dummy-11250x	worm-dummy-11250x
CTGGTAGA	ALIEN_NEW	1.6619	6.47539	-0.00308772	46	6.47539	0.115334	worm-dummy-07858x	worm-dummy-07858x
CCAGTCCA	ALIEN_NEW	6.47513	0.495718	-0.844855	37	6.47513	0.115355	worm-dummy-05301x	worm-dummy-05301x
[truncated: 14,452 more rows]

## Sheet: 3C-male-unpaired
	type	maxleft	minright	areadiff	location	maxabs	pval	handle	lsomirna
[truncated: 16,384 more rows]

[truncated: 1 more sheets: 3D-female-unpaired]
