# Supplementary material for: MiR-277/4989 regulate transcriptional landscape during juvenile to adult transition in the parasitic helminth Schistosoma mansoni
Source: PLoS Negl Trop Dis. 2017 May 23;11(5):e0005559. doi: 10.1371/journal.pntd.0005559 (PMC5459504; doi:10.1371/journal.pntd.0005559)
Supplement: S4 Table — (XLS) [file pntd.0005559.s009.xls]

## Sheet: readme
Sheet	Description
4A	TargetScan with conservation and miRanda miRNA target prediction for various miRNAs
4B	TargetScan with conservation and miRanda miRNA target prediction for sma-miR277/4989(novel255)
4C	Male Sylamer genes targets of miR-277/4989(novel255)
4D	Female Sylamer genes targets of miR-277/4989(novel255)
4E	MiRanda targets only - unprocessed output
4F	TargetScan with conseravtion targets only - unprocessed output

## Sheet: 4A
miRNA	target_id	seed_start	seed_end
sma-bantam-3p	Smp_026340	954	960
sma-bantam-3p	Smp_158360	497	504
sma-bantam-3p	Smp_165470	93	99
sma-bantam-3p	Smp_172410	256	262
sma-let-7-5p	Smp_129640	563	570
sma-let-7-5p	Smp_138040	252	259
sma-let-7-5p	Smp_151040	787	793
sma-let-7-5p	Smp_159620	825	831
sma-let-7-5p	Smp_196930	88	94
sma-miR-10-5p	Smp_036020	123	130
sma-miR-10-5p	Smp_036020	1788	1795
sma-miR-10-5p	Smp_166200	543	550
sma-miR-124a-3p	Smp_017430	94	100
sma-miR-124a-3p	Smp_018220	35	41
sma-miR-124a-3p	Smp_047900	505	512
sma-miR-124a-3p	Smp_050130	32	38
sma-miR-124a-3p	Smp_051080	125	131
sma-miR-124a-3p	Smp_065180	360	366
sma-miR-124a-3p	Smp_074040	216	223
sma-miR-124a-3p	Smp_074040	715	721
sma-miR-124a-3p	Smp_079840	234	240
sma-miR-124a-3p	Smp_083340	198	204
sma-miR-124a-3p	Smp_090860	27	34
sma-miR-124a-3p	Smp_103000	301	307
sma-miR-124a-3p	Smp_126420	65	71
sma-miR-124a-3p	Smp_128740	110	116
sma-miR-124a-3p	Smp_136910	386	393
sma-miR-124a-3p	Smp_140330	793	800
sma-miR-124a-3p	Smp_143810	61	67
sma-miR-124a-3p	Smp_154870	245	251
sma-miR-124a-3p	Smp_156590	347	353
sma-miR-124a-3p	Smp_166200	394	400
sma-miR-124a-3p	Smp_169040	145	151
sma-miR-124a-3p	Smp_172280	176	183
sma-miR-124a-3p	Smp_174300	283	290
sma-miR-124a-3p	Smp_174300	337	343
sma-miR-124a-3p	Smp_176440	345	352
sma-miR-124a-3p	Smp_177060	172	178
sma-miR-124a-3p	Smp_181050	741	747
sma-miR-125a-5p	Smp_024010	24	31
sma-miR-125a-5p	Smp_133830	33	39
sma-miR-125b	Smp_024010	24	31
sma-miR-125b	Smp_133830	33	39
sma-miR-125c-5p	Smp_024010	24	31
sma-miR-125c-5p	Smp_133830	33	39
sma-miR-190-5p	Smp_008710	64	70
sma-miR-190-5p	Smp_013570	90	96
sma-miR-190-5p	Smp_031940	24	30
sma-miR-190-5p	Smp_043030	941	947
sma-miR-190-5p	Smp_055920	493	500
sma-miR-190-5p	Smp_083480	375	382
sma-miR-190-5p	Smp_096310	258	265
sma-miR-190-5p	Smp_123030	228	234
sma-miR-190-5p	Smp_135840	23	29
sma-miR-190-5p	Smp_154000	24	30
sma-miR-190-5p	Smp_164550	352	359
sma-miR-190-5p	Smp_165280	1308	1314
sma-miR-190-5p	Smp_169430	265	272
sma-miR-190-5p	Smp_189490	922	929
sma-miR-1a-5p	Smp_009630	194	200
sma-miR-1a-5p	Smp_017880	84	91
sma-miR-1a-5p	Smp_021340	438	444
sma-miR-1a-5p	Smp_022170	220	226
sma-miR-1a-5p	Smp_023710	132	138
sma-miR-1a-5p	Smp_032780	55	62
sma-miR-1a-5p	Smp_047900	125	132
sma-miR-1a-5p	Smp_049380	157	164
sma-miR-1a-5p	Smp_049600	247	253
sma-miR-1a-5p	Smp_058670	79	85
sma-miR-1a-5p	Smp_059670	336	343
sma-miR-1a-5p	Smp_060950	187	193
sma-miR-1a-5p	Smp_088240	94	101
sma-miR-1a-5p	Smp_103000	262	269
sma-miR-1a-5p	Smp_103160	69	76
sma-miR-1a-5p	Smp_123630	650	656
sma-miR-1a-5p	Smp_129720	230	236
sma-miR-1a-5p	Smp_135080	873	879
sma-miR-1a-5p	Smp_136810	185	191
sma-miR-1a-5p	Smp_138470	177	183
sma-miR-1a-5p	Smp_145660	22	29
sma-miR-1a-5p	Smp_149770	365	372
sma-miR-1a-5p	Smp_157050	234	241
sma-miR-1a-5p	Smp_161160	168	174
sma-miR-1a-5p	Smp_165280	8	14
sma-miR-1a-5p	Smp_165700	108	114
sma-miR-1a-5p	Smp_166930	312	318
sma-miR-1a-5p	Smp_172270	57	63
sma-miR-1b-3p	Smp_009630	194	200
sma-miR-1b-3p	Smp_017880	84	91
sma-miR-1b-3p	Smp_021340	438	444
sma-miR-1b-3p	Smp_022170	220	226
sma-miR-1b-3p	Smp_023710	132	138
sma-miR-1b-3p	Smp_032780	55	62
sma-miR-1b-3p	Smp_047900	125	132
sma-miR-1b-3p	Smp_049380	157	164
sma-miR-1b-3p	Smp_049600	247	253
sma-miR-1b-3p	Smp_058670	79	85
sma-miR-1b-3p	Smp_059670	336	343
sma-miR-1b-3p	Smp_060950	187	193
sma-miR-1b-3p	Smp_088240	94	101
sma-miR-1b-3p	Smp_103000	262	269
sma-miR-1b-3p	Smp_103160	69	76
sma-miR-1b-3p	Smp_123630	650	656
sma-miR-1b-3p	Smp_129720	230	236
sma-miR-1b-3p	Smp_135080	873	879
sma-miR-1b-3p	Smp_138470	177	183
sma-miR-1b-3p	Smp_145660	22	29
sma-miR-1b-3p	Smp_149770	365	372
sma-miR-1b-3p	Smp_157050	234	241
sma-miR-1b-3p	Smp_161160	168	174
sma-miR-1b-3p	Smp_165280	8	14
sma-miR-1b-3p	Smp_165700	108	114
sma-miR-1b-3p	Smp_166930	312	318
sma-miR-1b-3p	Smp_172270	57	63
sma-miR-2162-3p	Smp_001640	48	55
sma-miR-2162-3p	Smp_014400	677	683
sma-miR-2162-3p	Smp_023160	35	42
sma-miR-2162-3p	Smp_029390	398	405
sma-miR-2162-3p	Smp_048680	256	263
sma-miR-2162-3p	Smp_054220	63	70
sma-miR-2162-3p	Smp_059670	467	474
sma-miR-2162-3p	Smp_062890	36	43
sma-miR-2162-3p	Smp_064350	358	365
sma-miR-2162-3p	Smp_064870	61	68
sma-miR-2162-3p	Smp_067280	315	322
sma-miR-2162-3p	Smp_081250	10	16
sma-miR-2162-3p	Smp_085520	78	85
sma-miR-2162-3p	Smp_103200	85	92
sma-miR-2162-3p	Smp_105100	24	31
sma-miR-2162-3p	Smp_135790	56	62
sma-miR-2162-3p	Smp_166930	802	809
sma-miR-2162-3p	Smp_180820	161	168
sma-miR-2162-3p	Smp_213320	161	168
sma-miR-219-5p	Smp_030250	46	52
sma-miR-219-5p	Smp_031690	71	77
sma-miR-219-5p	Smp_067810	473	480
sma-miR-219-5p	Smp_072380	26	32
sma-miR-219-5p	Smp_157670	564	571
sma-miR-281-3p	Smp_048560	259	265
sma-miR-281-3p	Smp_144170	866	872
sma-miR-281-3p	Smp_145970	312	318
sma-miR-281-3p	Smp_154870	198	204
sma-miR-2a-3p	Smp_007500	23	30
sma-miR-2a-3p	Smp_028080	40	47
sma-miR-2a-3p	Smp_064240	339	346
sma-miR-2a-3p	Smp_072720	668	674
sma-miR-2a-3p	Smp_079410	48	55
sma-miR-2a-3p	Smp_083340	368	374
sma-miR-2a-3p	Smp_086690	532	539
sma-miR-2a-3p	Smp_128350	140	146
sma-miR-2a-3p	Smp_129770	312	318
sma-miR-2a-3p	Smp_154650	238	244
sma-miR-2a-3p	Smp_159620	344	351
sma-miR-2a-3p	Smp_164500	49	55
sma-miR-2a-3p	Smp_180020	88	95
sma-miR-2a-3p	Smp_180470	206	212
sma-miR-2a-3p	Smp_198380	386	392
sma-miR-2b-3p	Smp_000310	157	163
sma-miR-2b-3p	Smp_002280	180	187
sma-miR-2b-3p	Smp_003620	37	43
sma-miR-2b-3p	Smp_007500	25	31
sma-miR-2b-3p	Smp_015850	89	95
sma-miR-2b-3p	Smp_016380	150	157
sma-miR-2b-3p	Smp_019100	188	195
sma-miR-2b-3p	Smp_021300	148	154
sma-miR-2b-3p	Smp_021340	498	504
sma-miR-2b-3p	Smp_021340	986	992
sma-miR-2b-3p	Smp_022570	110	116
sma-miR-2b-3p	Smp_031690	10	16
sma-miR-2b-3p	Smp_031860	107	113
sma-miR-2b-3p	Smp_034450	249	255
sma-miR-2b-3p	Smp_038140	52	59
sma-miR-2b-3p	Smp_043940	23	29
sma-miR-2b-3p	Smp_050430	36	42
sma-miR-2b-3p	Smp_056850	89	96
sma-miR-2b-3p	Smp_062120	121	127
sma-miR-2b-3p	Smp_064030	23	30
sma-miR-2b-3p	Smp_074590	403	409
sma-miR-2b-3p	Smp_078710	127	133
sma-miR-2b-3p	Smp_078750	405	411
sma-miR-2b-3p	Smp_083340	330	337
sma-miR-2b-3p	Smp_086900	226	233
sma-miR-2b-3p	Smp_088060	74	80
sma-miR-2b-3p	Smp_124650	39	46
sma-miR-2b-3p	Smp_124910	584	591
sma-miR-2b-3p	Smp_127440	92	99
sma-miR-2b-3p	Smp_130940	28	34
sma-miR-2b-3p	Smp_133150	96	103
sma-miR-2b-3p	Smp_140330	632	638
sma-miR-2b-3p	Smp_142820	47	54
sma-miR-2b-3p	Smp_143170	124	131
sma-miR-2b-3p	Smp_144550	362	368
sma-miR-2b-3p	Smp_146040	93	99
sma-miR-2b-3p	Smp_148330	233	240
sma-miR-2b-3p	Smp_152790	184	190
sma-miR-2b-3p	Smp_156520	296	303
sma-miR-2b-3p	Smp_157860	177	184
sma-miR-2b-3p	Smp_158600	251	257
sma-miR-2b-3p	Smp_159550	188	195
sma-miR-2b-3p	Smp_167170	50	56
sma-miR-2b-3p	Smp_167690	145	151
sma-miR-2b-3p	Smp_167690	151	157
sma-miR-2b-3p	Smp_169440	166	172
sma-miR-2b-3p	Smp_170210	192	198
sma-miR-2b-3p	Smp_176370	191	197
sma-miR-2b-3p	Smp_180020	90	96
sma-miR-2b-3p	Smp_181160	73	80
sma-miR-2b-3p	Smp_197730	262	268
sma-miR-2b-3p	Smp_204380	125	131
sma-miR-2b-3p	Smp_206120	60	67
sma-miR-2b-3p	Smp_210730	291	297
sma-miR-2b-3p	Smp_210770	104	111
sma-miR-2b-3p	Smp_212740	151	157
sma-miR-2b-3p	Smp_212960	58	65
sma-miR-2d-3p	Smp_000310	157	163
sma-miR-2d-3p	Smp_002280	180	187
sma-miR-2d-3p	Smp_003620	37	43
sma-miR-2d-3p	Smp_007500	25	31
sma-miR-2d-3p	Smp_015850	89	95
sma-miR-2d-3p	Smp_016380	150	157
sma-miR-2d-3p	Smp_019100	188	195
sma-miR-2d-3p	Smp_021300	148	154
sma-miR-2d-3p	Smp_021340	498	504
sma-miR-2d-3p	Smp_021340	986	992
sma-miR-2d-3p	Smp_022570	110	116
sma-miR-2d-3p	Smp_026230	79	85
sma-miR-2d-3p	Smp_031690	10	16
sma-miR-2d-3p	Smp_031860	107	113
sma-miR-2d-3p	Smp_034450	249	255
sma-miR-2d-3p	Smp_038140	52	59
sma-miR-2d-3p	Smp_043940	23	29
sma-miR-2d-3p	Smp_050430	36	42
sma-miR-2d-3p	Smp_056850	89	96
sma-miR-2d-3p	Smp_062120	121	127
sma-miR-2d-3p	Smp_064030	23	30
sma-miR-2d-3p	Smp_074590	403	409
sma-miR-2d-3p	Smp_078710	127	133
sma-miR-2d-3p	Smp_078750	405	411
sma-miR-2d-3p	Smp_083340	330	337
sma-miR-2d-3p	Smp_086900	226	233
sma-miR-2d-3p	Smp_088060	74	80
sma-miR-2d-3p	Smp_124650	39	46
sma-miR-2d-3p	Smp_124910	584	591
sma-miR-2d-3p	Smp_127440	92	99
sma-miR-2d-3p	Smp_130940	28	34
sma-miR-2d-3p	Smp_133150	96	103
sma-miR-2d-3p	Smp_140330	632	638
sma-miR-2d-3p	Smp_142820	47	54
sma-miR-2d-3p	Smp_143170	124	131
sma-miR-2d-3p	Smp_144550	362	368
sma-miR-2d-3p	Smp_146040	93	99
sma-miR-2d-3p	Smp_148330	233	240
sma-miR-2d-3p	Smp_152790	184	190
sma-miR-2d-3p	Smp_156520	296	303
sma-miR-2d-3p	Smp_157860	177	184
sma-miR-2d-3p	Smp_158600	251	257
sma-miR-2d-3p	Smp_159550	188	195
sma-miR-2d-3p	Smp_162920	227	234
sma-miR-2d-3p	Smp_167170	50	56
sma-miR-2d-3p	Smp_167690	145	151
sma-miR-2d-3p	Smp_167690	151	157
sma-miR-2d-3p	Smp_169440	166	172
sma-miR-2d-3p	Smp_170210	192	198
sma-miR-2d-3p	Smp_176370	191	197
sma-miR-2d-3p	Smp_180020	90	96
sma-miR-2d-3p	Smp_181160	73	80
sma-miR-2d-3p	Smp_197730	262	268
sma-miR-2d-3p	Smp_203270	42	48
sma-miR-2d-3p	Smp_204380	125	131
sma-miR-2d-3p	Smp_206120	60	67
sma-miR-2d-3p	Smp_210730	291	297
sma-miR-2d-3p	Smp_210770	104	111
sma-miR-2d-3p	Smp_212740	151	157
sma-miR-2d-3p	Smp_212960	58	65
sma-miR-2e-3p	Smp_000310	157	163
sma-miR-2e-3p	Smp_002280	180	187
sma-miR-2e-3p	Smp_003620	37	43
sma-miR-2e-3p	Smp_007500	25	31
sma-miR-2e-3p	Smp_015850	89	95
sma-miR-2e-3p	Smp_016380	150	157
sma-miR-2e-3p	Smp_019100	188	195
sma-miR-2e-3p	Smp_021300	148	154
sma-miR-2e-3p	Smp_021340	498	504
sma-miR-2e-3p	Smp_021340	986	992
sma-miR-2e-3p	Smp_022570	110	116
sma-miR-2e-3p	Smp_031690	10	16
sma-miR-2e-3p	Smp_031860	107	113
sma-miR-2e-3p	Smp_034450	249	255
sma-miR-2e-3p	Smp_038140	52	59
sma-miR-2e-3p	Smp_043940	23	29
sma-miR-2e-3p	Smp_050430	36	42
sma-miR-2e-3p	Smp_056850	89	96
sma-miR-2e-3p	Smp_062120	121	127
sma-miR-2e-3p	Smp_064030	23	30
sma-miR-2e-3p	Smp_074590	403	409
sma-miR-2e-3p	Smp_078710	127	133
sma-miR-2e-3p	Smp_078750	405	411
sma-miR-2e-3p	Smp_083340	330	337
sma-miR-2e-3p	Smp_086900	226	233
sma-miR-2e-3p	Smp_088060	74	80
sma-miR-2e-3p	Smp_124650	39	46
sma-miR-2e-3p	Smp_124910	584	591
sma-miR-2e-3p	Smp_127440	92	99
sma-miR-2e-3p	Smp_130940	28	34
sma-miR-2e-3p	Smp_132120	163	169
sma-miR-2e-3p	Smp_133150	96	103
sma-miR-2e-3p	Smp_140330	632	638
sma-miR-2e-3p	Smp_142820	47	54
sma-miR-2e-3p	Smp_143170	124	131
sma-miR-2e-3p	Smp_144550	362	368
sma-miR-2e-3p	Smp_146040	93	99
sma-miR-2e-3p	Smp_148330	233	240
sma-miR-2e-3p	Smp_156520	296	303
sma-miR-2e-3p	Smp_157860	177	184
sma-miR-2e-3p	Smp_158600	251	257
sma-miR-2e-3p	Smp_159550	188	195
sma-miR-2e-3p	Smp_162920	227	234
sma-miR-2e-3p	Smp_167170	50	56
sma-miR-2e-3p	Smp_167690	145	151
sma-miR-2e-3p	Smp_167690	151	157
sma-miR-2e-3p	Smp_169440	166	172
sma-miR-2e-3p	Smp_170210	192	198
sma-miR-2e-3p	Smp_176370	191	197
sma-miR-2e-3p	Smp_180020	90	96
sma-miR-2e-3p	Smp_181160	73	80
sma-miR-2e-3p	Smp_197730	262	268
sma-miR-2e-3p	Smp_204380	125	131
sma-miR-2e-3p	Smp_206120	60	67
sma-miR-2e-3p	Smp_210730	291	297
sma-miR-2e-3p	Smp_210770	104	111
sma-miR-2e-3p	Smp_212740	151	157
sma-miR-2e-3p	Smp_212960	58	65
sma-miR-2f-3p	Smp_007500	23	30
sma-miR-2f-3p	Smp_028080	40	47
sma-miR-2f-3p	Smp_064240	339	346
sma-miR-2f-3p	Smp_072720	668	674
sma-miR-2f-3p	Smp_079410	48	55
sma-miR-2f-3p	Smp_083340	368	374
sma-miR-2f-3p	Smp_086690	532	539
sma-miR-2f-3p	Smp_128350	140	146
sma-miR-2f-3p	Smp_129770	312	318
sma-miR-2f-3p	Smp_154650	238	244
sma-miR-2f-3p	Smp_159620	344	351
sma-miR-2f-3p	Smp_164500	49	55
sma-miR-2f-3p	Smp_180020	88	95
sma-miR-2f-3p	Smp_180470	206	212
sma-miR-2f-3p	Smp_198380	386	392
sma-miR-3479-3p	Smp_017880	24	31
sma-miR-3479-3p	Smp_021340	790	796
sma-miR-3479-3p	Smp_046140	61	68
sma-miR-3479-3p	Smp_052420	200	207
sma-miR-3479-3p	Smp_053940	254	260
sma-miR-3479-3p	Smp_060860	330	336
sma-miR-3479-3p	Smp_060950	141	148
sma-miR-3479-3p	Smp_072140	530	537
sma-miR-3479-3p	Smp_074080	551	557
sma-miR-3479-3p	Smp_093700	128	135
sma-miR-3479-3p	Smp_123630	446	453
sma-miR-3479-3p	Smp_165630	905	911
sma-miR-3479-3p	Smp_180470	311	317
sma-miR-36a-3p	Smp_026280	112	118
sma-miR-36a-3p	Smp_072110	34	41
sma-miR-36a-3p	Smp_180510	503	510
sma-miR-36a-3p	Smp_211330	13	20
sma-miR-36b-3p	Smp_026280	112	118
sma-miR-36b-3p	Smp_072110	34	41
sma-miR-36b-3p	Smp_180510	503	510
sma-miR-36b-3p	Smp_211330	13	20
sma-miR-61-3p	Smp_004170	41	47
sma-miR-61-3p	Smp_025740	88	95
sma-miR-61-3p	Smp_036020	1004	1011
sma-miR-61-3p	Smp_043030	362	369
sma-miR-61-3p	Smp_048560	62	69
sma-miR-61-3p	Smp_048560	322	328
sma-miR-61-3p	Smp_060860	215	222
sma-miR-61-3p	Smp_065180	153	159
sma-miR-61-3p	Smp_078750	123	130
sma-miR-61-3p	Smp_083340	153	160
sma-miR-61-3p	Smp_083400	523	529
sma-miR-61-3p	Smp_123630	164	170
sma-miR-61-3p	Smp_139720	114	120
sma-miR-61-3p	Smp_144550	83	90
sma-miR-61-3p	Smp_160620	216	222
sma-miR-61-3p	Smp_164550	96	103
sma-miR-61-3p	Smp_165630	281	287
sma-miR-61-3p	Smp_169500	65	71
sma-miR-61-3p	Smp_172270	133	139
sma-miR-7-5p	Smp_003620	294	300
sma-miR-7-5p	Smp_005160	232	238
sma-miR-7-5p	Smp_008490	924	931
sma-miR-7-5p	Smp_030500	33	40
sma-miR-7-5p	Smp_048560	444	450
sma-miR-7-5p	Smp_049380	326	333
sma-miR-7-5p	Smp_052420	252	259
sma-miR-7-5p	Smp_053940	515	522
sma-miR-7-5p	Smp_074080	151	158
sma-miR-7-5p	Smp_083340	530	537
sma-miR-7-5p	Smp_086900	186	192
sma-miR-7-5p	Smp_098710	585	592
sma-miR-7-5p	Smp_139480	229	235
sma-miR-7-5p	Smp_144170	1143	1149
sma-miR-7-5p	Smp_157340	125	132
sma-miR-7-5p	Smp_163950	39	45
sma-miR-7-5p	Smp_179800	687	693
sma-miR-7-5p	Smp_206120	134	141
sma-miR-7-5p	Smp_213180	216	223
sma-miR-71a-5p	Smp_004170	45	51
sma-miR-71a-5p	Smp_011860	35	42
sma-miR-71a-5p	Smp_020120	53	60
sma-miR-71a-5p	Smp_021340	687	694
sma-miR-71a-5p	Smp_022130	155	161
sma-miR-71a-5p	Smp_022130	730	737
sma-miR-71a-5p	Smp_029500	13	20
sma-miR-71a-5p	Smp_031940	84	90
sma-miR-71a-5p	Smp_031940	162	168
sma-miR-71a-5p	Smp_032770	45	52
sma-miR-71a-5p	Smp_032770	78	85
sma-miR-71a-5p	Smp_036020	580	586
sma-miR-71a-5p	Smp_049600	105	111
sma-miR-71a-5p	Smp_051210	1017	1023
sma-miR-71a-5p	Smp_053640	42	49
sma-miR-71a-5p	Smp_054320	124	130
sma-miR-71a-5p	Smp_064950	191	198
sma-miR-71a-5p	Smp_067810	146	152
sma-miR-71a-5p	Smp_068060	1160	1166
sma-miR-71a-5p	Smp_071560	35	41
sma-miR-71a-5p	Smp_074050	88	94
sma-miR-71a-5p	Smp_074510	248	255
sma-miR-71a-5p	Smp_078050	122	128
sma-miR-71a-5p	Smp_081190	162	169
sma-miR-71a-5p	Smp_099850	91	97
sma-miR-71a-5p	Smp_102410	63	70
sma-miR-71a-5p	Smp_102960	80	87
sma-miR-71a-5p	Smp_104970	364	370
sma-miR-71a-5p	Smp_105090	60	66
sma-miR-71a-5p	Smp_118860	723	729
sma-miR-71a-5p	Smp_124920	349	356
sma-miR-71a-5p	Smp_125640	120	127
sma-miR-71a-5p	Smp_125740	462	468
sma-miR-71a-5p	Smp_126460	95	101
sma-miR-71a-5p	Smp_127940	330	336
sma-miR-71a-5p	Smp_129870	199	206
sma-miR-71a-5p	Smp_133830	316	323
sma-miR-71a-5p	Smp_137710	30	36
sma-miR-71a-5p	Smp_139620	5	11
sma-miR-71a-5p	Smp_140330	478	485
sma-miR-71a-5p	Smp_140760	132	138
sma-miR-71a-5p	Smp_141150	446	453
sma-miR-71a-5p	Smp_144470	476	482
sma-miR-71a-5p	Smp_144590	374	380
sma-miR-71a-5p	Smp_145970	132	138
sma-miR-71a-5p	Smp_148650	204	210
sma-miR-71a-5p	Smp_151040	352	359
sma-miR-71a-5p	Smp_151360	54	61
sma-miR-71a-5p	Smp_154650	1313	1320
sma-miR-71a-5p	Smp_154920	214	221
sma-miR-71a-5p	Smp_155020	34	41
sma-miR-71a-5p	Smp_160770	93	100
sma-miR-71a-5p	Smp_166300	234	240
sma-miR-71a-5p	Smp_170210	282	289
sma-miR-71a-5p	Smp_172410	468	475
sma-miR-71a-5p	Smp_176310	1091	1097
sma-miR-71a-5p	Smp_180790	145	152
sma-miR-71a-5p	Smp_197620	105	112
sma-miR-71a-5p	Smp_200020	195	202
sma-miR-71a-5p	Smp_204120	496	502
sma-miR-71b-5p	Smp_004170	45	51
sma-miR-71b-5p	Smp_011860	35	42
sma-miR-71b-5p	Smp_020120	53	60
sma-miR-71b-5p	Smp_021340	687	694
sma-miR-71b-5p	Smp_022130	155	161
sma-miR-71b-5p	Smp_022130	730	737
sma-miR-71b-5p	Smp_029500	13	20
sma-miR-71b-5p	Smp_031940	84	90
sma-miR-71b-5p	Smp_031940	162	168
sma-miR-71b-5p	Smp_032770	45	52
sma-miR-71b-5p	Smp_032770	78	85
sma-miR-71b-5p	Smp_036020	580	586
sma-miR-71b-5p	Smp_049600	105	111
sma-miR-71b-5p	Smp_051210	1017	1023
sma-miR-71b-5p	Smp_053640	42	49
sma-miR-71b-5p	Smp_054320	124	130
sma-miR-71b-5p	Smp_064950	191	198
sma-miR-71b-5p	Smp_067810	146	152
sma-miR-71b-5p	Smp_068060	1160	1166
sma-miR-71b-5p	Smp_071560	35	41
sma-miR-71b-5p	Smp_074050	88	94
sma-miR-71b-5p	Smp_074510	248	255
sma-miR-71b-5p	Smp_078050	122	128
sma-miR-71b-5p	Smp_081190	162	169
sma-miR-71b-5p	Smp_099850	91	97
sma-miR-71b-5p	Smp_102410	63	70
sma-miR-71b-5p	Smp_102960	80	87
sma-miR-71b-5p	Smp_104970	364	370
sma-miR-71b-5p	Smp_105090	60	66
sma-miR-71b-5p	Smp_118860	723	729
sma-miR-71b-5p	Smp_124920	349	356
sma-miR-71b-5p	Smp_125640	120	127
sma-miR-71b-5p	Smp_125740	462	468
sma-miR-71b-5p	Smp_126460	95	101
sma-miR-71b-5p	Smp_127940	330	336
sma-miR-71b-5p	Smp_129870	199	206
sma-miR-71b-5p	Smp_133830	316	323
sma-miR-71b-5p	Smp_137710	30	36
sma-miR-71b-5p	Smp_139620	5	11
sma-miR-71b-5p	Smp_140330	478	485
sma-miR-71b-5p	Smp_140760	132	138
sma-miR-71b-5p	Smp_141150	446	453
sma-miR-71b-5p	Smp_144470	476	482
sma-miR-71b-5p	Smp_144590	374	380
sma-miR-71b-5p	Smp_145970	132	138
sma-miR-71b-5p	Smp_148650	204	210
sma-miR-71b-5p	Smp_151040	352	359
sma-miR-71b-5p	Smp_151360	54	61
sma-miR-71b-5p	Smp_154650	1313	1320
sma-miR-71b-5p	Smp_154920	214	221
sma-miR-71b-5p	Smp_155020	34	41
sma-miR-71b-5p	Smp_160770	93	100
sma-miR-71b-5p	Smp_166300	234	240
sma-miR-71b-5p	Smp_170210	282	289
sma-miR-71b-5p	Smp_172410	468	475
sma-miR-71b-5p	Smp_176310	1091	1097
sma-miR-71b-5p	Smp_180790	145	152
sma-miR-71b-5p	Smp_197620	105	112
sma-miR-71b-5p	Smp_200020	195	202
sma-miR-71b-5p	Smp_204120	496	502
sma-miR-755-3p	Smp_013840	1337	1343
sma-miR-755-3p	Smp_130440	641	648
sma-miR-755-3p	Smp_135080	52	59
sma-miR-755-3p	Smp_160710	79	85
sma-miR-8-3p	Smp_022130	936	942
sma-miR-8-3p	Smp_042160	205	211
sma-miR-8-3p	Smp_072720	182	188
sma-miR-8-3p	Smp_074040	389	395
sma-miR-8-3p	Smp_132720	39	45
sma-miR-8-3p	Smp_140080	403	409
sma-miR-8-3p	Smp_144470	669	675
sma-miR-8-3p	Smp_144870	50	57
sma-miR-8-3p	Smp_147950	61	67
sma-miR-8-3p	Smp_169500	41	47
sma-miR-8-3p	Smp_169520	137	143
sma-miR-8403-3p	Smp_094250	147	153
sma-miR-8422-5p	Smp_015530	291	297
sma-miR-8422-5p	Smp_046100	41	48
sma-miR-8422-5p	Smp_124240	758	764
sma-miR-8422-5p	Smp_147950	394	400
sma-miR-8422-5p	Smp_155060	334	340
sma-miR-8422-5p	Smp_167520	1655	1662
sma-miR-8423-5p	Smp_089180	495	502
sma-miR-8423-5p	Smp_104270	103	109
sma-miR-8423-5p	Smp_174850	93	100
sma-miR-8437-3p	Smp_004480	295	301
sma-miR-8437-3p	Smp_004780	128	134
sma-miR-8437-3p	Smp_006340	50	56
sma-miR-8437-3p	Smp_011720	27	33
sma-miR-8437-3p	Smp_064590	19	25
sma-miR-8437-3p	Smp_065060	93	99
sma-miR-8437-3p	Smp_068060	1543	1549
sma-miR-8437-3p	Smp_079370	3543	3550
sma-miR-8437-3p	Smp_080730	97	104
sma-miR-8437-3p	Smp_091390	489	496
sma-miR-8437-3p	Smp_091390	1635	1641
sma-miR-8437-3p	Smp_124240	431	437
sma-miR-8437-3p	Smp_127440	593	600
sma-miR-8437-3p	Smp_138920	512	518
sma-miR-8437-3p	Smp_151040	513	519
sma-miR-8437-3p	Smp_161900	2447	2453
sma-miR-8437-3p	Smp_165700	792	799
sma-miR-8437-3p	Smp_166200	737	744
sma-miR-8437-3p	Smp_170450	614	621
sma-miR-8437-3p	Smp_172410	263	269
sma-miR-8437-3p	Smp_205920	184	190
sma-miR-8437-3p	Smp_210170	46	52
sma-miR-8437-3p	Smp_211330	189	195
sma-miR-8447-5p	Smp_055870	26	32
sma-miR-8447-5p	Smp_089180	129	135
sma-miR-8447-5p	Smp_129870	204	210
sma-miR-8447-5p	Smp_162140	169	175
sma-miR-8447-5p	Smp_165980	70	77
sma-miR-8447-5p	Smp_179800	417	424
sma-miR-8447-5p	Smp_205920	77	83
sma-miR-8447-5p	Smp_212740	357	363
sma-miR-8447-5p	Smp_213530	240	246
novel255	Smp_000240	52	58
novel255	Smp_000980	46	53
novel255	Smp_003000	39	45
novel255	Smp_006320	65	71
novel255	Smp_008830	52	58
novel255	Smp_009630	420	427
novel255	Smp_015530	676	682
novel255	Smp_018640	541	547
novel255	Smp_021320	179	186
novel255	Smp_021340	517	523
novel255	Smp_027340	97	103
novel255	Smp_029890	161	167
novel255	Smp_031270	54	61
novel255	Smp_032180	10	16
novel255	Smp_037530	126	132
novel255	Smp_041760	216	222
novel255	Smp_042300	203	209
novel255	Smp_043100	35	41
novel255	Smp_044810	75	81
novel255	Smp_048560	219	226
novel255	Smp_049380	204	210
novel255	Smp_051210	331	338
novel255	Smp_052420	94	101
novel255	Smp_054320	82	89
novel255	Smp_055210	71	78
novel255	Smp_056360	11	18
novel255	Smp_056760	172	178
novel255	Smp_058320	45	51
novel255	Smp_060860	614	620
novel255	Smp_061920	579	585
novel255	Smp_062550	710	716
novel255	Smp_063040	118	124
novel255	Smp_064590	36	42
novel255	Smp_064650	192	198
novel255	Smp_072110	206	212
novel255	Smp_072140	270	277
novel255	Smp_078270	28	34
novel255	Smp_078780	77	83
novel255	Smp_079290	442	449
novel255	Smp_079650	296	302
novel255	Smp_084620	132	138
novel255	Smp_086600	66	73
novel255	Smp_087980	312	319
novel255	Smp_090860	206	212
novel255	Smp_093540	42	49
novel255	Smp_095670	28	34
novel255	Smp_097750	23	29
novel255	Smp_097750	109	116
novel255	Smp_098560	448	454
novel255	Smp_100090	106	112
novel255	Smp_101970	209	215
novel255	Smp_102410	165	171
novel255	Smp_102960	755	761
novel255	Smp_105970	84	90
novel255	Smp_120700	16	22
novel255	Smp_123630	35	41
novel255	Smp_123630	184	190
novel255	Smp_124650	236	243
novel255	Smp_125900	322	328
novel255	Smp_127440	474	480
novel255	Smp_129840	319	326
novel255	Smp_130440	1425	1431
novel255	Smp_134580	101	107
novel255	Smp_139530	530	537
novel255	Smp_140760	294	300
novel255	Smp_141650	156	163
novel255	Smp_141980	72	78
novel255	Smp_143070	932	939
novel255	Smp_144470	496	502
novel255	Smp_147570	50	57
novel255	Smp_147950	433	439
novel255	Smp_149000	256	262
novel255	Smp_154870	449	456
novel255	Smp_155060	329	336
novel255	Smp_156480	31	38
novel255	Smp_158360	84	90
novel255	Smp_158440	81	87
novel255	Smp_158610	189	195
novel255	Smp_163240	98	104
novel255	Smp_163500	230	237
novel255	Smp_165280	593	600
novel255	Smp_165280	721	728
novel255	Smp_165280	1064	1071
novel255	Smp_166070	66	72
novel255	Smp_166300	535	542
novel255	Smp_167320	885	891
novel255	Smp_167500	731	737
novel255	Smp_169320	298	305
novel255	Smp_172240	37	44
novel255	Smp_172700	55	61
novel255	Smp_173330	374	380
novel255	Smp_173380	1556	1562
novel255	Smp_180470	117	123
novel255	Smp_194630	59	65
novel255	Smp_198380	193	199
novel255	Smp_199010	1651	1658
novel255	Smp_200020	2494	2501
novel255	Smp_210730	119	126
novel255	Smp_210770	134	140
novel255	Smp_211100	184	190
novel255	Smp_213450	71	77
novel255	Smp_214090	105	112
sma-miR-9	Smp_172460	641	648
sma-miR-9	Smp_189490	1603	1609
sma-miR-7	Smp_003620	294	300
sma-miR-7	Smp_005160	232	238
sma-miR-7	Smp_008490	924	931
sma-miR-7	Smp_030500	33	40
sma-miR-7	Smp_048560	444	450
sma-miR-7	Smp_049380	326	333
sma-miR-7	Smp_052420	252	259
sma-miR-7	Smp_053940	515	522
sma-miR-7	Smp_074080	151	158
sma-miR-7	Smp_083340	530	537
sma-miR-7	Smp_086900	186	192
sma-miR-7	Smp_098710	585	592
sma-miR-7	Smp_139480	229	235
sma-miR-7	Smp_144170	1143	1149
sma-miR-7	Smp_157340	125	132
sma-miR-7	Smp_163950	39	45
sma-miR-7	Smp_179800	687	693
sma-miR-7	Smp_206120	134	141
sma-miR-7	Smp_213180	216	223

## Sheet: 4B
miRNA	target_id	seed_start	seed_end
novel255	Smp_000240	52	58
novel255	Smp_000980	46	53
novel255	Smp_003000	39	45
novel255	Smp_006320	65	71
novel255	Smp_008830	52	58
novel255	Smp_009630	420	427
novel255	Smp_015530	676	682
novel255	Smp_018640	541	547
novel255	Smp_021320	179	186
novel255	Smp_021340	517	523
novel255	Smp_027340	97	103
novel255	Smp_029890	161	167
novel255	Smp_031270	54	61
novel255	Smp_032180	10	16
novel255	Smp_037530	126	132
novel255	Smp_041760	216	222
novel255	Smp_042300	203	209
novel255	Smp_043100	35	41
novel255	Smp_044810	75	81
novel255	Smp_048560	219	226
novel255	Smp_049380	204	210
novel255	Smp_051210	331	338
novel255	Smp_052420	94	101
novel255	Smp_054320	82	89
novel255	Smp_055210	71	78
novel255	Smp_056360	11	18
novel255	Smp_056760	172	178
novel255	Smp_058320	45	51
novel255	Smp_060860	614	620
novel255	Smp_061920	579	585
novel255	Smp_062550	710	716
novel255	Smp_063040	118	124
novel255	Smp_064590	36	42
novel255	Smp_064650	192	198
novel255	Smp_072110	206	212
novel255	Smp_072140	270	277
novel255	Smp_078270	28	34
novel255	Smp_078780	77	83
novel255	Smp_079290	442	449
novel255	Smp_079650	296	302
novel255	Smp_084620	132	138
novel255	Smp_086600	66	73
novel255	Smp_087980	312	319
novel255	Smp_090860	206	212
novel255	Smp_093540	42	49
novel255	Smp_095670	28	34
novel255	Smp_097750	23	29
novel255	Smp_097750	109	116
novel255	Smp_098560	448	454
novel255	Smp_100090	106	112
novel255	Smp_101970	209	215
novel255	Smp_102410	165	171
novel255	Smp_102960	755	761
novel255	Smp_105970	84	90
novel255	Smp_120700	16	22
novel255	Smp_123630	35	41
novel255	Smp_123630	184	190
novel255	Smp_124650	236	243
novel255	Smp_125900	322	328
novel255	Smp_127440	474	480
novel255	Smp_129840	319	326
novel255	Smp_130440	1425	1431
novel255	Smp_134580	101	107
novel255	Smp_139530	530	537
novel255	Smp_140760	294	300
novel255	Smp_141650	156	163
novel255	Smp_141980	72	78
novel255	Smp_143070	932	939
novel255	Smp_144470	496	502
novel255	Smp_147570	50	57
novel255	Smp_147950	433	439
novel255	Smp_149000	256	262
novel255	Smp_154870	449	456
novel255	Smp_155060	329	336
novel255	Smp_156480	31	38
novel255	Smp_158360	84	90
novel255	Smp_158440	81	87
novel255	Smp_158610	189	195
novel255	Smp_163240	98	104
novel255	Smp_163500	230	237
novel255	Smp_165280	593	600
novel255	Smp_165280	721	728
novel255	Smp_165280	1064	1071
novel255	Smp_166070	66	72
novel255	Smp_166300	535	542
novel255	Smp_167320	885	891
novel255	Smp_167500	731	737
novel255	Smp_169320	298	305
novel255	Smp_172240	37	44
novel255	Smp_172700	55	61
novel255	Smp_173330	374	380
novel255	Smp_173380	1556	1562
novel255	Smp_180470	117	123
novel255	Smp_194630	59	65
novel255	Smp_198380	193	199
novel255	Smp_199010	1651	1658
novel255	Smp_200020	2494	2501
novel255	Smp_210730	119	126
novel255	Smp_210770	134	140
novel255	Smp_211100	184	190
novel255	Smp_213450	71	77
novel255	Smp_214090	105	112

## Sheet: 4C
juv.exp.m.syl.found.7mer
Smp_156100
Smp_180020
Smp_160970
Smp_018170
Smp_173380
Smp_167320
Smp_129840
Smp_145930
Smp_012010
Smp_041280
Smp_169730
Smp_060030
Smp_124300
Smp_143420
Smp_070920
Smp_060070
Smp_140800
Smp_171170
Smp_143490
Smp_138470
Smp_212760
Smp_024660
Smp_032280
Smp_212350
Smp_139530
Smp_181080
Smp_126140
Smp_086460
Smp_072110
Smp_149270
Smp_161480
Smp_157650
Smp_122370
Smp_153520
Smp_132540
Smp_155330
Smp_107200
Smp_156520
Smp_050470
Smp_181160
Smp_127730
Smp_136300
Smp_157790
Smp_008710
Smp_176010
Smp_165280
Smp_064900
Smp_204120
Smp_150080
Smp_124910
Smp_141030
Smp_094330
Smp_145040
Smp_210820
Smp_161140
Smp_172700
Smp_165740
Smp_174360
Smp_065840
Smp_029730
Smp_136970
Smp_142650
Smp_008830
Smp_145680
Smp_161360
Smp_165530
Smp_040350
Smp_047720
Smp_083480
Smp_175340
Smp_149640
Smp_169950
Smp_180400
Smp_132010
Smp_143480
Smp_158610
Smp_033150
Smp_139190
Smp_136520
Smp_132730
Smp_100090
Smp_144360
Smp_159380
Smp_125300
Smp_050920
Smp_110040
Smp_184780
Smp_173940
Smp_131870
Smp_134850
Smp_123940
Smp_070340
Smp_139480
Smp_013060
Smp_147950
Smp_162900
Smp_081650
Smp_190390
Smp_026400
Smp_135600
Smp_173700
Smp_153820
Smp_123050
Smp_161890
Smp_134910
Smp_000160
Smp_200020
Smp_199260
Smp_158400
Smp_148180
Smp_179290
Smp_096670
Smp_003660
Smp_041060
Smp_134180
Smp_080030
Smp_058730
Smp_143920
Smp_143410
Smp_105970
Smp_124280
Smp_180510
Smp_012570
Smp_123630
Smp_018980
Smp_090890
Smp_160960
Smp_094360
Smp_150060
Smp_105930
Smp_163240
Smp_176760
Smp_147500
Smp_149680
Smp_011690
Smp_203660
Smp_131700
Smp_123640
Smp_166070
Smp_152650
Smp_203500
Smp_149280
Smp_019170
Smp_197640
Smp_051530
Smp_178850
Smp_131610
Smp_130570
Smp_194870
Smp_166440
Smp_176970
Smp_167520
Smp_152750
Smp_126910
Smp_052740
Smp_134250
Smp_021340
Smp_031360
Smp_159690
Smp_157150
Smp_144180
Smp_162260
Smp_049930
Smp_043100
Smp_063040
Smp_134560
Smp_189450
Smp_211100
Smp_133750
Smp_142250
Smp_170290
Smp_167880
Smp_203290
Smp_034440
Smp_079650
Smp_145540
Smp_169320
Smp_104470
Smp_173900
Smp_058880
Smp_130470
Smp_164190
Smp_046090
Smp_158050
Smp_044810
Smp_211000
Smp_198430
Smp_144990
Smp_128120
Smp_064910
Smp_118970
Smp_005210
Smp_213690
Smp_078280
Smp_054730
Smp_163290
Smp_171590
Smp_144380
Smp_123950
Smp_176100
Smp_021540
Smp_006320
Smp_173810
Smp_211020
Smp_176460
Smp_198980
Smp_140100
Smp_164880
Smp_013840
Smp_156640
Smp_157260
Smp_127160
Smp_061680
Smp_123140
Smp_097820
Smp_150640
Smp_206290
Smp_213850
Smp_142090
Smp_166310
Smp_149000
Smp_155060
Smp_032320
Smp_003270
Smp_023710

## Sheet: 4D
juv.exp.f.syl.found.7mer
Smp_012010
Smp_173380
Smp_123050
Smp_157790
Smp_160970
Smp_018170
Smp_131260
Smp_169730
Smp_212760
Smp_181080
Smp_134910
Smp_129840
Smp_081650
Smp_142320
Smp_163240
Smp_157650
Smp_167190
Smp_161140
Smp_060070
Smp_148210
Smp_125080
Smp_011690
Smp_126140
Smp_041280
Smp_165530
Smp_060030
Smp_131700
Smp_156640
Smp_165740
Smp_064910
Smp_000160
Smp_198430
Smp_058730
Smp_152650
Smp_135580
Smp_188330
Smp_064900
Smp_140520
Smp_124300
Smp_203660
Smp_166440
Smp_203290
Smp_052290
Smp_189450
Smp_098550
Smp_162260
Smp_141980
Smp_155330
Smp_210820
Smp_188320
Smp_139530
Smp_083480
Smp_211000
Smp_144380
Smp_132540
Smp_164190
Smp_032280
Smp_157260
Smp_157620
Smp_144360
Smp_149280
Smp_132520
Smp_024660
Smp_161890
Smp_140800
Smp_145930
Smp_180020
Smp_012570
Smp_134180
Smp_197640
Smp_136970
Smp_149270
Smp_014840
Smp_135600
Smp_019170
Smp_137170
Smp_143480
Smp_118970
Smp_158610
Smp_143410
Smp_008710
Smp_169780
Smp_144650
Smp_021600
Smp_161360
Smp_145680
Smp_130570
Smp_139190
Smp_204120
Smp_174360
Smp_156770
Smp_170080
Smp_107200
Smp_177000
Smp_176540
Smp_138430
Smp_164880
Smp_141030
Smp_143470
Smp_136330
Smp_049580
Smp_141070
Smp_124910
Smp_143420
Smp_150770
Smp_148010
Smp_144180
Smp_199260
Smp_145040
Smp_199600
Smp_175340
Smp_176970
Smp_169890
Smp_129070
Smp_166070
Smp_024370
Smp_042300
Smp_152750
Smp_012780
Smp_200020
Smp_105020
Smp_041760
Smp_134560
Smp_013060
Smp_103530
Smp_176580
Smp_143710
Smp_176100
Smp_170290
Smp_132080
Smp_150060
Smp_161510
Smp_061680
Smp_150080
Smp_088240
Smp_175060
Smp_089700
Smp_139480
Smp_157010
Smp_097820
Smp_157150
Smp_126730
Smp_125490
Smp_171020
Smp_059340
Smp_145540
Smp_198980
Smp_127730
Smp_181160
Smp_022070
Smp_156100
Smp_157550
Smp_149000
Smp_171920
Smp_102160
Smp_123140
Smp_154010
Smp_168200
Smp_013840
Smp_048560
Smp_180400
Smp_127440
Smp_133830
Smp_171680
Smp_203500
Smp_142250
Smp_084090
Smp_085540
Smp_132730
Smp_190390
Smp_160960
Smp_139520
Smp_127940
Smp_142090
Smp_079840
Smp_072450
Smp_145140
Smp_096670
Smp_009630
Smp_156370
Smp_028690
Smp_156800
Smp_137680
Smp_049760
Smp_123830
Smp_097830
Smp_143500
Smp_140990
Smp_211020
Smp_133300
Smp_177200
Smp_163420
Smp_131600
Smp_041570
Smp_184780
Smp_051530
Smp_210970
Smp_147400
Smp_130470
Smp_152680
Smp_025360
Smp_079640
Smp_126600
Smp_148900
Smp_194710
Smp_087980
Smp_134850
Smp_148200
Smp_149740
Smp_132010
Smp_147500
Smp_041060
Smp_039870
Smp_156520
Smp_196010
Smp_124570
Smp_203210
Smp_083040
Smp_173940
Smp_110040
Smp_000020
Smp_041370
Smp_161530
Smp_018980
Smp_094330
Smp_099670
Smp_162900
Smp_018250
Smp_148490
Smp_039160
Smp_092880
Smp_041820
Smp_126800
Smp_088060
Smp_090450
Smp_123840
Smp_128120
Smp_125300
Smp_161010
Smp_156110
Smp_132050
Smp_165040
Smp_093220
Smp_135590
Smp_174300
Smp_127420
Smp_029730
Smp_171590
Smp_140710
Smp_170170
Smp_133090
Smp_161900
Smp_094360
Smp_123080
Smp_150640
Smp_060080
Smp_167520
Smp_142450
Smp_034440
Smp_125160
Smp_070920
Smp_173900
Smp_197370
Smp_199010
Smp_152130
Smp_188160
Smp_168650
Smp_016920
Smp_198120
Smp_075130
Smp_140490
Smp_165990
Smp_021340
Smp_196690
Smp_158400
Smp_126540
Smp_138880
Smp_028140
Smp_167300
Smp_033110
Smp_134250
Smp_164580
Smp_123640
Smp_167320
Smp_139930
Smp_028360
Smp_133750
Smp_079650
Smp_163790
Smp_194630
Smp_163500
Smp_179290
Smp_169950
Smp_174240
Smp_210730
Smp_165280
Smp_172240
Smp_047720
Smp_149640
Smp_010250
Smp_026510
Smp_157670
Smp_051510
Smp_074020
Smp_187700
Smp_203320
Smp_161370
Smp_061140
Smp_159210
Smp_125630
Smp_127630
Smp_143370
Smp_132120
Smp_070680
Smp_075140
Smp_201820
Smp_138320
Smp_192170
Smp_072140
Smp_136300
Smp_127160
Smp_173060
Smp_131870
Smp_001030
Smp_148510
Smp_064430
Smp_136410
Smp_131940
Smp_122550
Smp_137440
Smp_184750
Smp_148180
Smp_143930
Smp_048680
Smp_159670
Smp_145980
Smp_151500
Smp_006920
Smp_127860
Smp_140820
Smp_136480
Smp_174190
Smp_078270
Smp_076050
Smp_177860
Smp_021540
Smp_194800
Smp_162230
Smp_078280
Smp_175300
Smp_198380
Smp_128790
Smp_149680
Smp_166660
Smp_163290
Smp_171170
Smp_035580
Smp_078550
Smp_090890
Smp_122370
Smp_145890
Smp_179810
Smp_005350
Smp_043170
Smp_144810
Smp_173730
Smp_194330
Smp_152430
Smp_142770
Smp_138030
Smp_124240
Smp_093430
Smp_165630
Smp_159120
Smp_171600
Smp_086270
Smp_065840
Smp_145660
Smp_176070
Smp_160810
Smp_015530
Smp_143070
Smp_162190
Smp_159380
Smp_159490
Smp_140100
Smp_132210
Smp_092320
Smp_164670
Smp_125290
Smp_157770
Smp_127230
Smp_102330
Smp_105910
Smp_093710
Smp_072180
Smp_127380
Smp_031270
Smp_141320
Smp_171630
Smp_146630
Smp_054730
Smp_042020
Smp_142470
Smp_153820
Smp_145650
Smp_176080
Smp_000650
Smp_138690
Smp_164020
Smp_178850
Smp_147950
Smp_033150
Smp_140280
Smp_121580
Smp_173990
Smp_172700
Smp_012720
Smp_162910
Smp_105690
Smp_052420
Smp_167920
Smp_128730
Smp_095190
Smp_156480
Smp_169500
Smp_156850
Smp_139430
Smp_182880

## Sheet: 4E
V1	V2	V3	V4	V5	V6	V7	V8	V9
novel255	Smp_000780	156	-13.61	2 21	2199 2220	19	68.42%	73.68%
novel255	Smp_000890	140	-18.49	2 21	2555 2573	19	68.42%	78.95%
novel255	Smp_000980	146	-8.3	2 18	34 53	16	75.00%	75.00%
novel255	Smp_001030	152	-10.75	2 21	398 419	19	68.42%	68.42%
novel255	Smp_001070	147	-7.5	2 12	369 390	10	90.00%	90.00%
novel255	Smp_003110	140	-5.23	2 9	308 329	7	100.00%	100.00%
novel255	Smp_003660	144	-8.44	2 18	558 581	18	66.67%	72.22%
novel255	Smp_003770	140	-5.48	2 17	70 91	15	73.33%	80.00%
novel255	Smp_004230	140	-5.2	2 9	4168 4189	7	100.00%	100.00%
novel255	Smp_005000	140	-5.49	2 9	146 167	7	100.00%	100.00%
novel255	Smp_005190	145	-11.4	2 17	763 784	16	75.00%	81.25%
novel255	Smp_005190	145	-7.3	2 10	1538 1559	8	100.00%	100.00%
novel255	Smp_005190	140	-8.08	3 17	2868 2889	14	78.57%	85.71%
novel255	Smp_006710	142	-6.13	2 20	2 25	20	65.00%	65.00%
novel255	Smp_006830	155	-11.53	2 20	279 300	18	66.67%	77.78%
novel255	Smp_006860	142	-10.88	2 16	477 500	16	75.00%	87.50%
novel255	Smp_007270	156	-9.59	2 17	277 298	15	80.00%	80.00%
novel255	Smp_009550	151	-8.23	2 16	1 22	14	71.43%	85.71%
novel255	Smp_012540	152	-8.49	2 13	17 38	11	90.91%	90.91%
novel255	Smp_012570	148	-8.68	2 21	220 241	19	63.16%	68.42%
novel255	Smp_012570	140	-5.2	2 9	140 161	7	100.00%	100.00%
novel255	Smp_012570	140	-5.43	2 9	426 447	7	100.00%	100.00%
novel255	Smp_012690	145	-8.49	2 10	87 108	8	100.00%	100.00%
novel255	Smp_012780	146	-7.01	2 13	195 215	11	90.91%	90.91%
novel255	Smp_012780	140	-6.86	2 9	21 42	7	100.00%	100.00%
novel255	Smp_020040	150	-13.15	2 20	144 166	19	73.68%	84.21%
novel255	Smp_021290	143	-14.19	2 21	1265 1287	20	65.00%	80.00%
novel255	Smp_021320	146	-5.2	2 20	164 186	19	68.42%	68.42%
novel255	Smp_021320	140	-12.55	2 20	1 19	19	73.68%	78.95%
novel255	Smp_025890	145	-7.88	2 10	1205 1226	8	100.00%	100.00%
novel255	Smp_028140	156	-10.7	2 15	2271 2291	13	92.31%	92.31%
novel255	Smp_034090	150	-9.24	2 21	26 51	23	69.57%	69.57%
novel255	Smp_034090	147	-6.35	2 12	142 163	10	90.00%	90.00%
novel255	Smp_034440	148	-7.27	2 13	189 210	11	81.82%	90.91%
novel255	Smp_034550	140	-12.61	2 17	71 92	15	73.33%	80.00%
novel255	Smp_034980	150	-10.75	2 16	54 76	15	80.00%	80.00%
novel255	Smp_035010	144	-7.17	2 16	145 164	14	78.57%	78.57%
novel255	Smp_035200	154	-13.16	2 17	363 383	15	80.00%	86.67%
novel255	Smp_035270	160	-9.61	2 21	90 111	19	73.68%	73.68%
novel255	Smp_035470	143	-12.12	2 17	26 48	16	75.00%	87.50%
novel255	Smp_035580	145	-9.26	2 10	487 508	8	100.00%	100.00%
novel255	Smp_040190	145	-7.91	2 10	201 222	8	100.00%	100.00%
novel255	Smp_040390	164	-17.32	2 21	12 31	19	84.21%	84.21%
novel255	Smp_040510	140	-6.65	2 9	204 225	7	100.00%	100.00%
novel255	Smp_041060	149	-9.47	2 16	458 478	14	78.57%	85.71%
novel255	Smp_049300	156	-12.01	2 17	353 374	15	73.33%	86.67%
novel255	Smp_049300	142	-8.92	2 19	31 52	17	64.71%	82.35%
novel255	Smp_049380	143	-5.43	2 21	189 211	20	65.00%	65.00%
novel255	Smp_049580	140	-5.2	2 9	215 236	7	100.00%	100.00%
novel255	Smp_052710	145	-8.52	2 16	548 568	14	78.57%	78.57%
novel255	Smp_054730	142	-6.96	2 18	441 460	16	68.75%	75.00%
novel255	Smp_056260	152	-15.94	2 21	34 55	19	84.21%	84.21%
novel255	Smp_057060	144	-5.2	2 18	182 204	17	70.59%	70.59%
novel255	Smp_059780	146	-7.8	2 12	215 237	11	90.91%	90.91%
novel255	Smp_060030	147	-13.2	2 21	179 201	20	65.00%	70.00%
novel255	Smp_060070	158	-11.47	2 21	115 135	19	73.68%	78.95%
novel255	Smp_060070	140	-8.61	2 9	176 197	7	100.00%	100.00%
novel255	Smp_060070	140	-7.87	2 9	663 684	7	100.00%	100.00%
novel255	Smp_060490	143	-12.69	2 21	185 208	21	66.67%	76.19%
novel255	Smp_063540	140	-5.23	2 9	82 103	7	100.00%	100.00%
novel255	Smp_063550	149	-15.34	2 20	3335 3355	18	77.78%	83.33%
novel255	Smp_065580	143	-8.05	2 12	476 497	10	80.00%	90.00%
novel255	Smp_068120	146	-10.72	2 15	67 88	13	69.23%	84.62%
novel255	Smp_071570	143	-5.2	2 21	100 122	20	65.00%	65.00%
novel255	Smp_071570	142	-8.85	2 17	52 72	15	80.00%	86.67%
novel255	Smp_072140	160	-7.64	2 21	256 277	19	73.68%	73.68%
novel255	Smp_072180	151	-7.55	2 17	800 822	16	75.00%	81.25%
novel255	Smp_072330	140	-6.85	2 9	1 14	7	100.00%	100.00%
novel255	Smp_072450	145	-7.42	2 10	286 307	8	100.00%	100.00%
novel255	Smp_073210	140	-7.77	2 9	23 44	7	100.00%	100.00%
novel255	Smp_073280	145	-12.53	2 15	239 261	14	85.71%	92.86%
novel255	Smp_079290	149	-12.88	2 21	425 449	23	69.57%	69.57%
novel255	Smp_079390	147	-8.36	2 12	105 126	10	90.00%	90.00%
novel255	Smp_079640	141	-6.96	2 10	292 313	8	87.50%	100.00%
novel255	Smp_079650	143	-8.18	2 12	282 303	10	80.00%	90.00%
novel255	Smp_079700	148	-11.59	2 21	253 274	19	63.16%	68.42%
novel255	Smp_079700	141	-6.68	2 16	35 58	16	75.00%	75.00%
novel255	Smp_081260	142	-8.59	2 17	406 426	15	80.00%	86.67%
novel255	Smp_083040	147	-8.75	2 12	1316 1337	10	90.00%	90.00%
novel255	Smp_083130	151	-10.74	2 13	149 171	12	91.67%	91.67%
novel255	Smp_084620	147	-9.8	2 15	120 139	13	84.62%	84.62%
novel255	Smp_089700	155	-10.21	2 21	441 463	20	70.00%	75.00%
novel255	Smp_090860	143	-11.53	2 13	191 213	12	83.33%	83.33%
novel255	Smp_090890	148	-9.04	2 15	1997 2017	13	84.62%	84.62%
novel255	Smp_091390	153	-9.8	2 16	1277 1297	14	85.71%	85.71%
novel255	Smp_093220	151	-8.75	2 16	178 199	14	78.57%	78.57%
novel255	Smp_093540	140	-6.6	2 9	28 49	7	100.00%	100.00%
novel255	Smp_093580	146	-7.73	2 16	150 172	15	73.33%	80.00%
novel255	Smp_093710	151	-10.63	2 12	251 272	10	90.00%	100.00%
novel255	Smp_093710	140	-9.91	2 17	580 601	15	73.33%	80.00%
novel255	Smp_094330	145	-7.27	2 10	243 264	8	100.00%	100.00%
novel255	Smp_094660	151	-11.32	2 16	46 67	14	78.57%	78.57%
novel255	Smp_094880	140	-6.94	2 9	89 110	7	100.00%	100.00%
novel255	Smp_095470	142	-7.87	2 15	214 235	13	69.23%	76.92%
novel255	Smp_103950	147	-6.93	2 21	32 54	20	65.00%	70.00%
novel255	Smp_104980	140	-5.43	2 9	1 15	7	100.00%	100.00%
novel255	Smp_105020	149	-9.29	2 18	118 139	16	68.75%	75.00%
novel255	Smp_114430	145	-12.75	2 20	4239 4259	18	72.22%	83.33%
novel255	Smp_121990	154	-11.15	2 17	341 361	15	80.00%	86.67%
novel255	Smp_122030	146	-12.83	2 15	201 222	13	84.62%	92.31%
novel255	Smp_122550	154	-9.4	2 19	2849 2870	17	70.59%	76.47%
novel255	Smp_122550	146	-7.56	2 13	3919 3939	11	90.91%	90.91%
novel255	Smp_123830	145	-9.87	2 15	328 350	14	78.57%	78.57%
novel255	Smp_123840	155	-15.02	2 21	1842 1866	22	68.18%	72.73%
novel255	Smp_123840	153	-16.97	2 18	742 763	16	81.25%	87.50%
novel255	Smp_123840	147	-7.68	2 16	36 57	14	71.43%	78.57%
novel255	Smp_123940	146	-15.1	2 19	304 323	17	76.47%	76.47%
novel255	Smp_124050	142	-14.66	3 17	1070 1090	14	85.71%	92.86%
novel255	Smp_124060	143	-7.1	2 14	140 160	12	83.33%	83.33%
novel255	Smp_124240	145	-7.3	2 10	367 388	8	100.00%	100.00%
novel255	Smp_124280	146	-7.3	2 15	2 23	13	76.92%	76.92%
novel255	Smp_124300	143	-5.2	2 16	12 33	14	71.43%	71.43%
novel255	Smp_124820	143	-6.99	2 12	14 35	10	80.00%	90.00%
novel255	Smp_124920	147	-7.3	2 12	118 139	10	90.00%	90.00%
novel255	Smp_125160	144	-9.56	2 15	344 367	15	80.00%	80.00%
novel255	Smp_125200	151	-12.17	2 13	1216 1238	12	91.67%	91.67%
novel255	Smp_125200	140	-6.65	2 9	546 567	7	100.00%	100.00%
novel255	Smp_125300	156	-9.58	2 17	315 336	15	80.00%	80.00%
novel255	Smp_125300	145	-9.01	2 16	282 302	14	78.57%	78.57%
novel255	Smp_125300	140	-5.17	2 9	10 31	7	100.00%	100.00%
novel255	Smp_125740	147	-15.84	2 21	225 247	20	70.00%	80.00%
novel255	Smp_125900	156	-12.54	2 15	309 329	13	92.31%	92.31%
novel255	Smp_126600	148	-7.11	2 17	240 261	15	73.33%	73.33%
novel255	Smp_126630	140	-5.29	2 9	1 8	7	100.00%	100.00%
novel255	Smp_126690	154	-9.65	2 16	785 808	16	81.25%	81.25%
novel255	Smp_126690	150	-10.75	2 11	641 662	9	100.00%	100.00%
novel255	Smp_129020	154	-9.14	2 15	316 337	13	84.62%	84.62%
novel255	Smp_129070	156	-7.37	2 17	1264 1285	15	80.00%	80.00%
novel255	Smp_129100	155	-13.79	2 17	35 58	17	76.47%	82.35%
novel255	Smp_129840	140	-5.33	2 9	305 326	7	100.00%	100.00%
novel255	Smp_133090	147	-5.43	2 18	139 159	16	75.00%	75.00%
novel255	Smp_133120	148	-9.35	2 17	741 762	15	80.00%	86.67%
novel255	Smp_133120	144	-11.19	3 17	2536 2557	14	85.71%	85.71%
novel255	Smp_140490	171	-18.4	2 20	1685 1706	18	83.33%	83.33%
novel255	Smp_140490	147	-15.93	2 21	4317 4339	20	70.00%	80.00%
novel255	Smp_140490	141	-9.31	2 14	2725 2746	12	83.33%	91.67%
novel255	Smp_140490	141	-16.88	3 21	3800 3819	18	77.78%	77.78%
novel255	Smp_140520	146	-9.14	2 16	428 450	15	73.33%	80.00%
novel255	Smp_140580	156	-8.3	2 17	11417 11438	15	80.00%	80.00%
novel255	Smp_140580	151	-8.41	2 21	6758 6780	20	75.00%	80.00%
novel255	Smp_140580	146	-7.83	2 13	164 184	11	90.91%	90.91%
novel255	Smp_140580	144	-12.5	3 21	7425 7446	18	72.22%	77.78%
novel255	Smp_140580	143	-7.77	2 21	7133 7157	22	63.64%	63.64%
novel255	Smp_140580	140	-5.2	2 9	9758 9779	7	100.00%	100.00%
novel255	Smp_140800	147	-8.61	2 16	48 69	14	71.43%	78.57%
novel255	Smp_140800	146	-9.34	2 20	510 533	20	65.00%	70.00%
novel255	Smp_140820	152	-8.36	2 13	234 255	11	90.91%	90.91%
novel255	Smp_141080	140	-8.48	2 9	100 121	7	100.00%	100.00%
novel255	Smp_141250	151	-7.11	2 16	157 178	14	78.57%	78.57%
novel255	Smp_141250	144	-13.71	2 18	642 664	17	76.47%	82.35%
novel255	Smp_141320	143	-6.97	2 21	48 70	20	65.00%	65.00%
novel255	Smp_141650	140	-9.74	2 9	142 163	7	100.00%	100.00%
novel255	Smp_142610	148	-10.15	3 21	31 52	18	77.78%	77.78%
novel255	Smp_144180	140	-5.4	2 9	320 341	7	100.00%	100.00%
novel255	Smp_144200	147	-12.05	2 18	1279 1302	18	72.22%	77.78%
novel255	Smp_144470	140	-5.23	2 9	482 503	7	100.00%	100.00%
novel255	Smp_147950	146	-9.99	2 12	418 440	11	90.91%	90.91%
novel255	Smp_148010	143	-6.57	2 21	147 169	20	65.00%	65.00%
novel255	Smp_148620	143	-11.34	3 21	7045 7067	19	73.68%	78.95%
novel255	Smp_148630	143	-11.34	3 21	4382 4404	19	73.68%	78.95%
novel255	Smp_149640	140	-7.73	2 9	179 200	7	100.00%	100.00%
novel255	Smp_150720	146	-7.45	2 16	1224 1246	15	73.33%	80.00%
novel255	Smp_150720	146	-7.45	2 16	2940 2962	15	73.33%	80.00%
novel255	Smp_151660	147	-11.32	2 21	308 331	21	71.43%	76.19%
novel255	Smp_152000	144	-7.27	2 21	176 197	19	68.42%	73.68%
novel255	Smp_152130	147	-8.83	2 12	703 724	10	90.00%	90.00%
novel255	Smp_152760	140	-8.26	2 9	11 32	7	100.00%	100.00%
novel255	Smp_156400	140	-5.89	2 9	12 33	7	100.00%	100.00%
novel255	Smp_156480	159	-11.52	2 16	17 38	14	85.71%	85.71%
novel255	Smp_156770	152	-8.36	2 13	287 308	11	90.91%	90.91%
novel255	Smp_157550	153	-11.16	2 21	1088 1111	22	72.73%	72.73%
novel255	Smp_157550	150	-7.2	2 17	356 376	15	80.00%	80.00%
novel255	Smp_157550	146	-7.99	2 13	488 508	11	90.91%	90.91%
novel255	Smp_157620	142	-7.48	2 21	363 386	21	66.67%	66.67%
novel255	Smp_158320	140	-5.89	2 9	143 164	7	100.00%	100.00%
novel255	Smp_158440	141	-8.44	2 10	67 88	8	87.50%	100.00%
novel255	Smp_159050	144	-14.19	2 21	968 989	19	78.95%	78.95%
novel255	Smp_160410	154	-15.5	2 21	83 103	19	73.68%	73.68%
novel255	Smp_160730	153	-7.8	2 21	263 282	19	73.68%	73.68%
novel255	Smp_160960	146	-11.18	2 20	5071 5093	19	68.42%	68.42%
novel255	Smp_160970	146	-11.18	2 20	1952 1974	19	68.42%	68.42%
novel255	Smp_161010	145	-7.24	2 10	645 666	8	100.00%	100.00%
novel255	Smp_161360	145	-10.75	2 10	191 212	8	100.00%	100.00%
novel255	Smp_161370	147	-7.24	2 12	313 334	10	90.00%	90.00%
novel255	Smp_161370	142	-7.16	2 17	560 580	15	80.00%	86.67%
novel255	Smp_161480	140	-8.05	2 9	579 600	7	100.00%	100.00%
novel255	Smp_163240	145	-7.37	2 21	82 105	22	68.18%	68.18%
novel255	Smp_163420	151	-9.55	2 21	145 167	20	70.00%	70.00%
novel255	Smp_164190	151	-11.26	2 13	666 688	12	91.67%	91.67%
novel255	Smp_164190	150	-12.8	2 11	6128 6149	9	100.00%	100.00%
novel255	Smp_164190	146	-10.04	2 17	620 643	17	76.47%	76.47%
novel255	Smp_164190	142	-8.86	2 16	4093 4115	15	80.00%	86.67%
novel255	Smp_164190	140	-5.53	2 9	1509 1530	7	100.00%	100.00%
novel255	Smp_164190	140	-5.2	2 9	5584 5605	7	100.00%	100.00%
novel255	Smp_164890	140	-6.49	2 17	414 435	15	66.67%	86.67%
novel255	Smp_164900	140	-6.49	2 17	1015 1036	15	66.67%	86.67%
novel255	Smp_165040	145	-8.75	2 10	755 776	8	100.00%	100.00%
novel255	Smp_165980	146	-8.49	2 13	14 34	11	90.91%	90.91%
novel255	Smp_167190	140	-5.17	2 9	20 41	7	100.00%	100.00%
novel255	Smp_167210	148	-8.91	2 17	79 100	15	73.33%	73.33%
novel255	Smp_168290	143	-8.18	2 12	2834 2855	10	80.00%	90.00%
novel255	Smp_168400	140	-9.35	2 15	19 39	13	84.62%	92.31%
novel255	Smp_170300	146	-14.37	2 17	155 175	15	80.00%	93.33%
novel255	Smp_170760	140	-14.01	2 21	5197 5218	19	63.16%	73.68%
novel255	Smp_171790	144	-6.68	2 21	84 105	19	63.16%	63.16%
novel255	Smp_172110	141	-8.23	2 20	37 57	18	72.22%	77.78%
novel255	Smp_172440	155	-11.23	2 12	442 463	10	100.00%	100.00%
novel255	Smp_172700	144	-8.3	2 15	116 139	15	80.00%	80.00%
novel255	Smp_172700	143	-6.96	2 12	231 252	10	80.00%	90.00%
novel255	Smp_172700	140	-6.69	2 9	41 62	7	100.00%	100.00%
novel255	Smp_173000	164	-15.51	2 21	4 25	19	73.68%	78.95%
novel255	Smp_173010	145	-8.75	2 10	57 78	8	100.00%	100.00%
novel255	Smp_173380	148	-9.93	2 15	1543 1563	13	84.62%	84.62%
novel255	Smp_173380	140	-11.34	2 21	1103 1122	19	73.68%	78.95%
novel255	Smp_173610	155	-15.06	2 21	500 522	20	70.00%	75.00%
novel255	Smp_173610	144	-13.03	2 16	134 156	16	75.00%	81.25%
novel255	Smp_176380	140	-5.43	2 9	114 135	7	100.00%	100.00%
novel255	Smp_176440	144	-10.21	2 21	3091 3112	19	68.42%	73.68%
novel255	Smp_176460	142	-9.38	2 15	147 168	13	69.23%	76.92%
novel255	Smp_176960	154	-10.17	2 16	66 88	15	80.00%	86.67%
novel255	Smp_181160	146	-7.86	2 16	145 167	15	73.33%	80.00%
novel255	Smp_182880	144	-9.49	2 17	1332 1353	15	66.67%	73.33%
novel255	Smp_185340	151	-8.36	2 16	36 57	14	78.57%	78.57%
novel255	Smp_186020	156	-12.01	2 17	107 128	15	73.33%	86.67%
novel255	Smp_194870	166	-13.54	2 21	1429 1449	19	78.95%	84.21%
novel255	Smp_196250	145	-13.25	2 18	766 787	16	75.00%	81.25%
novel255	Smp_196780	159	-8.18	2 16	1551 1572	14	85.71%	85.71%
novel255	Smp_196780	153	-7.01	2 16	1150 1170	14	85.71%	85.71%
novel255	Smp_196790	154	-9.4	2 21	47 67	19	73.68%	73.68%
novel255	Smp_196910	142	-6.9	2 17	3540 3560	15	73.33%	73.33%
novel255	Smp_196950	140	-6.68	2 9	1324 1345	7	100.00%	100.00%
novel255	Smp_197020	141	-13.19	2 21	659 678	19	68.42%	78.95%
novel255	Smp_200020	158	-10.58	2 21	2481 2501	19	73.68%	78.95%
novel255	Smp_200020	148	-9.35	2 14	10623 10645	13	84.62%	84.62%
novel255	Smp_200730	156	-9.49	2 21	5 26	19	68.42%	73.68%
novel255	Smp_201040	149	-13.27	2 18	1050 1071	16	75.00%	87.50%
novel255	Smp_210770	140	-5.43	2 9	120 141	7	100.00%	100.00%
novel255	Smp_210820	160	-11.26	2 21	1576 1597	19	73.68%	73.68%
novel255	Smp_210820	152	-6.68	2 21	1542 1563	19	68.42%	68.42%
novel255	Smp_210820	147	-9.01	2 17	1170 1192	16	75.00%	75.00%
novel255	Smp_210820	142	-7.87	2 11	638 659	9	88.89%	88.89%
novel255	Smp_210840	145	-7.11	2 10	1041 1062	8	100.00%	100.00%
novel255	Smp_210840	140	-7.07	2 9	390 411	7	100.00%	100.00%
novel255	Smp_213690	143	-9.68	2 17	859 882	17	70.59%	70.59%
novel255	Smp_213690	142	-11.37	2 16	251 273	15	80.00%	86.67%
novel255	Smp_213850	147	-6.11	2 12	1 19	10	90.00%	90.00%
novel255	Smp_213960	146	-10.2	2 13	157 177	11	90.91%	90.91%
novel255	Smp_000020	143	-14.28	2 21	230 256	24	58.33%	66.67%
novel255	Smp_000075	154	-15.46	2 15	1096 1117	13	76.92%	92.31%
novel255	Smp_010250	143	-6.57	2 12	938 959	10	80.00%	90.00%
novel255	Smp_019170	144	-10.44	2 14	318 341	14	78.57%	78.57%
novel255	Smp_019430	140	-5.85	2 17	157 178	15	73.33%	80.00%
novel255	Smp_127380	140	-5.23	2 9	438 459	7	100.00%	100.00%
novel255	Smp_127440	143	-6.6	2 12	460 481	10	80.00%	90.00%
novel255	Smp_132840	143	-5.97	2 16	834 855	14	78.57%	85.71%
novel255	Smp_137300	148	-14.23	3 21	404 425	18	77.78%	77.78%
novel255	Smp_173830	150	-7.96	2 21	631 654	21	66.67%	76.19%
novel255	Smp_180170	147	-8.28	2 16	44 65	14	71.43%	78.57%
novel255	Smp_188320	147	-9.53	2 12	1297 1318	10	90.00%	90.00%
novel255	Smp_213270	147	-7.85	2 21	6856 6879	21	66.67%	66.67%
novel255	Smp_061680	156	-12.66	2 15	297 317	13	92.31%	92.31%
novel255	Smp_085910	143	-7.88	2 16	337 358	14	78.57%	85.71%
novel255	Smp_142250	143	-9.75	2 12	310 331	10	80.00%	90.00%
novel255	Smp_155330	141	-11.1	2 18	163 184	16	68.75%	81.25%
novel255	Smp_155330	140	-6.65	2 9	1 19	7	100.00%	100.00%
novel255	Smp_168130	144	-7.2	2 17	1356 1377	15	66.67%	73.33%
novel255	Smp_168130	142	-10.96	3 20	1399 1421	18	77.78%	77.78%
novel255	Smp_139170	144	-11.81	2 21	815 836	19	63.16%	78.95%
novel255	Smp_139190	151	-9.41	2 21	153 175	20	70.00%	70.00%
novel255	Smp_139210	140	-8	2 17	539 560	15	73.33%	80.00%
novel255	Smp_176630	144	-10.21	2 14	357 380	14	78.57%	78.57%
novel255	Smp_176650	140	-8.88	2 9	407 428	7	100.00%	100.00%
novel255	Smp_176760	147	-10.45	2 12	50 71	10	90.00%	90.00%
novel255	Smp_176800	151	-10.72	2 21	194 216	20	65.00%	75.00%
novel255	Smp_079010	143	-6.12	2 21	236 258	20	70.00%	75.00%
novel255	Smp_140990	158	-11.13	2 16	202 224	15	86.67%	86.67%
novel255	Smp_142090	151	-7.04	2 16	105 126	14	78.57%	78.57%
novel255	Smp_213300	140	-6.03	2 9	10 31	7	100.00%	100.00%
novel255	Smp_081420	148	-13.96	3 21	458 479	18	77.78%	77.78%
novel255	Smp_094090	149	-7.78	2 18	169 190	16	68.75%	75.00%
novel255	Smp_166070	145	-5.41	2 16	455 475	14	78.57%	78.57%
novel255	Smp_166070	144	-8.07	2 18	51 73	17	70.59%	70.59%
novel255	Smp_166080	143	-10.83	3 16	393 414	13	84.62%	92.31%
novel255	Smp_176050	140	-12.61	2 14	5162 5184	13	84.62%	92.31%
novel255	Smp_176070	154	-6.88	2 15	190 211	13	84.62%	84.62%
novel255	Smp_176080	147	-9.69	2 13	173 196	13	84.62%	84.62%
novel255	Smp_176080	145	-5.43	2 16	369 389	14	78.57%	78.57%
novel255	Smp_176010	143	-8.85	2 16	248 269	14	71.43%	71.43%
novel255	Smp_096790	143	-9.18	2 19	96 117	18	72.22%	72.22%
novel255	Smp_103160	150	-13.83	2 16	7999 8021	15	86.67%	93.33%
novel255	Smp_103160	149	-18.05	2 18	8771 8792	16	68.75%	75.00%
novel255	Smp_004810	143	-6.95	2 16	834 855	14	78.57%	85.71%
novel255	Smp_014800	154	-12.17	2 15	143 164	13	84.62%	84.62%
novel255	Smp_014840	140	-5.23	2 9	830 851	7	100.00%	100.00%
novel255	Smp_022070	152	-9.07	2 21	171 192	19	68.42%	68.42%
novel255	Smp_022570	146	-9.72	2 12	57 79	11	90.91%	90.91%
novel255	Smp_023930	152	-9.12	2 13	208 229	11	90.91%	90.91%
novel255	Smp_023930	148	-7.68	2 13	232 253	11	81.82%	90.91%
novel255	Smp_034190	143	-6.39	2 17	67 92	19	68.42%	68.42%
novel255	Smp_037530	153	-8.91	2 16	113 133	14	85.71%	85.71%
novel255	Smp_044810	156	-7.11	2 21	61 82	19	68.42%	73.68%
novel255	Smp_047370	147	-9.39	2 13	457 479	12	83.33%	91.67%
novel255	Smp_047900	141	-11.61	2 17	583 602	15	80.00%	86.67%
novel255	Smp_049150	146	-13.43	2 20	484 506	19	73.68%	78.95%
novel255	Smp_060860	156	-11.8	2 21	600 621	19	68.42%	73.68%
novel255	Smp_060900	140	-9.98	2 21	489 510	19	57.89%	78.95%
novel255	Smp_061000	142	-9.86	2 11	1460 1481	9	88.89%	88.89%
novel255	Smp_065130	152	-9.72	2 15	196 216	13	84.62%	92.31%
novel255	Smp_065240	143	-5.96	2 16	74 95	14	71.43%	71.43%
novel255	Smp_082050	141	-7.58	2 20	638 658	18	72.22%	77.78%
novel255	Smp_082850	147	-9.48	2 14	90 113	14	85.71%	85.71%
novel255	Smp_086270	149	-10.45	2 16	771 791	14	78.57%	85.71%
novel255	Smp_088600	146	-9.48	2 17	186 206	15	73.33%	80.00%
novel255	Smp_088620	142	-9.01	2 15	141 162	13	69.23%	76.92%
novel255	Smp_092880	145	-7.27	2 10	388 409	8	100.00%	100.00%
novel255	Smp_092880	145	-9.11	2 10	1098 1119	8	100.00%	100.00%
novel255	Smp_093430	146	-9.95	2 16	463 485	15	73.33%	80.00%
novel255	Smp_099670	146	-9.32	2 21	492 516	22	68.18%	68.18%
novel255	Smp_101300	151	-13.27	2 17	190 214	18	72.22%	77.78%
novel255	Smp_101300	141	-5.54	2 17	112 131	15	73.33%	73.33%
novel255	Smp_102410	151	-11.81	2 17	149 172	17	76.47%	76.47%
novel255	Smp_103810	154	-10.2	2 15	317 338	13	84.62%	84.62%
novel255	Smp_105200	143	-9.58	2 16	892 913	14	78.57%	85.71%
novel255	Smp_105200	142	-6.1	2 17	524 544	15	80.00%	86.67%
novel255	Smp_105210	140	-6.56	3 21	371 392	18	72.22%	72.22%
novel255	Smp_105220	140	-14.67	2 21	602 623	19	73.68%	78.95%
novel255	Smp_105410	140	-7.18	2 9	245 266	7	100.00%	100.00%
novel255	Smp_121580	142	-6.3	2 20	420 444	21	61.90%	66.67%
novel255	Smp_123030	140	-6.68	2 9	364 385	7	100.00%	100.00%
novel255	Smp_124440	145	-9.56	2 21	557 578	20	70.00%	70.00%
novel255	Smp_124650	146	-9.57	2 20	790 812	19	73.68%	78.95%
novel255	Smp_124650	143	-5.17	2 16	222 243	14	71.43%	71.43%
novel255	Smp_125490	142	-7.72	2 17	1238 1262	18	72.22%	72.22%
novel255	Smp_128120	145	-7.11	2 10	32 53	8	100.00%	100.00%
novel255	Smp_128170	149	-8.75	2 20	1086 1106	18	72.22%	72.22%
novel255	Smp_128270	140	-5.66	2 17	216 237	15	73.33%	80.00%
novel255	Smp_128730	140	-5.17	2 9	130 151	7	100.00%	100.00%
novel255	Smp_128790	153	-7.68	2 21	171 192	20	75.00%	75.00%
novel255	Smp_130210	151	-13.27	2 17	864 888	18	72.22%	77.78%
novel255	Smp_130210	141	-5.54	2 17	786 805	15	73.33%	73.33%
novel255	Smp_131610	146	-7.01	2 13	292 312	11	90.91%	90.91%
novel255	Smp_131610	143	-7.65	2 16	148 169	14	71.43%	71.43%
novel255	Smp_131700	155	-12.17	2 17	1664 1686	16	81.25%	81.25%
novel255	Smp_131700	155	-13.21	2 17	2471 2493	16	81.25%	81.25%
novel255	Smp_131700	153	-9.34	2 21	640 665	23	73.91%	73.91%
novel255	Smp_131700	152	-7.01	2 13	2308 2329	11	90.91%	90.91%
novel255	Smp_131700	149	-8.47	2 20	1320 1340	18	72.22%	72.22%
novel255	Smp_131700	146	-14.89	2 15	721 742	13	69.23%	84.62%
novel255	Smp_131700	140	-5.43	2 9	2513 2534	7	100.00%	100.00%
novel255	Smp_133640	145	-9.32	2 15	543 565	14	71.43%	85.71%
novel255	Smp_133950	146	-5.51	2 15	256 277	13	76.92%	76.92%
novel255	Smp_133990	149	-7.22	2 20	288 308	18	72.22%	72.22%
novel255	Smp_134250	140	-6.64	2 9	44 65	7	100.00%	100.00%
novel255	Smp_134650	145	-7.3	2 10	554 575	8	100.00%	100.00%
novel255	Smp_134670	145	-7.93	2 10	178 199	8	100.00%	100.00%
novel255	Smp_135080	140	-12.02	3 20	712 734	19	78.95%	78.95%
novel255	Smp_137680	147	-8.87	2 12	1623 1644	10	90.00%	90.00%
novel255	Smp_140600	146	-12.72	2 21	588 612	22	72.73%	77.27%
novel255	Smp_140620	151	-12.52	2 18	297 321	19	73.68%	78.95%
novel255	Smp_140710	142	-6.18	2 16	936 958	15	73.33%	73.33%
novel255	Smp_140760	140	-6.37	2 9	280 301	7	100.00%	100.00%
novel255	Smp_142450	152	-8.55	2 13	306 327	11	90.91%	90.91%
novel255	Smp_142470	158	-11.89	2 15	115 136	13	84.62%	92.31%
novel255	Smp_143470	153	-9.08	2 16	648 668	14	85.71%	85.71%
novel255	Smp_143480	153	-6.4	2 21	25 44	19	73.68%	73.68%
novel255	Smp_143480	142	-5.54	2 17	314 334	15	73.33%	73.33%
novel255	Smp_143490	141	-5.63	2 17	96 115	15	73.33%	73.33%
novel255	Smp_143500	149	-8.18	2 16	154 174	14	78.57%	85.71%
novel255	Smp_146310	154	-8.21	2 15	917 938	13	84.62%	84.62%
novel255	Smp_146310	142	-7.92	2 21	844 867	21	66.67%	66.67%
novel255	Smp_146360	147	-12.28	2 17	293 315	16	81.25%	87.50%
novel255	Smp_146580	141	-12.14	2 19	445 467	18	66.67%	83.33%
novel255	Smp_147570	152	-5.88	2 21	36 57	19	68.42%	68.42%
novel255	Smp_148210	157	-8.6	2 20	1698 1718	18	77.78%	77.78%
novel255	Smp_148320	157	-12.36	2 20	3890 3910	18	72.22%	83.33%
novel255	Smp_148320	141	-9	2 14	2139 2160	12	83.33%	91.67%
novel255	Smp_148320	140	-5.2	2 9	1687 1708	7	100.00%	100.00%
novel255	Smp_148510	156	-9.45	2 17	631 652	15	80.00%	80.00%
novel255	Smp_148510	146	-7.04	2 13	1212 1232	11	90.91%	90.91%
novel255	Smp_154870	143	-7.7	2 15	437 456	13	76.92%	84.62%
novel255	Smp_156520	145	-7.76	2 15	2110 2132	14	78.57%	78.57%
novel255	Smp_157380	142	-9.99	2 17	126 146	15	80.00%	86.67%
novel255	Smp_159190	140	-5.23	2 9	1 9	7	100.00%	100.00%
novel255	Smp_161200	140	-6.89	2 21	22 41	19	73.68%	78.95%
novel255	Smp_161210	140	-6.89	2 21	1651 1670	19	73.68%	78.95%
novel255	Smp_166300	154	-7.67	2 15	521 542	13	84.62%	84.62%
novel255	Smp_166310	140	-6.48	2 9	46 67	7	100.00%	100.00%
novel255	Smp_166380	148	-11.51	2 15	317 337	13	84.62%	84.62%
novel255	Smp_166380	145	-7.31	2 10	2915 2936	8	100.00%	100.00%
novel255	Smp_166380	142	-14.25	2 17	1501 1521	15	73.33%	93.33%
novel255	Smp_166380	142	-14.9	2 19	5219 5240	17	70.59%	76.47%
novel255	Smp_166380	140	-8.78	2 17	3543 3564	15	73.33%	80.00%
novel255	Smp_166440	142	-7.19	2 18	244 263	16	68.75%	75.00%
novel255	Smp_171170	153	-8.49	2 16	675 695	14	85.71%	85.71%
novel255	Smp_171260	147	-8.06	2 17	69 91	16	75.00%	75.00%
novel255	Smp_175340	166	-15.54	2 20	828 851	20	80.00%	80.00%
novel255	Smp_175410	147	-13.82	3 16	1961 1982	13	92.31%	92.31%
novel255	Smp_179650	145	-6.66	2 16	3 23	14	78.57%	78.57%
novel255	Smp_181000	148	-21.49	2 20	175 194	18	72.22%	88.89%
novel255	Smp_184180	158	-15.76	2 20	4162 4182	19	84.21%	84.21%
novel255	Smp_184750	147	-6.8	2 16	1708 1729	14	71.43%	78.57%
novel255	Smp_184750	141	-13.35	2 15	1494 1516	14	78.57%	92.86%
novel255	Smp_184750	140	-5.2	2 9	147 168	7	100.00%	100.00%
novel255	Smp_201410	151	-10.35	2 13	19 41	12	91.67%	91.67%
novel255	Smp_201450	150	-10.52	2 11	703 724	9	100.00%	100.00%
novel255	Smp_201450	145	-7.3	2 10	1131 1152	8	100.00%	100.00%
novel255	Smp_201470	143	-6.52	2 16	783 804	14	71.43%	71.43%
novel255	Smp_201680	143	-7.19	2 16	1010 1032	16	81.25%	81.25%
novel255	Smp_201750	144	-6.69	2 17	590 611	15	66.67%	73.33%
novel255	Smp_201820	147	-7.01	2 21	1040 1063	21	66.67%	66.67%
novel255	Smp_208010	152	-13.97	2 18	1694 1717	18	72.22%	77.78%
novel255	Smp_208010	140	-12.19	2 21	197 218	19	68.42%	84.21%
novel255	Smp_208020	145	-9.94	2 10	1785 1806	8	100.00%	100.00%
novel255	Smp_211090	143	-8.44	2 12	170 191	10	80.00%	90.00%
novel255	Smp_211090	140	-14.36	2 17	209 230	15	73.33%	80.00%
novel255	Smp_211100	143	-8.44	2 12	170 191	10	80.00%	90.00%
novel255	Smp_211100	140	-14.36	2 17	209 230	15	73.33%	80.00%
novel255	Smp_211100	140	-6.91	2 9	1116 1137	7	100.00%	100.00%
novel255	Smp_212090	145	-6.73	2 16	57 77	14	78.57%	78.57%
novel255	Smp_212430	146	-5.41	2 15	1258 1279	13	76.92%	76.92%
novel255	Smp_212430	144	-7.89	2 17	709 730	15	66.67%	73.33%
novel255	Smp_212760	143	-9.09	2 21	718 740	20	65.00%	65.00%
novel255	Smp_213080	151	-8.16	2 17	827 849	16	75.00%	81.25%
novel255	Smp_033710	140	-5.29	2 9	257 278	7	100.00%	100.00%
novel255	Smp_013840	141	-8.44	2 10	1423 1444	8	87.50%	100.00%
novel255	Smp_013860	146	-6.76	2 15	1 15	13	76.92%	76.92%
novel255	Smp_013870	140	-7.44	2 9	7576 7597	7	100.00%	100.00%
novel255	Smp_111340	157	-12.96	2 20	31 51	18	77.78%	77.78%
novel255	Smp_129640	140	-12	3 13	421 442	10	100.00%	100.00%
novel255	Smp_090420	148	-6.82	2 21	1086 1107	19	68.42%	78.95%
novel255	Smp_090430	148	-6.82	2 21	2518 2539	19	68.42%	78.95%
novel255	Smp_090450	140	-9.1	2 9	134 155	7	100.00%	100.00%
novel255	Smp_142360	150	-6.88	2 16	373 395	15	80.00%	80.00%
novel255	Smp_013060	147	-7.56	2 12	581 602	10	90.00%	90.00%
novel255	Smp_018250	156	-8.95	2 21	763 784	19	68.42%	73.68%
novel255	Smp_018250	151	-8.75	2 16	477 498	14	78.57%	78.57%
novel255	Smp_018250	150	-12.78	2 11	182 203	9	100.00%	100.00%
novel255	Smp_018580	145	-7.11	2 10	89 110	8	100.00%	100.00%
novel255	Smp_018610	141	-6.7	2 10	1 10	8	87.50%	100.00%
novel255	Smp_018640	149	-8.39	2 20	528 548	18	72.22%	72.22%
novel255	Smp_018690	149	-8.74	2 21	248 267	19	68.42%	73.68%
novel255	Smp_018980	145	-5.23	2 21	263 282	19	68.42%	68.42%
novel255	Smp_021340	157	-12.76	2 21	3822 3841	19	73.68%	78.95%
novel255	Smp_021340	145	-8.05	2 18	503 524	16	68.75%	68.75%
novel255	Smp_023710	145	-7.01	2 21	24 45	20	70.00%	70.00%
novel255	Smp_026320	143	-10.41	3 20	4792 4813	17	76.47%	76.47%
novel255	Smp_027040	147	-8.49	2 12	225 246	10	90.00%	90.00%
novel255	Smp_029160	151	-8.49	2 16	670 691	14	78.57%	78.57%
novel255	Smp_029160	142	-8.86	2 16	1512 1534	15	80.00%	86.67%
novel255	Smp_029230	145	-7.61	2 10	7 28	8	100.00%	100.00%
novel255	Smp_029730	143	-6.72	2 21	881 905	22	63.64%	63.64%
novel255	Smp_029890	141	-5.2	2 17	149 168	15	73.33%	73.33%
novel255	Smp_029940	150	-10.58	2 21	28 48	19	68.42%	73.68%
novel255	Smp_030300	145	-6.86	2 16	541 561	14	78.57%	78.57%
novel255	Smp_040710	140	-5.23	2 9	1 13	7	100.00%	100.00%
novel255	Smp_063480	142	-7.8	2 16	646 668	15	80.00%	86.67%
novel255	Smp_070680	141	-7.76	2 15	241 263	14	71.43%	78.57%
novel255	Smp_070710	160	-12.71	2 13	190 211	11	100.00%	100.00%
novel255	Smp_074020	148	-6.89	2 21	777 798	19	63.16%	68.42%
novel255	Smp_074950	143	-6.82	2 16	98 119	14	78.57%	85.71%
novel255	Smp_075130	140	-6.56	2 9	97 118	7	100.00%	100.00%
novel255	Smp_075140	140	-7.85	2 9	292 313	7	100.00%	100.00%
novel255	Smp_078780	148	-7.19	2 13	63 84	11	81.82%	90.91%
novel255	Smp_079770	140	-10.7	2 13	70 91	11	81.82%	100.00%
novel255	Smp_079840	151	-7.3	2 16	326 347	14	78.57%	78.57%
novel255	Smp_084540	147	-8.32	2 15	497 516	13	84.62%	84.62%
novel255	Smp_086600	147	-7.27	2 17	51 73	16	75.00%	75.00%
novel255	Smp_100090	144	-9.1	2 19	93 113	17	70.59%	70.59%
novel255	Smp_103210	156	-18.29	2 21	175 196	19	73.68%	84.21%
novel255	Smp_105930	142	-11.97	3 15	1565 1586	12	91.67%	91.67%
novel255	Smp_105970	156	-9.58	2 17	70 91	15	80.00%	80.00%
novel255	Smp_106050	144	-5.4	2 13	35 56	11	81.82%	81.82%
novel255	Smp_121930	162	-21.55	2 21	1065 1085	19	73.68%	84.21%
novel255	Smp_123490	152	-9.27	2 13	11 32	11	90.91%	90.91%
novel255	Smp_123630	155	-10.93	2 12	21 42	10	100.00%	100.00%
novel255	Smp_123630	147	-6.46	2 17	169 191	16	75.00%	75.00%
novel255	Smp_123630	146	-8.49	2 13	190 210	11	90.91%	90.91%
novel255	Smp_129430	141	-10.22	2 16	613 633	14	78.57%	92.86%
novel255	Smp_131600	147	-6.69	2 17	120 142	16	75.00%	75.00%
novel255	Smp_131600	147	-7.56	2 12	473 494	10	90.00%	90.00%
novel255	Smp_131870	144	-9.8	2 17	426 447	15	66.67%	73.33%
novel255	Smp_131870	140	-10.54	2 17	916 937	15	73.33%	80.00%
novel255	Smp_132210	154	-9.74	2 15	155 176	13	84.62%	84.62%
novel255	Smp_132520	140	-5.23	2 9	1564 1585	7	100.00%	100.00%
novel255	Smp_132540	146	-7.3	2 15	84 105	13	76.92%	76.92%
novel255	Smp_132540	146	-12.9	2 20	899 921	19	73.68%	78.95%
novel255	Smp_132590	141	-12.33	2 20	787 810	20	70.00%	80.00%
novel255	Smp_134850	144	-5.2	2 21	413 434	19	63.16%	63.16%
novel255	Smp_134870	147	-7.27	2 12	144 165	10	90.00%	90.00%
novel255	Smp_134910	143	-6.71	2 13	1809 1831	12	83.33%	83.33%
novel255	Smp_134910	142	-9.38	2 17	1272 1292	15	80.00%	86.67%
novel255	Smp_136330	154	-9.32	2 17	501 521	15	80.00%	86.67%
novel255	Smp_136400	146	-14.92	2 16	202 224	15	80.00%	93.33%
novel255	Smp_136410	145	-7.5	2 10	1236 1257	8	100.00%	100.00%
novel255	Smp_136410	140	-15.45	3 19	1493 1513	16	81.25%	81.25%
novel255	Smp_136410	140	-9.13	2 21	2360 2381	19	63.16%	73.68%
novel255	Smp_137890	157	-14.5	2 20	247 271	21	76.19%	76.19%
novel255	Smp_138310	156	-15.69	2 17	904 925	15	86.67%	93.33%
novel255	Smp_138320	148	-10.9	2 20	1231 1254	21	71.43%	71.43%
novel255	Smp_138430	148	-7.04	2 17	213 234	15	73.33%	73.33%
novel255	Smp_144360	154	-8.75	2 20	1574 1596	19	73.68%	73.68%
novel255	Smp_144360	151	-13.26	2 17	98 121	17	76.47%	76.47%
novel255	Smp_144360	150	-9.43	2 21	331 351	19	68.42%	73.68%
novel255	Smp_144360	147	-7.59	2 12	1134 1155	10	90.00%	90.00%
novel255	Smp_144380	143	-8.18	2 12	1379 1400	10	80.00%	90.00%
novel255	Smp_145890	145	-8.47	2 10	1 22	8	100.00%	100.00%
novel255	Smp_145930	146	-5.73	2 15	261 282	13	76.92%	76.92%
novel255	Smp_145980	141	-6.89	2 10	42 63	8	87.50%	100.00%
novel255	Smp_156350	154	-12.18	2 21	28 48	19	73.68%	73.68%
novel255	Smp_156370	151	-8.36	2 16	585 606	14	78.57%	78.57%
novel255	Smp_160810	143	-5.43	2 13	34 56	12	83.33%	83.33%
novel255	Smp_165280	158	-12.98	2 17	708 728	15	86.67%	86.67%
novel255	Smp_165280	140	-6.37	2 9	579 600	7	100.00%	100.00%
novel255	Smp_165280	140	-5.2	2 9	1050 1071	7	100.00%	100.00%
novel255	Smp_167880	161	-18.13	2 19	318 340	18	77.78%	83.33%
novel255	Smp_167920	164	-14.46	2 21	535 554	19	84.21%	84.21%
novel255	Smp_168200	140	-8.04	2 9	137 158	7	100.00%	100.00%
novel255	Smp_168800	140	-6.65	2 9	262 283	7	100.00%	100.00%
novel255	Smp_169210	141	-7.33	2 19	431 453	18	72.22%	77.78%
novel255	Smp_169780	147	-9.43	2 12	379 400	10	90.00%	90.00%
novel255	Smp_176910	140	-6.68	2 9	1 19	7	100.00%	100.00%
novel255	Smp_176970	148	-7.3	2 17	116 137	15	73.33%	73.33%
novel255	Smp_177000	145	-8.75	2 10	2146 2167	8	100.00%	100.00%
novel255	Smp_177040	141	-6.51	2 18	5 26	16	68.75%	81.25%
novel255	Smp_177190	141	-7.33	2 19	1256 1278	18	72.22%	77.78%
novel255	Smp_179700	147	-8.49	2 12	43 64	10	90.00%	90.00%
novel255	Smp_181300	143	-16.27	2 21	5 23	19	73.68%	84.21%
novel255	Smp_181490	140	-12.54	2 17	2048 2069	15	86.67%	86.67%
novel255	Smp_188330	147	-6.96	2 16	1339 1360	14	71.43%	78.57%
novel255	Smp_192780	143	-5.09	2 21	103 125	20	70.00%	75.00%
novel255	Smp_194710	146	-8.91	2 13	12478 12498	11	90.91%	90.91%
novel255	Smp_195150	148	-10.63	2 17	1360 1381	15	73.33%	73.33%
novel255	Smp_195150	147	-8.67	2 20	1292 1313	18	66.67%	66.67%
novel255	Smp_197370	162	-16.44	2 20	69 93	21	76.19%	76.19%
novel255	Smp_197640	162	-9.02	2 21	360 380	19	78.95%	78.95%
novel255	Smp_202120	146	-10.06	2 16	206 228	15	73.33%	80.00%
novel255	Smp_202140	161	-12.2	2 21	12607 12626	19	78.95%	78.95%
novel255	Smp_202140	151	-8.87	2 13	14323 14345	12	91.67%	91.67%
novel255	Smp_202140	144	-8.95	2 17	12021 12042	15	73.33%	86.67%
novel255	Smp_202260	154	-7.27	2 16	75 98	16	81.25%	81.25%
novel255	Smp_202300	144	-5.54	2 16	1145 1164	14	78.57%	78.57%
novel255	Smp_210730	162	-11.3	2 21	1946 1966	19	78.95%	78.95%
novel255	Smp_210730	145	-8.75	2 10	2670 2691	8	100.00%	100.00%
novel255	Smp_210730	141	-6.21	2 18	105 126	16	62.50%	68.75%
novel255	Smp_000160	150	-8.18	2 15	356 377	13	76.92%	84.62%
novel255	Smp_000220	145	-11.62	2 21	287 306	19	73.68%	78.95%
novel255	Smp_000240	160	-12.81	2 13	38 59	11	100.00%	100.00%
novel255	Smp_000340	143	-8.18	2 12	3357 3378	10	80.00%	90.00%
novel255	Smp_118830	156	-19.36	2 21	367 388	19	84.21%	89.47%
novel255	Smp_167630	140	-5.2	2 9	1 20	7	100.00%	100.00%
novel255	Smp_160000	144	-7.85	2 21	131 152	19	68.42%	73.68%
novel255	Smp_030710	140	-8.2	2 9	236 257	7	100.00%	100.00%
novel255	Smp_085410	140	-11.61	2 17	148 169	15	73.33%	80.00%
novel255	Smp_173440	150	-9.55	2 16	65 87	15	80.00%	80.00%
novel255	Smp_047720	153	-10.46	2 19	73 95	18	72.22%	77.78%
novel255	Smp_047720	141	-9.33	2 14	1630 1651	12	75.00%	75.00%
novel255	Smp_098890	157	-12.3	2 20	436 456	18	77.78%	77.78%
novel255	Smp_105690	155	-9.41	2 16	3753 3774	14	78.57%	85.71%
novel255	Smp_105690	153	-12.05	2 15	2774 2796	14	85.71%	85.71%
novel255	Smp_105690	140	-6.65	2 9	5225 5246	7	100.00%	100.00%
novel255	Smp_151740	145	-9.44	2 18	938 959	16	75.00%	81.25%
novel255	Smp_022130	148	-12.22	2 20	832 853	19	73.68%	73.68%
novel255	Smp_006920	140	-7.76	2 9	261 282	7	100.00%	100.00%
novel255	Smp_202440	162	-12.07	2 15	112 133	13	92.31%	92.31%
novel255	Smp_003000	153	-9.42	2 21	27 46	19	73.68%	73.68%
novel255	Smp_008710	140	-6.94	2 9	891 912	7	100.00%	100.00%
novel255	Smp_008830	147	-12.53	2 17	36 59	17	70.59%	76.47%
novel255	Smp_008860	141	-13.88	2 21	2174 2196	21	71.43%	76.19%
novel255	Smp_010850	144	-8.34	2 15	187 210	15	80.00%	80.00%
novel255	Smp_024650	146	-8.75	2 15	1 15	13	76.92%	76.92%
novel255	Smp_024660	155	-8.9	2 20	705 726	18	72.22%	72.22%
novel255	Smp_024660	140	-11.51	3 13	1 18	10	100.00%	100.00%
novel255	Smp_027340	145	-9.23	2 10	83 104	8	100.00%	100.00%
novel255	Smp_027450	146	-10.09	2 16	46 68	15	73.33%	80.00%
novel255	Smp_027550	140	-7.42	2 17	169 190	15	73.33%	80.00%
novel255	Smp_041760	146	-9.58	2 20	199 223	21	66.67%	66.67%
novel255	Smp_041820	147	-8.36	2 12	1551 1572	10	90.00%	90.00%
novel255	Smp_042020	140	-6.85	2 9	334 355	7	100.00%	100.00%
novel255	Smp_042990	161	-19.08	2 20	3208 3228	18	77.78%	83.33%
novel255	Smp_042990	143	-6.44	2 17	4155 4173	15	80.00%	80.00%
novel255	Smp_043100	143	-8.93	2 12	21 42	10	80.00%	90.00%
novel255	Smp_043170	156	-9.88	2 21	360 381	19	68.42%	73.68%
novel255	Smp_045500	144	-10.18	2 16	428 449	15	80.00%	80.00%
novel255	Smp_048690	149	-10.75	2 15	356 378	14	78.57%	85.71%
novel255	Smp_050470	151	-7.11	2 16	557 578	14	78.57%	78.57%
novel255	Smp_050740	146	-6.86	2 21	34 54	19	68.42%	68.42%
novel255	Smp_051920	154	-9.3	2 21	114 134	19	73.68%	73.68%
novel255	Smp_052290	147	-8.8	2 15	309 328	13	84.62%	84.62%
novel255	Smp_055210	151	-8.87	2 13	56 78	12	91.67%	91.67%
novel255	Smp_055670	140	-5.43	2 9	208 229	7	100.00%	100.00%
novel255	Smp_058880	159	-14.23	2 16	41 62	14	78.57%	92.86%
novel255	Smp_062550	146	-7.11	2 16	694 717	16	75.00%	75.00%
novel255	Smp_064020	151	-13.23	2 21	231 253	20	75.00%	80.00%
novel255	Smp_064050	154	-8.98	2 20	575 597	19	73.68%	73.68%
novel255	Smp_066930	140	-6.68	2 9	206 227	7	100.00%	100.00%
novel255	Smp_067010	154	-15.46	2 21	1118 1138	19	78.95%	84.21%
novel255	Smp_070200	143	-8.72	2 13	52 74	12	83.33%	83.33%
novel255	Smp_078710	155	-10.75	2 21	348 370	20	70.00%	75.00%
novel255	Smp_080100	150	-8.44	2 15	156 177	13	76.92%	84.62%
novel255	Smp_081650	161	-12.97	2 18	1614 1635	16	81.25%	81.25%
novel255	Smp_081650	145	-7.02	2 10	695 716	8	100.00%	100.00%
novel255	Smp_081650	141	-5.17	2 15	324 347	15	73.33%	73.33%
novel255	Smp_081650	140	-8.09	2 19	3341 3364	19	73.68%	78.95%
novel255	Smp_090150	145	-7.3	2 10	302 323	8	100.00%	100.00%
novel255	Smp_092280	143	-12.76	3 17	1 22	15	86.67%	86.67%
novel255	Smp_092320	140	-11.24	2 14	1745 1767	13	84.62%	92.31%
novel255	Smp_096780	148	-11.04	2 17	10417 10438	15	80.00%	86.67%
novel255	Smp_096780	147	-12.03	2 16	533 554	14	78.57%	92.86%
novel255	Smp_096780	146	-16.25	2 21	10686 10706	19	84.21%	84.21%
novel255	Smp_096780	140	-10.7	2 15	1136 1156	13	84.62%	92.31%
novel255	Smp_102650	147	-8.36	2 12	426 447	10	90.00%	90.00%
novel255	Smp_126450	143	-13.06	2 17	896 918	16	75.00%	87.50%
novel255	Smp_126800	141	-6.96	2 10	427 448	8	87.50%	100.00%
novel255	Smp_126910	158	-12.99	2 15	25 46	13	84.62%	92.31%
novel255	Smp_126910	140	-10.37	2 17	89 110	15	86.67%	86.67%
novel255	Smp_127040	157	-12.39	2 20	486 506	18	77.78%	77.78%
novel255	Smp_131030	143	-8.66	2 13	734 756	12	83.33%	83.33%
novel255	Smp_131160	144	-6.41	2 21	4767 4788	19	78.95%	78.95%
novel255	Smp_135530	145	-7.5	2 10	66 87	8	100.00%	100.00%
novel255	Smp_135580	156	-10.98	2 21	557 576	19	78.95%	78.95%
novel255	Smp_135590	156	-10.98	2 21	1664 1683	19	78.95%	78.95%
novel255	Smp_135590	141	-6.99	2 10	1 16	8	87.50%	100.00%
novel255	Smp_135600	156	-10.98	2 21	1840 1859	19	78.95%	78.95%
novel255	Smp_135600	141	-6.99	2 10	171 192	8	87.50%	100.00%
novel255	Smp_135630	140	-11.04	2 21	1781 1802	19	63.16%	73.68%
novel255	Smp_136970	151	-9.14	2 16	40 61	14	78.57%	78.57%
novel255	Smp_137060	140	-6.68	2 9	1 14	7	100.00%	100.00%
novel255	Smp_137070	147	-7.04	2 12	764 785	10	90.00%	90.00%
novel255	Smp_137080	148	-7.04	2 15	964 984	13	84.62%	84.62%
novel255	Smp_137170	151	-10.91	2 17	964 987	17	76.47%	76.47%
novel255	Smp_138690	145	-8.75	2 10	222 243	8	100.00%	100.00%
novel255	Smp_138710	143	-8.27	2 12	61 82	10	80.00%	90.00%
novel255	Smp_143150	140	-8.42	3 21	448 469	18	72.22%	72.22%
novel255	Smp_144920	142	-7.37	2 16	47 69	15	80.00%	86.67%
novel255	Smp_144970	147	-7.5	2 12	170 191	10	90.00%	90.00%
novel255	Smp_144990	157	-8.49	2 20	564 584	18	77.78%	77.78%
novel255	Smp_145040	147	-7.01	2 12	593 614	10	90.00%	90.00%
novel255	Smp_145140	140	-5.43	2 9	594 615	7	100.00%	100.00%
novel255	Smp_145470	143	-8.56	2 21	230 252	20	70.00%	75.00%
novel255	Smp_145540	147	-8.05	2 16	19 38	14	85.71%	85.71%
novel255	Smp_149100	145	-9.11	2 10	120 141	8	100.00%	100.00%
novel255	Smp_149270	143	-5.52	2 16	149 170	14	71.43%	71.43%
novel255	Smp_149280	140	-5.43	2 9	785 806	7	100.00%	100.00%
novel255	Smp_150020	146	-8.25	2 13	906 926	11	90.91%	90.91%
novel255	Smp_150060	147	-8.69	2 13	240 262	12	83.33%	91.67%
novel255	Smp_150080	143	-8.05	2 12	403 424	10	80.00%	90.00%
novel255	Smp_151010	140	-5.85	2 21	140 161	19	63.16%	73.68%
novel255	Smp_151500	154	-6.91	2 15	83 104	13	84.62%	84.62%
novel255	Smp_151500	145	-9.61	2 10	444 465	8	100.00%	100.00%
novel255	Smp_151540	140	-7.25	2 17	412 433	15	73.33%	80.00%
novel255	Smp_151840	154	-12.1	2 21	15 35	19	68.42%	78.95%
novel255	Smp_153820	146	-5.69	2 16	250 272	15	73.33%	80.00%
novel255	Smp_156640	148	-9.06	2 14	2690 2712	13	84.62%	84.62%
novel255	Smp_156640	144	-9.65	2 21	805 826	19	78.95%	78.95%
novel255	Smp_158360	159	-13.56	2 16	70 91	14	85.71%	85.71%
novel255	Smp_159670	140	-6.94	2 9	615 636	7	100.00%	100.00%
novel255	Smp_159690	165	-14.38	2 18	50 71	16	81.25%	87.50%
novel255	Smp_165350	146	-11.64	2 21	1627 1650	21	71.43%	80.95%
novel255	Smp_173100	146	-16.36	2 21	2365 2385	19	73.68%	78.95%
novel255	Smp_180790	146	-8.96	2 12	323 345	11	90.91%	90.91%
novel255	Smp_192490	140	-7.25	2 17	1387 1408	15	73.33%	80.00%
novel255	Smp_198120	147	-8.69	2 13	426 448	12	83.33%	91.67%
novel255	Smp_202600	143	-15.88	2 20	108 129	18	66.67%	77.78%
novel255	Smp_211000	144	-5.38	2 13	1965 1986	11	81.82%	81.82%
novel255	Smp_211020	163	-10.4	2 20	29 50	18	77.78%	77.78%
novel255	Smp_213060	143	-6.96	2 12	1 11	10	80.00%	90.00%
novel255	Smp_213450	140	-6.68	2 9	57 78	7	100.00%	100.00%
novel255	Smp_049760	151	-8.49	2 16	163 184	14	78.57%	78.57%
novel255	Smp_049930	158	-8.24	2 17	81 101	15	86.67%	86.67%
novel255	Smp_103530	145	-7.27	2 10	136 157	8	100.00%	100.00%
novel255	Smp_148900	147	-6.63	2 17	449 471	16	75.00%	75.00%
novel255	Smp_149000	144	-8.9	2 16	242 263	15	80.00%	80.00%
novel255	Smp_149060	140	-7.8	2 9	2135 2156	7	100.00%	100.00%
novel255	Smp_198220	140	-7.8	2 9	121 142	7	100.00%	100.00%
novel255	Smp_026190	147	-7.8	2 16	18 39	14	71.43%	78.57%
novel255	Smp_043570	150	-9.32	2 16	575 597	15	80.00%	80.00%
novel255	Smp_043670	151	-11.15	2 14	4985 5005	12	91.67%	91.67%
novel255	Smp_058140	141	-7.56	2 16	325 345	14	71.43%	78.57%
novel255	Smp_058160	141	-6.68	2 20	57 77	18	66.67%	66.67%
novel255	Smp_064330	148	-7.27	2 17	2601 2622	15	73.33%	73.33%
novel255	Smp_064330	142	-17.37	2 20	187 205	18	77.78%	83.33%
novel255	Smp_064330	140	-7.62	2 17	5433 5454	15	73.33%	80.00%
novel255	Smp_064430	149	-9.41	2 15	164 186	14	78.57%	85.71%
novel255	Smp_069870	140	-6.65	2 9	619 640	7	100.00%	100.00%
novel255	Smp_107750	150	-7.91	2 16	1633 1655	15	80.00%	80.00%
novel255	Smp_109300	150	-7.91	2 16	28241 28263	15	80.00%	80.00%
novel255	Smp_136240	144	-10.7	2 19	1013 1033	17	70.59%	70.59%
novel255	Smp_136300	160	-12.74	2 13	229 250	11	100.00%	100.00%
novel255	Smp_136300	154	-8.49	2 20	1093 1115	19	73.68%	73.68%
novel255	Smp_136300	150	-16.39	2 20	481 505	21	66.67%	71.43%
novel255	Smp_136300	149	-8.41	2 15	404 427	15	80.00%	80.00%
novel255	Smp_136320	140	-8	2 9	147 168	7	100.00%	100.00%
novel255	Smp_143710	143	-6.68	2 16	666 687	14	71.43%	71.43%
novel255	Smp_143920	147	-8.36	2 12	226 247	10	90.00%	90.00%
novel255	Smp_143930	148	-16.68	2 20	4371 4390	18	77.78%	83.33%
novel255	Smp_143930	146	-5.23	2 15	8675 8696	13	76.92%	76.92%
novel255	Smp_143930	141	-5.69	2 20	151 171	18	66.67%	66.67%
novel255	Smp_143960	146	-6.88	2 15	260 281	13	76.92%	76.92%
novel255	Smp_145660	150	-9.32	2 16	284 306	15	80.00%	80.00%
novel255	Smp_154510	140	-14.02	2 17	781 802	15	66.67%	86.67%
novel255	Smp_154510	140	-11.72	2 21	3834 3855	19	63.16%	73.68%
novel255	Smp_154510	140	-6.68	2 9	3880 3901	7	100.00%	100.00%
novel255	Smp_154520	140	-14.02	2 17	1058 1079	15	66.67%	86.67%
novel255	Smp_154520	140	-11.72	2 21	4111 4132	19	63.16%	73.68%
novel255	Smp_154520	140	-6.68	2 9	4157 4178	7	100.00%	100.00%
novel255	Smp_155170	143	-11.26	2 16	336 357	14	78.57%	85.71%
novel255	Smp_159210	145	-7.19	2 16	1048 1068	14	78.57%	78.57%
novel255	Smp_169320	147	-10.15	2 16	35 56	14	71.43%	78.57%
novel255	Smp_169320	146	-8.64	2 16	283 305	15	73.33%	80.00%
novel255	Smp_173240	152	-11.78	2 21	80 101	19	68.42%	84.21%
novel255	Smp_179340	151	-9.26	2 13	280 302	12	91.67%	91.67%
novel255	Smp_192400	160	-8.36	2 21	3764 3785	19	73.68%	73.68%
novel255	Smp_192400	152	-10.41	2 18	2170 2194	19	73.68%	73.68%
novel255	Smp_157260	163	-12.3	2 20	245 266	18	77.78%	77.78%
novel255	Smp_159380	151	-7.1	2 16	286 307	14	78.57%	78.57%
novel255	Smp_013210	141	-9.86	2 15	236 261	17	70.59%	70.59%
novel255	Smp_129310	159	-17.06	2 20	712 733	18	72.22%	77.78%
novel255	Smp_143370	154	-7.27	2 15	8352 8373	13	84.62%	84.62%
novel255	Smp_143370	147	-9.88	2 16	6346 6367	14	78.57%	92.86%
novel255	Smp_143370	144	-11.27	2 13	3349 3370	11	90.91%	100.00%
novel255	Smp_143370	140	-8.79	2 17	2259 2280	15	73.33%	80.00%
novel255	Smp_002010	145	-7.85	2 15	66 89	15	73.33%	80.00%
novel255	Smp_002010	143	-15.83	2 20	526 547	18	72.22%	88.89%
novel255	Smp_012010	147	-13.61	2 20	14827 14848	18	83.33%	83.33%
novel255	Smp_012010	146	-13.25	2 15	5472 5493	13	84.62%	92.31%
novel255	Smp_012010	141	-12.46	2 21	12470 12491	20	70.00%	80.00%
novel255	Smp_012010	140	-6.33	2 9	8658 8679	7	100.00%	100.00%
novel255	Smp_016670	153	-10.94	2 21	50 69	19	73.68%	73.68%
novel255	Smp_016680	140	-8.23	2 9	617 638	7	100.00%	100.00%
novel255	Smp_016920	151	-9.78	2 14	3541 3561	12	91.67%	91.67%
novel255	Smp_050920	150	-7.27	2 16	1 16	15	80.00%	80.00%
novel255	Smp_052740	143	-6.93	2 12	293 314	10	80.00%	90.00%
novel255	Smp_059690	144	-9.33	2 18	3114 3137	18	66.67%	72.22%
novel255	Smp_063060	155	-16.57	2 20	533 554	18	77.78%	83.33%
novel255	Smp_074190	141	-7.19	2 10	98 119	8	87.50%	100.00%
novel255	Smp_074400	147	-16.63	2 18	584 608	19	78.95%	84.21%
novel255	Smp_077850	162	-14.76	2 21	88 108	19	78.95%	78.95%
novel255	Smp_078550	148	-8.13	2 16	186 205	14	78.57%	85.71%
novel255	Smp_078560	140	-8.04	2 9	118 139	7	100.00%	100.00%
novel255	Smp_087940	151	-8.49	2 16	487 508	14	78.57%	78.57%
novel255	Smp_123080	158	-12.48	2 16	519 541	15	86.67%	86.67%
novel255	Smp_123640	146	-8.49	2 13	1348 1368	11	90.91%	90.91%
novel255	Smp_127140	146	-15.32	2 19	1449 1470	17	64.71%	88.24%
novel255	Smp_127140	146	-8.87	2 21	2562 2586	22	68.18%	68.18%
novel255	Smp_127160	140	-5.43	2 9	625 646	7	100.00%	100.00%
novel255	Smp_131260	159	-7.3	2 16	2625 2646	14	85.71%	85.71%
novel255	Smp_131260	142	-10.61	2 21	1714 1737	21	66.67%	80.95%
novel255	Smp_131310	140	-6.68	2 9	116 137	7	100.00%	100.00%
novel255	Smp_138880	150	-7.03	2 16	55 79	17	76.47%	76.47%
novel255	Smp_141450	143	-7.28	2 13	1799 1821	12	83.33%	83.33%
novel255	Smp_141980	147	-6.54	2 16	58 79	14	71.43%	78.57%
novel255	Smp_141980	144	-10.65	2 13	639 660	11	90.91%	100.00%
novel255	Smp_149360	146	-8.75	2 15	87 108	13	76.92%	76.92%
novel255	Smp_149370	140	-9	2 9	699 720	7	100.00%	100.00%
novel255	Smp_156240	140	-5.43	2 9	145 166	7	100.00%	100.00%
novel255	Smp_159620	140	-10.73	2 15	1536 1556	13	84.62%	92.31%
novel255	Smp_161620	154	-8.03	2 16	13981 14004	16	81.25%	81.25%
novel255	Smp_161620	152	-11.21	2 19	11481 11505	20	75.00%	75.00%
novel255	Smp_162190	141	-6.8	2 10	292 313	8	87.50%	100.00%
novel255	Smp_162230	154	-11.26	2 18	585 606	17	82.35%	82.35%
novel255	Smp_162260	144	-6.7	2 21	140 161	19	57.89%	68.42%
novel255	Smp_162310	152	-10.11	2 17	139 160	15	73.33%	80.00%
novel255	Smp_163970	141	-14.04	3 20	1586 1606	17	76.47%	82.35%
novel255	Smp_164020	154	-10.48	2 15	2631 2652	13	84.62%	84.62%
novel255	Smp_164020	148	-9.3	2 15	4634 4654	13	84.62%	84.62%
novel255	Smp_164030	141	-12.03	2 19	377 399	18	72.22%	77.78%
novel255	Smp_164050	140	-5.23	2 9	244 265	7	100.00%	100.00%
novel255	Smp_169950	160	-8.92	2 21	612 633	19	73.68%	73.68%
novel255	Smp_172240	145	-6.88	2 10	23 44	8	100.00%	100.00%
novel255	Smp_173330	140	-10.21	2 9	360 381	7	100.00%	100.00%
novel255	Smp_173340	143	-11.32	2 21	138 161	21	66.67%	76.19%
novel255	Smp_173340	140	-14.49	2 21	315 337	20	80.00%	80.00%
novel255	Smp_174180	145	-7.18	2 15	363 385	14	78.57%	78.57%
novel255	Smp_179290	147	-6.9	2 20	568 589	18	66.67%	66.67%
novel255	Smp_183070	150	-8.49	2 20	54 76	19	68.42%	73.68%
novel255	Smp_188510	144	-10.02	2 21	366 387	19	68.42%	73.68%
novel255	Smp_203210	154	-12.97	2 16	649 671	15	80.00%	86.67%
novel255	Smp_212310	147	-10.72	2 21	1577 1601	22	63.64%	68.18%
novel255	Smp_212310	140	-11.18	2 9	995 1016	7	100.00%	100.00%
novel255	Smp_010620	143	-9.27	2 16	664 685	14	78.57%	85.71%
novel255	Smp_031690	140	-13.37	2 20	26 51	22	72.73%	77.27%
novel255	Smp_031730	146	-11.32	2 21	223 243	19	73.68%	78.95%
novel255	Smp_033110	140	-5.23	2 9	4 25	7	100.00%	100.00%
novel255	Smp_033150	140	-6.21	2 9	37 58	7	100.00%	100.00%
novel255	Smp_097320	143	-9.45	2 16	551 572	14	64.29%	78.57%
novel255	Smp_118970	160	-13.04	2 17	400 421	15	80.00%	86.67%
novel255	Smp_127730	150	-12.17	2 17	248 272	18	77.78%	77.78%
novel255	Smp_127860	148	-8.49	2 15	2378 2398	13	84.62%	84.62%
novel255	Smp_127880	151	-7.24	2 16	430 451	14	78.57%	78.57%
novel255	Smp_130260	143	-6.25	2 16	11 32	14	78.57%	85.71%
novel255	Smp_134490	144	-5.3	2 16	40 59	14	78.57%	78.57%
novel255	Smp_134560	149	-12.32	2 16	4119 4139	14	78.57%	85.71%
novel255	Smp_134560	145	-6.65	2 15	2226 2248	14	78.57%	78.57%
novel255	Smp_134560	142	-6.18	2 21	6057 6077	19	68.42%	78.95%
novel255	Smp_134580	147	-8.58	2 12	87 108	10	90.00%	90.00%
novel255	Smp_139330	149	-17.16	2 20	1702 1722	18	77.78%	83.33%
novel255	Smp_139330	143	-7.68	2 21	897 919	20	70.00%	75.00%
novel255	Smp_140100	146	-7.79	2 13	213 233	11	90.91%	90.91%
novel255	Smp_140100	142	-15.55	2 15	1035 1056	13	76.92%	92.31%
novel255	Smp_140110	143	-14.87	2 21	1094 1117	21	66.67%	76.19%
novel255	Smp_140110	142	-12.35	2 19	570 591	17	70.59%	76.47%
novel255	Smp_165740	152	-17.62	2 21	55 76	19	73.68%	78.95%
novel255	Smp_165740	140	-6.68	2 9	71 92	7	100.00%	100.00%
novel255	Smp_173940	160	-13.04	2 17	1705 1726	15	80.00%	86.67%
novel255	Smp_173940	140	-8.99	2 21	490 511	19	63.16%	73.68%
novel255	Smp_198380	142	-7.59	3 21	485 505	18	77.78%	77.78%
novel255	Smp_198380	140	-5.43	2 9	179 200	7	100.00%	100.00%
novel255	Smp_203290	141	-6.1	2 15	1561 1584	15	73.33%	73.33%
novel255	Smp_212350	149	-11.89	2 19	4900 4922	18	77.78%	83.33%
novel255	Smp_212350	141	-6.99	2 10	2953 2974	8	87.50%	100.00%
novel255	Smp_214090	146	-6.7	2 16	90 112	15	73.33%	80.00%
novel255	Smp_041280	143	-5.2	2 21	666 690	22	63.64%	63.64%
novel255	Smp_041370	146	-7.18	2 16	1083 1106	16	75.00%	75.00%
novel255	Smp_041570	141	-8.39	2 15	2091 2113	14	71.43%	78.57%
novel255	Smp_144650	147	-7.01	2 12	286 307	10	90.00%	90.00%
novel255	Smp_144810	141	-6.8	2 10	2649 2670	8	87.50%	100.00%
novel255	Smp_144810	140	-5.43	2 9	975 996	7	100.00%	100.00%
novel255	Smp_006230	140	-5.2	2 9	1149 1170	7	100.00%	100.00%
novel255	Smp_006240	140	-5.2	2 9	811 832	7	100.00%	100.00%
novel255	Smp_006320	153	-13.07	2 20	52 72	18	72.22%	77.78%
novel255	Smp_006320	145	-7.5	2 10	578 599	8	100.00%	100.00%
novel255	Smp_007450	152	-16.36	2 21	929 951	21	76.19%	76.19%
novel255	Smp_011680	151	-11.96	2 16	612 633	14	85.71%	92.86%
novel255	Smp_011690	141	-7.19	2 10	92 113	8	87.50%	100.00%
novel255	Smp_011740	140	-5.09	2 9	1 8	7	100.00%	100.00%
novel255	Smp_012110	143	-7.55	2 17	612 635	17	70.59%	70.59%
novel255	Smp_012200	147	-8.36	2 12	744 765	10	90.00%	90.00%
novel255	Smp_012200	142	-6.65	2 15	195 216	13	69.23%	76.92%
novel255	Smp_012200	140	-6.24	2 21	408 429	19	63.16%	73.68%
novel255	Smp_015510	140	-5.4	2 9	246 267	7	100.00%	100.00%
novel255	Smp_015530	140	-5.23	2 9	662 683	7	100.00%	100.00%
novel255	Smp_015880	150	-9.32	2 16	16 39	16	75.00%	81.25%
novel255	Smp_017080	141	-12.6	3 21	439 458	18	77.78%	77.78%
novel255	Smp_017730	145	-14.2	3 14	1514 1535	11	100.00%	100.00%
novel255	Smp_018170	143	-8.27	2 12	271 292	10	80.00%	90.00%
novel255	Smp_019610	152	-15.55	2 21	1768 1795	25	72.00%	76.00%
novel255	Smp_021540	140	-5.2	2 9	310 331	7	100.00%	100.00%
novel255	Smp_021600	150	-7.65	2 16	138 160	15	80.00%	80.00%
novel255	Smp_024000	145	-8.75	2 10	265 286	8	100.00%	100.00%
novel255	Smp_024010	141	-10.99	2 20	24 44	18	72.22%	77.78%
novel255	Smp_024140	154	-10.77	2 15	49 70	13	84.62%	84.62%
novel255	Smp_024370	150	-13.6	2 19	149 170	17	70.59%	70.59%
novel255	Smp_024370	149	-8.25	2 17	47 66	15	80.00%	80.00%
novel255	Smp_024390	148	-8.78	2 17	421 442	15	73.33%	73.33%
novel255	Smp_025160	147	-9.26	2 17	473 495	16	68.75%	81.25%
novel255	Smp_025160	140	-5.43	2 9	8 29	7	100.00%	100.00%
novel255	Smp_025360	150	-11.96	2 16	269 291	15	73.33%	86.67%
novel255	Smp_025510	140	-8.38	2 17	906 927	15	73.33%	80.00%
novel255	Smp_026400	148	-6.53	2 17	121 142	15	73.33%	73.33%
novel255	Smp_026510	146	-8.64	2 12	1242 1264	11	90.91%	90.91%
novel255	Smp_028690	140	-7.18	2 9	597 618	7	100.00%	100.00%
novel255	Smp_031070	151	-6.76	2 16	947 968	14	78.57%	78.57%
novel255	Smp_031270	150	-7.8	2 21	38 61	21	71.43%	71.43%
novel255	Smp_031360	142	-6.79	2 16	211 233	15	73.33%	73.33%
novel255	Smp_032280	155	-12.62	2 18	10232 10252	16	81.25%	81.25%
novel255	Smp_032280	153	-11.37	2 19	3654 3676	18	66.67%	83.33%
novel255	Smp_032280	143	-5.82	2 13	11733 11755	12	83.33%	83.33%
novel255	Smp_032320	140	-6.68	2 9	23 44	7	100.00%	100.00%
novel255	Smp_032480	144	-13.15	2 13	700 721	11	90.91%	100.00%
novel255	Smp_032920	144	-5.43	2 16	761 780	14	78.57%	78.57%
novel255	Smp_033020	147	-10.49	2 15	17 36	13	84.62%	84.62%
novel255	Smp_033050	140	-7.78	2 17	569 590	15	73.33%	80.00%
novel255	Smp_037960	143	-6.92	2 16	78 99	14	78.57%	85.71%
novel255	Smp_038240	142	-8.3	2 21	58 81	21	71.43%	76.19%
novel255	Smp_038560	144	-15.35	2 19	6938 6962	20	75.00%	80.00%
novel255	Smp_039870	148	-9.11	2 14	427 449	13	84.62%	84.62%
novel255	Smp_039870	145	-5.2	2 16	2742 2762	14	78.57%	78.57%
novel255	Smp_039870	144	-5.43	2 13	1500 1521	11	81.82%	81.82%
novel255	Smp_042650	156	-8.13	2 18	73 96	18	77.78%	77.78%
novel255	Smp_045990	146	-7.35	2 15	88 109	13	76.92%	76.92%
novel255	Smp_048560	160	-12.78	2 21	205 226	19	73.68%	73.68%
novel255	Smp_048680	143	-5.91	2 16	117 138	14	71.43%	71.43%
novel255	Smp_054320	145	-8.1	2 21	70 89	19	68.42%	68.42%
novel255	Smp_055810	156	-12.38	2 21	5134 5155	19	68.42%	73.68%
novel255	Smp_055810	153	-13.94	2 21	1606 1633	25	72.00%	72.00%
novel255	Smp_055810	152	-7.27	2 13	392 413	11	90.91%	90.91%
novel255	Smp_055810	140	-5.23	2 9	3442 3463	7	100.00%	100.00%
novel255	Smp_056360	154	-19.52	2 21	3677 3700	21	76.19%	85.71%
novel255	Smp_056360	150	-7.15	2 16	1 18	17	76.47%	76.47%
novel255	Smp_056360	140	-7.76	2 21	2545 2566	19	63.16%	73.68%
novel255	Smp_058170	141	-7.43	2 10	255 276	8	87.50%	100.00%
novel255	Smp_058320	145	-6.95	2 15	30 52	14	78.57%	78.57%
novel255	Smp_058730	140	-5.2	2 9	1 15	7	100.00%	100.00%
novel255	Smp_061920	159	-11.58	2 21	564 586	20	75.00%	75.00%
novel255	Smp_064590	142	-5.84	2 16	21 43	15	73.33%	73.33%
novel255	Smp_064650	147	-8.61	2 12	178 199	10	90.00%	90.00%
novel255	Smp_065840	141	-6.68	2 14	324 345	12	75.00%	75.00%
novel255	Smp_070340	140	-6.68	2 9	122 143	7	100.00%	100.00%
novel255	Smp_071630	149	-11.24	2 17	1036 1057	16	81.25%	81.25%
novel255	Smp_071640	145	-5.2	2 16	49 69	14	78.57%	78.57%
novel255	Smp_074710	150	-7.82	2 17	1164 1184	15	80.00%	80.00%
novel255	Smp_076050	151	-7.5	2 16	420 441	14	78.57%	78.57%
novel255	Smp_078270	145	-7.19	2 16	15 35	14	78.57%	78.57%
novel255	Smp_079140	144	-11.68	2 21	268 289	19	68.42%	73.68%
novel255	Smp_080030	145	-8.75	2 10	201 222	8	100.00%	100.00%
novel255	Smp_087980	146	-7.31	2 17	294 319	19	73.68%	73.68%
novel255	Smp_088360	140	-8.16	2 19	220 243	19	73.68%	78.95%
novel255	Smp_088380	140	-12.52	3 17	6348 6369	14	78.57%	85.71%
novel255	Smp_088380	140	-6.79	2 9	8793 8814	7	100.00%	100.00%
novel255	Smp_093760	143	-8.44	2 13	1184 1206	12	83.33%	83.33%
novel255	Smp_095130	140	-7.53	2 9	34 55	7	100.00%	100.00%
novel255	Smp_095190	140	-7.27	2 9	398 419	7	100.00%	100.00%
novel255	Smp_095580	147	-8.75	2 12	194 215	10	90.00%	90.00%
novel255	Smp_096420	147	-8.36	2 12	869 890	10	90.00%	90.00%
novel255	Smp_097820	154	-11.31	2 17	5270 5293	17	82.35%	82.35%
novel255	Smp_097820	141	-6.65	2 17	2116 2135	15	73.33%	73.33%
novel255	Smp_097830	145	-8.98	2 17	3232 3253	16	75.00%	81.25%
novel255	Smp_099030	144	-9.14	2 18	329 351	17	70.59%	70.59%
novel255	Smp_101970	160	-13	2 13	195 216	11	100.00%	100.00%
novel255	Smp_102330	149	-7.99	2 21	156 175	19	68.42%	73.68%
novel255	Smp_103100	142	-5.84	2 11	321 342	9	88.89%	88.89%
novel255	Smp_104210	141	-10.35	2 14	236 257	12	83.33%	91.67%
novel255	Smp_107200	140	-6.05	2 9	461 482	7	100.00%	100.00%
novel255	Smp_128360	140	-10.7	2 13	206 227	11	81.82%	100.00%
novel255	Smp_130570	155	-8.72	2 21	155 178	21	71.43%	71.43%
novel255	Smp_130800	145	-7.5	2 10	25 46	8	100.00%	100.00%
novel255	Smp_131940	154	-8.49	2 21	147 167	19	73.68%	73.68%
novel255	Smp_131940	144	-11.62	2 13	125 146	11	90.91%	100.00%
novel255	Smp_132010	151	-9.91	2 21	204 226	20	70.00%	70.00%
novel255	Smp_132050	142	-14.43	2 20	543 565	19	68.42%	78.95%
novel255	Smp_132050	141	-9.37	2 20	904 924	18	66.67%	66.67%
novel255	Smp_132080	154	-7.01	2 21	12 32	19	73.68%	73.68%
novel255	Smp_133750	146	-5.61	2 15	1487 1508	13	76.92%	76.92%
novel255	Smp_133790	148	-13.77	3 21	373 394	18	72.22%	83.33%
novel255	Smp_133830	140	-6.7	2 9	377 398	7	100.00%	100.00%
novel255	Smp_134140	140	-11.08	2 17	2314 2335	15	73.33%	80.00%
novel255	Smp_134180	140	-5.17	2 9	1232 1253	7	100.00%	100.00%
novel255	Smp_135200	144	-12.32	2 20	238 264	23	69.57%	69.57%
novel255	Smp_136480	152	-9.07	2 21	855 876	19	68.42%	68.42%
novel255	Smp_136520	140	-8.92	2 9	74 95	7	100.00%	100.00%
novel255	Smp_139090	146	-11.87	2 19	2146 2167	17	70.59%	82.35%
novel255	Smp_139090	140	-11.82	3 19	2195 2215	16	81.25%	81.25%
novel255	Smp_139930	140	-6.19	2 9	249 270	7	100.00%	100.00%
novel255	Smp_140280	158	-13.85	2 15	4129 4150	13	84.62%	92.31%
novel255	Smp_140280	140	-5.2	2 9	4322 4343	7	100.00%	100.00%
novel255	Smp_142320	146	-8.36	2 15	353 374	13	76.92%	76.92%
novel255	Smp_142770	152	-12.82	2 18	2163 2185	17	76.47%	76.47%
novel255	Smp_142770	147	-8.42	2 17	5269 5291	16	75.00%	75.00%
novel255	Smp_142770	140	-5.2	2 9	4204 4225	7	100.00%	100.00%
novel255	Smp_142930	160	-9.15	2 21	222 243	19	73.68%	73.68%
novel255	Smp_143070	145	-7.27	2 10	918 939	8	100.00%	100.00%
novel255	Smp_143070	141	-11.77	3 16	1067 1087	13	92.31%	92.31%
novel255	Smp_143830	152	-13.58	2 15	2187 2207	13	84.62%	92.31%
novel255	Smp_143830	145	-11.04	2 16	133 153	14	85.71%	92.86%
novel255	Smp_145650	142	-7.5	2 17	1281 1301	15	73.33%	73.33%
novel255	Smp_146440	143	-9.22	2 16	231 252	14	71.43%	71.43%
novel255	Smp_147400	155	-12.06	2 12	147 168	10	100.00%	100.00%
novel255	Smp_147400	155	-9.96	2 21	1336 1358	20	70.00%	75.00%
novel255	Smp_147400	143	-5.57	2 16	11 32	14	78.57%	85.71%
novel255	Smp_147400	140	-13.6	3 17	853 874	14	78.57%	85.71%
novel255	Smp_147500	143	-12.47	2 13	63 85	12	83.33%	83.33%
novel255	Smp_148180	141	-10.71	2 21	404 426	21	71.43%	76.19%
novel255	Smp_148200	151	-7.04	2 16	694 715	14	78.57%	78.57%
novel255	Smp_149780	148	-10.47	2 16	251 272	15	80.00%	86.67%
novel255	Smp_153110	153	-9.37	2 16	1443 1463	14	85.71%	85.71%
novel255	Smp_153110	140	-6.65	2 9	1200 1221	7	100.00%	100.00%
novel255	Smp_153520	141	-8.37	2 15	103 126	15	73.33%	73.33%
novel255	Smp_154010	140	-5.43	2 9	180 201	7	100.00%	100.00%
novel255	Smp_157010	148	-7.44	2 14	642 664	13	84.62%	84.62%
novel255	Smp_157020	154	-6.91	2 15	1110 1131	13	84.62%	84.62%
novel255	Smp_157020	154	-6.91	2 15	3538 3559	13	84.62%	84.62%
novel255	Smp_157020	154	-6.91	2 15	5964 5985	13	84.62%	84.62%
novel255	Smp_157020	154	-6.91	2 15	8390 8411	13	84.62%	84.62%
novel255	Smp_157020	154	-6.91	2 15	10816 10837	13	84.62%	84.62%
novel255	Smp_157220	144	-6.99	2 18	136 158	17	70.59%	70.59%
novel255	Smp_157650	147	-6.65	2 20	680 701	18	66.67%	66.67%
novel255	Smp_157770	144	-6.05	2 16	501 520	14	78.57%	78.57%
novel255	Smp_157790	143	-7.25	2 13	3114 3136	12	83.33%	83.33%
novel255	Smp_157810	143	-6.79	2 17	48 66	15	80.00%	80.00%
novel255	Smp_159120	140	-5.66	2 9	233 254	7	100.00%	100.00%
novel255	Smp_159490	143	-6.93	2 12	321 342	10	80.00%	90.00%
novel255	Smp_161140	146	-7.53	2 13	1141 1161	11	90.91%	90.91%
novel255	Smp_161140	145	-5.2	2 21	773 792	19	68.42%	68.42%
novel255	Smp_161890	155	-10.9	2 12	362 383	10	100.00%	100.00%
novel255	Smp_161890	150	-17.06	2 15	233 254	13	84.62%	100.00%
novel255	Smp_161900	146	-8.62	2 16	9762 9784	15	73.33%	80.00%
novel255	Smp_161900	143	-8.73	2 18	1698 1722	19	68.42%	73.68%
novel255	Smp_162900	144	-19.38	2 21	802 823	19	73.68%	84.21%
novel255	Smp_162900	142	-8.72	2 11	1165 1186	9	88.89%	88.89%
novel255	Smp_162900	140	-5.43	2 9	113 134	7	100.00%	100.00%
novel255	Smp_162900	140	-5.4	2 9	1345 1366	7	100.00%	100.00%
novel255	Smp_162900	140	-6.68	2 9	1502 1523	7	100.00%	100.00%
novel255	Smp_162910	151	-13.49	2 20	321 340	18	77.78%	77.78%
novel255	Smp_162920	147	-10.87	2 18	618 638	16	75.00%	75.00%
novel255	Smp_162920	141	-15.65	2 14	3770 3791	12	75.00%	100.00%
novel255	Smp_163760	140	-9.89	2 21	17 36	19	73.68%	78.95%
novel255	Smp_163790	141	-12.17	2 19	1243 1265	18	66.67%	83.33%
novel255	Smp_167790	144	-15.16	3 21	2037 2058	18	72.22%	77.78%
novel255	Smp_168610	144	-5.17	2 13	65 86	11	81.82%	81.82%
novel255	Smp_170080	146	-10.29	2 12	1043 1065	11	90.91%	90.91%
novel255	Smp_170250	140	-12.45	2 13	1947 1968	11	81.82%	100.00%
novel255	Smp_170260	140	-12.52	3 17	3762 3783	14	78.57%	85.71%
novel255	Smp_170260	140	-6.79	2 9	6207 6228	7	100.00%	100.00%
novel255	Smp_171380	146	-13.9	3 16	803 825	14	92.86%	92.86%
novel255	Smp_171390	160	-9.11	2 21	11 32	19	73.68%	73.68%
novel255	Smp_171390	146	-13.9	3 16	2654 2676	14	92.86%	92.86%
novel255	Smp_171590	147	-8.49	2 12	1154 1175	10	90.00%	90.00%
novel255	Smp_171630	143	-8.05	2 12	228 249	10	80.00%	90.00%
novel255	Smp_171680	154	-13.7	2 20	167 190	20	70.00%	75.00%
novel255	Smp_171680	147	-8.8	2 20	583 604	18	72.22%	77.78%
novel255	Smp_171680	144	-5.4	2 16	453 474	15	80.00%	80.00%
novel255	Smp_171920	155	-10.93	2 12	427 448	10	100.00%	100.00%
novel255	Smp_173550	152	-15.55	2 21	2034 2061	25	72.00%	76.00%
novel255	Smp_173730	148	-11.43	2 17	284 305	15	73.33%	73.33%
novel255	Smp_173900	146	-7.31	2 17	1005 1030	19	73.68%	73.68%
novel255	Smp_173900	141	-6.6	2 10	244 265	8	87.50%	100.00%
novel255	Smp_174360	153	-11.15	2 20	114 134	18	72.22%	77.78%
novel255	Smp_175060	147	-8.36	2 12	373 394	10	90.00%	90.00%
novel255	Smp_176540	147	-7.3	2 12	4 25	10	90.00%	90.00%
novel255	Smp_176580	150	-10.69	2 11	90 111	9	100.00%	100.00%
novel255	Smp_176580	146	-16.2	2 21	168 191	21	66.67%	71.43%
novel255	Smp_179600	149	-6.78	2 18	131 152	16	68.75%	75.00%
novel255	Smp_180070	148	-10.37	2 18	254 276	17	70.59%	76.47%
novel255	Smp_180070	141	-8.3	2 20	1120 1140	18	72.22%	77.78%
novel255	Smp_180070	140	-5.4	2 9	74 95	7	100.00%	100.00%
novel255	Smp_187700	146	-6.93	2 21	461 481	19	68.42%	68.42%
novel255	Smp_187750	144	-15.16	3 21	640 661	18	72.22%	77.78%
novel255	Smp_194800	154	-9.77	2 21	3082 3102	19	73.68%	73.68%
novel255	Smp_194800	142	-9.93	2 21	1879 1902	21	71.43%	76.19%
novel255	Smp_198430	149	-9.05	2 17	197 218	16	81.25%	81.25%
novel255	Smp_198530	141	-8.93	2 20	103 123	18	66.67%	66.67%
novel255	Smp_198530	140	-6.65	2 9	1072 1093	7	100.00%	100.00%
novel255	Smp_203460	151	-10.31	2 21	1927 1949	20	70.00%	70.00%
novel255	Smp_203500	142	-5.91	2 21	384 404	19	63.16%	68.42%
novel255	Smp_203510	150	-8.49	2 21	1 19	19	68.42%	73.68%
novel255	Smp_203660	142	-8.86	2 16	814 836	15	80.00%	86.67%
novel255	Smp_203660	142	-8.86	2 16	3038 3060	15	80.00%	86.67%
novel255	Smp_203890	144	-11.59	2 21	190 211	19	68.42%	73.68%
novel255	Smp_204120	147	-7.01	2 16	414 433	14	85.71%	85.71%
novel255	Smp_204140	145	-7.6	2 10	885 906	8	100.00%	100.00%
novel255	Smp_204340	150	-20.58	2 21	32 55	21	76.19%	80.95%
novel255	Smp_210550	140	-5.2	2 9	314 335	7	100.00%	100.00%
novel255	Smp_210970	145	-7.86	2 10	1 9	8	100.00%	100.00%
novel255	Smp_028450	140	-7.92	2 18	68 90	17	70.59%	82.35%
novel255	Smp_137440	148	-9.53	2 14	1179 1201	13	84.62%	84.62%
novel255	Smp_177200	145	-7.45	2 15	119 141	14	78.57%	78.57%
novel255	Smp_177200	145	-8.51	2 10	443 464	8	100.00%	100.00%
novel255	Smp_196010	159	-15.19	2 21	24 48	22	72.73%	72.73%
novel255	Smp_075450	145	-6.26	2 16	112 132	14	78.57%	78.57%
novel255	Smp_162860	147	-8.49	2 16	187 208	14	71.43%	78.57%
novel255	Smp_168650	143	-5.43	2 16	76 97	14	71.43%	71.43%
novel255	Smp_076910	142	-8.58	2 16	54 76	15	80.00%	86.67%
novel255	Smp_076990	140	-6.68	2 9	37 58	7	100.00%	100.00%
novel255	Smp_083380	145	-8.75	2 10	306 327	8	100.00%	100.00%
novel255	Smp_097750	156	-10.15	2 17	9 30	15	80.00%	80.00%
novel255	Smp_097750	148	-7.01	2 14	94 116	13	84.62%	84.62%
novel255	Smp_097800	150	-11.58	2 11	532 553	9	100.00%	100.00%
novel255	Smp_097800	148	-8.49	2 15	761 781	13	84.62%	84.62%
novel255	Smp_097800	140	-12.05	3 17	693 714	14	78.57%	85.71%
novel255	Smp_120700	144	-9.09	2 16	4 23	14	78.57%	78.57%
novel255	Smp_153660	140	-5.43	2 9	5 26	7	100.00%	100.00%
novel255	Smp_163500	146	-7.56	2 13	217 237	11	90.91%	90.91%
novel255	Smp_165990	153	-9.82	2 14	256 277	12	83.33%	91.67%
novel255	Smp_167320	140	-6.68	2 9	871 892	7	100.00%	100.00%
novel255	Smp_167330	149	-9.71	2 18	2203 2224	16	68.75%	75.00%
novel255	Smp_167330	146	-20.7	3 21	1791 1817	23	73.91%	78.26%
novel255	Smp_178410	160	-6.91	2 21	186 207	19	73.68%	73.68%
novel255	Smp_004480	150	-16.68	3 21	1647 1667	18	77.78%	88.89%
novel255	Smp_083480	149	-9.25	2 17	137 158	16	81.25%	81.25%
novel255	Smp_083480	142	-7.3	2 16	287 309	15	73.33%	73.33%
novel255	Smp_083480	140	-8.04	2 9	1091 1112	7	100.00%	100.00%
novel255	Smp_110040	146	-8.16	2 17	333 356	17	76.47%	76.47%
novel255	Smp_124570	166	-17.05	2 19	146 167	17	82.35%	82.35%
novel255	Smp_146630	151	-6.91	2 21	18 40	20	70.00%	70.00%
novel255	Smp_167460	147	-13.42	2 21	1827 1849	20	70.00%	80.00%
novel255	Smp_167500	141	-7.76	2 20	715 738	20	65.00%	70.00%
novel255	Smp_167520	145	-7.3	2 10	358 379	8	100.00%	100.00%
novel255	Smp_184780	146	-8.16	2 17	646 669	17	76.47%	76.47%
novel255	Smp_204450	147	-13.42	2 21	387 409	20	70.00%	80.00%
novel255	Smp_063000	145	-16.99	3 18	5645 5666	15	80.00%	86.67%
novel255	Smp_063000	140	-5.43	2 9	3574 3595	7	100.00%	100.00%
novel255	Smp_063040	144	-7.22	2 17	104 125	15	66.67%	73.33%
novel255	Smp_087010	158	-10.05	2 17	75 95	15	86.67%	86.67%
novel255	Smp_087010	144	-7.19	2 21	164 185	19	57.89%	68.42%
novel255	Smp_150640	155	-10.95	2 17	186 208	16	81.25%	81.25%
novel255	Smp_156100	143	-12.44	2 18	48 71	18	66.67%	77.78%
novel255	Smp_156100	141	-5.69	2 16	1171 1191	14	71.43%	78.57%
novel255	Smp_156110	141	-5.69	2 16	465 485	14	71.43%	78.57%
novel255	Smp_204460	142	-13.1	3 21	1460 1484	21	76.19%	76.19%
novel255	Smp_204460	142	-13.1	3 21	2924 2948	21	76.19%	76.19%
novel255	Smp_204460	142	-13.1	3 21	4408 4432	21	76.19%	76.19%
novel255	Smp_204460	142	-13.1	3 21	5868 5892	21	76.19%	76.19%
novel255	Smp_214070	140	-6.8	2 9	1279 1300	7	100.00%	100.00%
novel255	Smp_051360	143	-9.03	2 16	214 235	14	78.57%	85.71%
novel255	Smp_149590	140	-6.68	2 9	104 125	7	100.00%	100.00%
novel255	Smp_149740	147	-7.01	2 12	690 711	10	90.00%	90.00%
novel255	Smp_161510	145	-8.1	2 10	430 451	8	100.00%	100.00%
novel255	Smp_161520	142	-19.18	2 20	690 712	19	63.16%	84.21%
novel255	Smp_161530	145	-8.92	2 21	3851 3870	19	73.68%	78.95%
novel255	Smp_161530	140	-6.65	2 9	3100 3121	7	100.00%	100.00%
novel255	Smp_170170	149	-8.16	2 16	656 679	16	81.25%	81.25%
novel255	Smp_041970	156	-8.86	2 19	971 991	17	76.47%	82.35%
novel255	Smp_041970	143	-5.34	2 16	426 447	14	78.57%	85.71%
novel255	Smp_051210	144	-5.2	2 13	317 338	11	81.82%	81.82%
novel255	Smp_051230	146	-5.4	2 15	25 46	13	76.92%	76.92%
novel255	Smp_051230	143	-16.97	3 21	708 733	22	72.73%	72.73%
novel255	Smp_061140	156	-8.86	2 19	1106 1126	17	76.47%	82.35%
novel255	Smp_061140	143	-5.34	2 16	561 582	14	78.57%	85.71%
novel255	Smp_061250	154	-9.35	2 21	681 701	19	73.68%	73.68%
novel255	Smp_154990	156	-8.86	2 19	782 802	17	76.47%	82.35%
novel255	Smp_154990	143	-5.34	2 16	237 258	14	78.57%	85.71%
novel255	Smp_155060	146	-7.12	2 21	316 336	19	68.42%	68.42%
novel255	Smp_163650	140	-10.14	2 20	1635 1654	18	72.22%	77.78%
novel255	Smp_173270	141	-6.71	2 16	632 652	14	71.43%	78.57%
novel255	Smp_020760	142	-8.99	3 20	740 762	18	77.78%	77.78%
novel255	Smp_056760	147	-9.35	2 16	158 179	14	71.43%	78.57%
novel255	Smp_152430	162	-16.3	2 17	2111 2131	15	86.67%	93.33%
novel255	Smp_164260	140	-11.72	2 17	608 629	15	86.67%	86.67%
novel255	Smp_166520	155	-8.81	2 16	47 68	14	78.57%	85.71%
novel255	Smp_166570	153	-8.83	2 16	116 136	14	85.71%	85.71%
novel255	Smp_174370	144	-8.61	2 21	28 49	19	68.42%	73.68%
novel255	Smp_204550	145	-7.27	2 10	448 469	8	100.00%	100.00%
novel255	Smp_000440	140	-7.22	2 9	68 89	7	100.00%	100.00%
novel255	Smp_000650	150	-7.11	2 16	210 232	15	80.00%	80.00%
novel255	Smp_000720	145	-14.09	2 21	241 262	20	75.00%	80.00%
novel255	Smp_151120	146	-7.67	2 15	646 667	13	76.92%	76.92%
novel255	Smp_151120	143	-12.63	2 16	271 292	14	78.57%	85.71%
novel255	Smp_151180	150	-11.76	2 15	99 120	13	76.92%	84.62%
novel255	Smp_151190	153	-11.94	2 14	1 15	12	83.33%	91.67%
novel255	Smp_179810	140	-6.37	2 9	73 94	7	100.00%	100.00%
novel255	Smp_009630	159	-9.44	2 16	234 255	14	85.71%	85.71%
novel255	Smp_009630	147	-8.69	2 13	405 427	12	83.33%	91.67%
novel255	Smp_031990	142	-6.76	2 16	268 290	15	73.33%	73.33%
novel255	Smp_032180	141	-6.68	2 17	159 178	15	73.33%	73.33%
novel255	Smp_032180	140	-7.89	2 9	1 17	7	100.00%	100.00%
novel255	Smp_032250	155	-7.9	2 20	133 154	18	72.22%	72.22%
novel255	Smp_127230	145	-10.14	2 20	492 517	22	68.18%	68.18%
novel255	Smp_139480	152	-8.79	2 16	203 222	14	85.71%	85.71%
novel255	Smp_139520	163	-15.3	2 16	1018 1039	14	85.71%	92.86%
novel255	Smp_139530	151	-8.39	2 17	291 313	16	75.00%	81.25%
novel255	Smp_139530	150	-9.03	2 15	516 537	13	76.92%	84.62%
novel255	Smp_139600	142	-12.64	3 21	203 223	18	77.78%	77.78%
novel255	Smp_204580	153	-8.36	2 18	4232 4253	16	75.00%	75.00%
novel255	Smp_130440	140	-5.2	2 9	1411 1432	7	100.00%	100.00%
novel255	Smp_130470	164	-15.53	2 17	656 677	15	86.67%	86.67%
novel255	Smp_130470	146	-9.18	2 21	337 357	19	73.68%	78.95%
novel255	Smp_130490	148	-14.76	2 17	744 765	15	80.00%	86.67%
novel255	Smp_130530	156	-9.99	2 21	131 152	19	68.42%	73.68%
novel255	Smp_059340	153	-6.12	2 21	174 193	19	73.68%	73.68%
novel255	Smp_154040	153	-11.65	2 14	1658 1679	12	83.33%	91.67%
novel255	Smp_154040	140	-7.29	2 9	3270 3291	7	100.00%	100.00%
novel255	Smp_188160	142	-9.41	2 16	9836 9858	15	73.33%	73.33%
novel255	Smp_188160	140	-5.6	2 9	8556 8577	7	100.00%	100.00%
novel255	Smp_167110	143	-7.69	2 17	1789 1812	17	70.59%	70.59%
novel255	Smp_164670	145	-23.98	2 21	4935 4954	19	84.21%	84.21%
novel255	Smp_164670	140	-8.5	2 9	3254 3275	7	100.00%	100.00%
novel255	Smp_198890	146	-10.27	2 12	9 31	11	90.91%	90.91%
novel255	Smp_005350	140	-5.43	2 9	46 67	7	100.00%	100.00%
novel255	Smp_097250	151	-7.98	2 21	502 524	20	65.00%	75.00%
novel255	Smp_156800	140	-6.68	2 9	734 755	7	100.00%	100.00%
novel255	Smp_125630	150	-11.58	2 20	963 981	18	77.78%	77.78%
novel255	Smp_129970	150	-11.21	2 11	701 722	9	100.00%	100.00%
novel255	Smp_163290	140	-9.25	2 9	875 896	7	100.00%	100.00%
novel255	Smp_158610	147	-6.67	2 12	175 196	10	90.00%	90.00%
novel255	Smp_162370	143	-16.85	2 21	389 411	20	80.00%	80.00%
novel255	Smp_162440	146	-16.44	3 19	1407 1428	16	81.25%	81.25%
novel255	Smp_005540	140	-12.34	2 17	284 305	15	86.67%	86.67%
novel255	Smp_125080	145	-8.75	2 10	442 463	8	100.00%	100.00%
novel255	Smp_125080	140	-12.34	2 17	1073 1094	15	86.67%	86.67%
novel255	Smp_125140	154	-7.27	2 15	793 814	13	84.62%	84.62%
novel255	Smp_139430	148	-16.68	2 20	1225 1244	18	77.78%	83.33%
novel255	Smp_139430	147	-7.13	2 16	146 167	14	71.43%	78.57%
novel255	Smp_173700	140	-5.2	2 9	149 170	7	100.00%	100.00%
novel255	Smp_173990	154	-14.16	2 18	3546 3565	16	81.25%	81.25%
novel255	Smp_173990	140	-8.29	2 9	3879 3900	7	100.00%	100.00%
novel255	Smp_076400	145	-8.42	2 15	1473 1495	14	78.57%	78.57%
novel255	Smp_076560	148	-12.87	2 14	494 516	13	76.92%	92.31%
novel255	Smp_106260	151	-12.52	2 20	18 39	18	66.67%	72.22%
novel255	Smp_178850	146	-7.84	2 13	238 258	11	90.91%	90.91%
novel255	Smp_062120	142	-9.91	2 17	117 137	15	80.00%	86.67%
novel255	Smp_155550	142	-11.98	2 17	430 450	15	80.00%	86.67%
novel255	Smp_155560	142	-11.98	2 17	428 448	15	80.00%	86.67%
novel255	Smp_155580	142	-11.05	3 15	138 159	12	91.67%	91.67%
novel255	Smp_175300	153	-10.3	2 16	4723 4743	14	85.71%	85.71%
novel255	Smp_029310	155	-14.81	2 12	320 341	10	100.00%	100.00%
novel255	Smp_138030	155	-8.54	2 17	653 675	16	81.25%	81.25%
novel255	Smp_087070	140	-5.17	2 9	406 427	7	100.00%	100.00%
novel255	Smp_087070	140	-7.7	3 17	1975 1996	14	78.57%	85.71%
novel255	Smp_174190	146	-8.09	2 21	762 782	19	68.42%	68.42%
novel255	Smp_174190	143	-5.43	2 16	42 63	14	71.43%	71.43%
novel255	Smp_180230	152	-8.75	2 13	477 498	11	90.91%	90.91%
novel255	Smp_102160	140	-6.44	2 9	613 634	7	100.00%	100.00%
novel255	Smp_133300	140	-7.7	2 9	32 53	7	100.00%	100.00%
novel255	Smp_198980	142	-6.65	2 16	171 193	15	73.33%	73.33%
novel255	Smp_132440	142	-8.24	2 16	873 895	15	80.00%	86.67%
novel255	Smp_132440	140	-5.23	2 9	733 754	7	100.00%	100.00%
novel255	Smp_073990	142	-11.89	2 21	179 203	22	68.18%	77.27%
novel255	Smp_073990	141	-5.85	2 19	6921 6943	18	66.67%	66.67%
novel255	Smp_162110	142	-11.7	2 21	1066 1086	19	68.42%	78.95%
novel255	Smp_027750	155	-10.64	2 17	379 401	16	81.25%	81.25%
novel255	Smp_027750	154	-12.07	2 17	324 344	15	80.00%	86.67%
novel255	Smp_204920	157	-16.44	2 20	568 591	20	75.00%	80.00%
novel255	Smp_072110	156	-9.54	2 17	192 213	15	80.00%	80.00%
novel255	Smp_177860	147	-11.67	2 21	1695 1713	19	73.68%	73.68%
novel255	Smp_177860	144	-6.79	2 16	1083 1102	14	78.57%	78.57%
novel255	Smp_177860	140	-12.8	2 21	1675 1696	19	73.68%	78.95%
novel255	Smp_177870	147	-11.67	2 21	2113 2131	19	73.68%	73.68%
novel255	Smp_177870	145	-8.75	2 10	361 382	8	100.00%	100.00%
novel255	Smp_177870	144	-6.79	2 16	1501 1520	14	78.57%	78.57%
novel255	Smp_177870	140	-12.8	2 21	2093 2114	19	73.68%	78.95%
novel255	Smp_199010	147	-11.67	2 21	2251 2269	19	73.68%	73.68%
novel255	Smp_199010	145	-8.75	2 10	499 520	8	100.00%	100.00%
novel255	Smp_199010	144	-6.79	2 16	1639 1658	14	78.57%	78.57%
novel255	Smp_199010	140	-12.8	2 21	2231 2252	19	73.68%	78.95%
novel255	Smp_104470	153	-13.78	2 21	495 521	24	70.83%	75.00%
novel255	Smp_180470	155	-7.48	2 20	103 124	18	72.22%	72.22%
novel255	Smp_180510	140	-5.87	2 21	536 557	19	63.16%	73.68%
novel255	Smp_085540	143	-8.93	2 12	195 216	10	80.00%	90.00%
novel255	Smp_041700	149	-9.15	2 21	1464 1483	19	68.42%	73.68%
novel255	Smp_098550	152	-12.99	2 18	869 893	19	68.42%	78.95%
novel255	Smp_098560	142	-8.18	2 15	434 455	13	69.23%	76.92%
novel255	Smp_182530	145	-13.67	2 14	1213 1234	12	83.33%	100.00%
novel255	Smp_039160	150	-8.59	2 21	230 250	19	68.42%	73.68%
novel255	Smp_143410	149	-6.75	2 14	214 235	12	83.33%	83.33%
novel255	Smp_143420	150	-8.59	2 21	1828 1848	19	68.42%	73.68%
novel255	Smp_189450	150	-8.59	2 21	1215 1235	19	68.42%	73.68%
novel255	Smp_013150	142	-8.52	2 20	1496 1519	20	70.00%	75.00%
novel255	Smp_129260	142	-8.3	2 11	216 237	9	88.89%	88.89%
novel255	Smp_096010	147	-10.63	2 18	78 98	16	75.00%	75.00%
novel255	Smp_192170	153	-10.64	2 17	2259 2280	16	81.25%	87.50%
novel255	Smp_192170	141	-16.01	3 21	1085 1104	18	77.78%	77.78%
novel255	Smp_192170	140	-6.75	2 9	1496 1517	7	100.00%	100.00%
novel255	Smp_127270	145	-6.94	2 16	19 39	14	78.57%	78.57%
novel255	Smp_042300	147	-9.83	2 18	557 577	16	75.00%	75.00%
novel255	Smp_042300	144	-7.02	2 16	191 210	14	78.57%	78.57%
novel255	Smp_043930	147	-8.49	2 12	1 15	10	90.00%	90.00%
novel255	Smp_145820	146	-8.75	2 15	262 283	13	76.92%	76.92%
novel255	Smp_127630	145	-7.27	2 10	2779 2800	8	100.00%	100.00%
novel255	Smp_180400	154	-14.43	2 16	5815 5838	16	81.25%	81.25%
novel255	Smp_180400	145	-8.36	2 10	5450 5471	8	100.00%	100.00%
novel255	Smp_180400	140	-6.27	2 9	7816 7837	7	100.00%	100.00%
novel255	Smp_095620	143	-8.05	2 12	1415 1436	10	80.00%	90.00%
novel255	Smp_095670	140	-5.23	2 9	14 35	7	100.00%	100.00%
novel255	Smp_174610	148	-9.65	2 15	1084 1104	13	84.62%	84.62%
novel255	Smp_174610	147	-9.03	3 21	1123 1145	19	78.95%	78.95%
novel255	Smp_199100	146	-12	2 21	3366 3386	19	73.68%	78.95%
novel255	Smp_141620	147	-5.73	2 17	558 580	16	75.00%	75.00%
novel255	Smp_054620	160	-12.74	2 21	4251 4272	19	73.68%	73.68%
novel255	Smp_054620	149	-7.72	2 17	3235 3254	15	80.00%	80.00%
novel255	Smp_151380	147	-8.78	2 21	148 170	20	70.00%	80.00%
novel255	Smp_070920	159	-8.9	2 21	2018 2040	20	75.00%	75.00%
novel255	Smp_070920	147	-5.69	2 20	1898 1919	18	66.67%	66.67%
novel255	Smp_070920	146	-8.67	2 12	859 881	11	90.91%	90.91%
novel255	Smp_098710	147	-7.82	2 12	503 524	10	90.00%	90.00%
novel255	Smp_084650	147	-8.32	2 15	532 551	13	84.62%	84.62%
novel255	Smp_101370	151	-9.37	2 19	634 653	17	76.47%	76.47%
novel255	Smp_205120	143	-17.31	3 17	843 865	15	80.00%	93.33%
novel255	Smp_056850	141	-12.76	2 14	117 138	12	83.33%	91.67%
novel255	Smp_152680	140	-8.71	2 9	95 116	7	100.00%	100.00%
novel255	Smp_175770	146	-7.24	2 16	266 288	15	73.33%	80.00%
novel255	Smp_180530	145	-5.59	2 16	525 545	14	78.57%	78.57%
novel255	Smp_180530	145	-5.95	2 21	3860 3885	23	69.57%	69.57%
novel255	Smp_180530	140	-5.2	2 9	1244 1265	7	100.00%	100.00%
novel255	Smp_165190	152	-8.24	2 21	302 323	19	68.42%	68.42%
novel255	Smp_051510	144	-6.56	2 21	594 615	19	68.42%	73.68%
novel255	Smp_051530	147	-8.96	2 16	683 704	14	71.43%	78.57%
novel255	Smp_149680	155	-12.38	2 12	672 693	10	100.00%	100.00%
novel255	Smp_027850	140	-6.68	2 9	1 11	7	100.00%	100.00%
novel255	Smp_027870	161	-14.45	2 16	162 182	14	92.86%	92.86%
novel255	Smp_199260	154	-12.64	2 17	822 845	17	82.35%	82.35%
novel255	Smp_102690	144	-5.2	2 16	283 302	14	78.57%	78.57%
novel255	Smp_165530	153	-9.76	2 19	747 769	18	72.22%	77.78%
novel255	Smp_131240	150	-7.96	2 16	275 297	15	80.00%	80.00%
novel255	Smp_174240	156	-9.71	2 17	611 632	15	80.00%	80.00%
novel255	Smp_004910	140	-8.57	2 21	416 437	19	63.16%	73.68%
novel255	Smp_199360	145	-6.6	2 20	187 210	20	70.00%	70.00%
novel255	Smp_176100	152	-6.7	2 17	747 768	15	73.33%	80.00%
novel255	Smp_173800	142	-11.58	2 17	278 298	15	80.00%	86.67%
novel255	Smp_173810	150	-6.73	2 15	285 306	13	76.92%	84.62%
novel255	Smp_121160	140	-5.2	2 9	230 251	7	100.00%	100.00%
novel255	Smp_194630	145	-6.11	2 15	44 66	14	78.57%	78.57%
novel255	Smp_102960	144	-6.27	2 13	741 762	11	81.82%	81.82%
novel255	Smp_139140	141	-8.44	2 10	249 270	8	87.50%	100.00%
novel255	Smp_199480	144	-19.45	3 21	700 718	18	77.78%	83.33%
novel255	Smp_157050	142	-7.14	2 16	414 436	15	80.00%	86.67%
novel255	Smp_024820	144	-6.98	2 16	385 406	15	80.00%	80.00%
novel255	Smp_136810	146	-8.13	2 15	1 17	13	76.92%	76.92%
novel255	Smp_190390	146	-8.16	2 17	523 546	17	76.47%	76.47%
novel255	Smp_192060	147	-9.28	2 18	173 193	16	68.75%	81.25%
novel255	Smp_192060	147	-9.28	2 18	1146 1166	16	68.75%	81.25%
novel255	Smp_192060	147	-9.28	2 18	2065 2085	16	68.75%	81.25%
novel255	Smp_192060	147	-9.28	2 18	2983 3003	16	68.75%	81.25%
novel255	Smp_192060	147	-9.28	2 18	3882 3902	16	68.75%	81.25%
novel255	Smp_192060	147	-9.28	2 18	6819 6839	16	68.75%	81.25%
novel255	Smp_192060	142	-15.72	2 16	35 58	16	75.00%	87.50%
novel255	Smp_192060	142	-15.72	2 16	1008 1031	16	75.00%	87.50%
novel255	Smp_192060	142	-15.72	2 16	1927 1950	16	75.00%	87.50%
novel255	Smp_192060	142	-15.72	2 16	2845 2868	16	75.00%	87.50%
novel255	Smp_192060	142	-15.72	2 16	3744 3767	16	75.00%	87.50%
novel255	Smp_192060	142	-15.72	2 16	4681 4704	16	75.00%	87.50%
novel255	Smp_192060	142	-15.72	2 16	5604 5627	16	75.00%	87.50%
novel255	Smp_192060	142	-15.72	2 16	6681 6704	16	75.00%	87.50%
novel255	Smp_078900	151	-14.07	2 16	163 184	14	85.71%	92.86%
novel255	Smp_199600	147	-8.05	2 16	4982 5003	14	71.43%	78.57%
novel255	Smp_199600	140	-10.32	2 19	585 605	17	70.59%	82.35%
novel255	Smp_052420	140	-5.88	2 9	80 101	7	100.00%	100.00%
novel255	Smp_120390	145	-7.3	2 10	494 515	8	100.00%	100.00%
novel255	Smp_199650	148	-8.81	2 20	1051 1070	18	72.22%	72.22%
novel255	Smp_141030	147	-6.83	2 17	146 169	17	70.59%	76.47%
novel255	Smp_199690	149	-15.94	2 19	247 269	18	77.78%	83.33%
novel255	Smp_069130	143	-5.55	2 16	255 276	14	71.43%	71.43%
novel255	Smp_111890	157	-10.55	2 14	203 224	12	91.67%	91.67%
novel255	Smp_111890	157	-11.32	2 14	702 723	12	91.67%	91.67%
novel255	Smp_111890	143	-7.87	2 13	250 272	12	83.33%	83.33%
novel255	Smp_111890	143	-7.87	2 13	749 771	12	83.33%	83.33%
novel255	Smp_112640	157	-10.55	2 14	203 224	12	91.67%	91.67%
novel255	Smp_112640	157	-10.55	2 14	684 705	12	91.67%	91.67%
novel255	Smp_112640	157	-10.55	2 14	1174 1195	12	91.67%	91.67%
novel255	Smp_112640	157	-10.55	2 14	1671 1692	12	91.67%	91.67%
novel255	Smp_112640	157	-10.55	2 14	2167 2188	12	91.67%	91.67%
novel255	Smp_112640	157	-10.55	2 14	2669 2690	12	91.67%	91.67%
novel255	Smp_112640	157	-10.55	2 14	3168 3189	12	91.67%	91.67%
novel255	Smp_112640	143	-7.87	2 13	250 272	12	83.33%	83.33%
novel255	Smp_112640	143	-7.87	2 13	731 753	12	83.33%	83.33%
novel255	Smp_112640	143	-7.87	2 13	1221 1243	12	83.33%	83.33%
novel255	Smp_112640	143	-7.87	2 13	1718 1740	12	83.33%	83.33%
novel255	Smp_112640	143	-7.87	2 13	2214 2236	12	83.33%	83.33%
novel255	Smp_112640	143	-7.87	2 13	2716 2738	12	83.33%	83.33%
novel255	Smp_184890	157	-10.55	2 14	203 224	12	91.67%	91.67%
novel255	Smp_185070	157	-10.55	2 14	203 224	12	91.67%	91.67%
novel255	Smp_185070	157	-10.55	2 14	702 723	12	91.67%	91.67%
novel255	Smp_185070	143	-7.87	2 13	250 272	12	83.33%	83.33%
novel255	Smp_185710	157	-10.55	2 14	203 224	12	91.67%	91.67%
novel255	Smp_185710	157	-10.55	2 14	699 720	12	91.67%	91.67%
novel255	Smp_185710	157	-10.55	2 14	1180 1201	12	91.67%	91.67%
novel255	Smp_185710	157	-10.55	2 14	1670 1691	12	91.67%	91.67%
novel255	Smp_185710	157	-10.55	2 14	2167 2188	12	91.67%	91.67%
novel255	Smp_185710	157	-10.55	2 14	2663 2684	12	91.67%	91.67%
novel255	Smp_185710	157	-10.55	2 14	3165 3186	12	91.67%	91.67%
novel255	Smp_185710	157	-10.55	2 14	3664 3685	12	91.67%	91.67%
novel255	Smp_185710	143	-7.87	2 13	250 272	12	83.33%	83.33%
novel255	Smp_185710	143	-7.87	2 13	746 768	12	83.33%	83.33%
novel255	Smp_185710	143	-7.87	2 13	1227 1249	12	83.33%	83.33%
novel255	Smp_185710	143	-7.87	2 13	1717 1739	12	83.33%	83.33%
novel255	Smp_185710	143	-7.87	2 13	2214 2236	12	83.33%	83.33%
novel255	Smp_185710	143	-7.87	2 13	2710 2732	12	83.33%	83.33%
novel255	Smp_185710	143	-7.87	2 13	3212 3234	12	83.33%	83.33%
novel255	Smp_187080	157	-10.55	2 14	203 224	12	91.67%	91.67%
novel255	Smp_187080	157	-10.55	2 14	696 717	12	91.67%	91.67%
novel255	Smp_187080	143	-7.87	2 13	250 272	12	83.33%	83.33%
novel255	Smp_187080	143	-7.87	2 13	743 765	12	83.33%	83.33%
novel255	Smp_107330	166	-17.01	2 17	339 359	15	93.33%	93.33%
novel255	Smp_107330	166	-17.01	2 17	815 835	15	93.33%	93.33%
novel255	Smp_107330	166	-17.01	2 17	1290 1310	15	93.33%	93.33%
novel255	Smp_107640	166	-17.01	2 17	339 359	15	93.33%	93.33%
novel255	Smp_107640	166	-17.01	2 17	814 834	15	93.33%	93.33%
novel255	Smp_107650	166	-17.01	2 17	339 359	15	93.33%	93.33%
novel255	Smp_108530	166	-17.01	2 17	163 183	15	93.33%	93.33%
novel255	Smp_108530	166	-17.01	2 17	638 658	15	93.33%	93.33%
novel255	Smp_108530	166	-17.01	2 17	1113 1133	15	93.33%	93.33%
novel255	Smp_108530	166	-17.01	2 17	1587 1607	15	93.33%	93.33%
novel255	Smp_111090	166	-17.01	2 17	340 360	15	93.33%	93.33%
novel255	Smp_111090	166	-17.01	2 17	815 835	15	93.33%	93.33%
novel255	Smp_111090	166	-17.01	2 17	1290 1310	15	93.33%	93.33%
novel255	Smp_111090	166	-17.01	2 17	1765 1785	15	93.33%	93.33%
novel255	Smp_111950	166	-17.01	2 17	339 359	15	93.33%	93.33%
novel255	Smp_111950	166	-17.01	2 17	814 834	15	93.33%	93.33%
novel255	Smp_111950	140	-11.9	2 21	120 141	19	63.16%	73.68%
novel255	Smp_111960	166	-17.01	2 17	339 359	15	93.33%	93.33%
novel255	Smp_112120	166	-17.01	2 17	339 359	15	93.33%	93.33%
novel255	Smp_112170	166	-17.01	2 17	339 359	15	93.33%	93.33%
novel255	Smp_112170	166	-17.01	2 17	814 834	15	93.33%	93.33%
novel255	Smp_116920	166	-17.01	2 17	339 359	15	93.33%	93.33%
novel255	Smp_116920	166	-17.01	2 17	793 813	15	93.33%	93.33%
novel255	Smp_116920	166	-17.01	2 17	1268 1288	15	93.33%	93.33%
novel255	Smp_116920	166	-17.01	2 17	1743 1763	15	93.33%	93.33%
novel255	Smp_116920	140	-11.9	2 21	574 595	19	63.16%	73.68%
novel255	Smp_116920	140	-11.9	2 21	1049 1070	19	63.16%	73.68%
novel255	Smp_117270	166	-17.01	2 17	339 359	15	93.33%	93.33%
novel255	Smp_117270	166	-17.01	2 17	813 833	15	93.33%	93.33%
novel255	Smp_117280	166	-17.01	2 17	339 359	15	93.33%	93.33%
novel255	Smp_117280	166	-17.01	2 17	814 834	15	93.33%	93.33%
novel255	Smp_117280	166	-17.01	2 17	1288 1308	15	93.33%	93.33%
novel255	Smp_117520	166	-17.01	2 17	302 322	15	93.33%	93.33%
novel255	Smp_184620	166	-17.01	2 17	339 359	15	93.33%	93.33%
novel255	Smp_184640	166	-17.01	2 17	339 359	15	93.33%	93.33%
novel255	Smp_184640	166	-17.01	2 17	814 834	15	93.33%	93.33%
novel255	Smp_184640	166	-17.01	2 17	1289 1309	15	93.33%	93.33%
novel255	Smp_184720	166	-17.01	2 17	283 303	15	93.33%	93.33%
novel255	Smp_185390	166	-17.01	2 17	339 359	15	93.33%	93.33%
novel255	Smp_185390	166	-17.01	2 17	814 834	15	93.33%	93.33%
novel255	Smp_185390	166	-17.01	2 17	1289 1309	15	93.33%	93.33%
novel255	Smp_185390	140	-11.9	2 21	120 141	19	63.16%	73.68%
novel255	Smp_185390	140	-11.9	2 21	595 616	19	63.16%	73.68%
novel255	Smp_189060	166	-17.01	2 17	297 317	15	93.33%	93.33%
novel255	Smp_189060	166	-17.01	2 17	772 792	15	93.33%	93.33%
novel255	Smp_189060	166	-16.73	2 17	1247 1267	15	93.33%	93.33%
novel255	Smp_189060	166	-17.01	2 17	1722 1742	15	93.33%	93.33%
novel255	Smp_178620	145	-9.78	2 18	254 275	16	68.75%	68.75%
novel255	Smp_178620	143	-13.87	2 20	1989 2010	18	77.78%	83.33%
novel255	Smp_154660	145	-7.27	2 10	153 174	8	100.00%	100.00%
novel255	Smp_149620	145	-7.27	2 10	86 107	8	100.00%	100.00%
novel255	Smp_199850	143	-7.92	2 20	838 859	18	66.67%	77.78%
novel255	Smp_205790	157	-9.86	2 20	1212 1232	18	77.78%	77.78%
novel255	Smp_109040	157	-10.55	2 14	203 224	12	91.67%	91.67%
novel255	Smp_109040	157	-10.55	2 14	705 726	12	91.67%	91.67%
novel255	Smp_109040	157	-10.55	2 14	1201 1222	12	91.67%	91.67%
novel255	Smp_109040	157	-10.55	2 14	1703 1724	12	91.67%	91.67%
novel255	Smp_109040	157	-10.55	2 14	2205 2226	12	91.67%	91.67%
novel255	Smp_109040	157	-10.55	2 14	2701 2722	12	91.67%	91.67%
novel255	Smp_109040	157	-10.55	2 14	3200 3221	12	91.67%	91.67%
novel255	Smp_109040	157	-10.55	2 14	3705 3726	12	91.67%	91.67%
novel255	Smp_109040	157	-10.55	2 14	4201 4222	12	91.67%	91.67%
novel255	Smp_109040	143	-7.87	2 13	250 272	12	83.33%	83.33%
novel255	Smp_109040	143	-7.87	2 13	752 774	12	83.33%	83.33%
novel255	Smp_109040	143	-7.87	2 13	1248 1270	12	83.33%	83.33%
novel255	Smp_109040	143	-7.87	2 13	1750 1772	12	83.33%	83.33%
novel255	Smp_109040	143	-7.87	2 13	2252 2274	12	83.33%	83.33%
novel255	Smp_109040	143	-7.87	2 13	2748 2770	12	83.33%	83.33%
novel255	Smp_109040	143	-7.87	2 13	3247 3269	12	83.33%	83.33%
novel255	Smp_109040	143	-7.87	2 13	3752 3774	12	83.33%	83.33%
novel255	Smp_109040	143	-7.87	2 13	4248 4270	12	83.33%	83.33%
novel255	Smp_183840	157	-10.55	2 14	203 224	12	91.67%	91.67%
novel255	Smp_183840	157	-10.55	2 14	705 726	12	91.67%	91.67%
novel255	Smp_183840	157	-10.55	2 14	1207 1228	12	91.67%	91.67%
novel255	Smp_183840	157	-10.55	2 14	1703 1724	12	91.67%	91.67%
novel255	Smp_183840	157	-10.55	2 14	2202 2223	12	91.67%	91.67%
novel255	Smp_183840	157	-10.55	2 14	2707 2728	12	91.67%	91.67%
novel255	Smp_183840	157	-10.55	2 14	3203 3224	12	91.67%	91.67%
novel255	Smp_183840	143	-7.87	2 13	250 272	12	83.33%	83.33%
novel255	Smp_183840	143	-7.87	2 13	752 774	12	83.33%	83.33%
novel255	Smp_183840	143	-7.87	2 13	1254 1276	12	83.33%	83.33%
novel255	Smp_183840	143	-7.87	2 13	1750 1772	12	83.33%	83.33%
novel255	Smp_183840	143	-7.87	2 13	2249 2271	12	83.33%	83.33%
novel255	Smp_183840	143	-7.87	2 13	2754 2776	12	83.33%	83.33%
novel255	Smp_183840	143	-7.87	2 13	3250 3272	12	83.33%	83.33%
novel255	Smp_184590	157	-10.55	2 14	203 224	12	91.67%	91.67%
novel255	Smp_184590	157	-10.55	2 14	705 726	12	91.67%	91.67%
novel255	Smp_184590	157	-10.55	2 14	1201 1222	12	91.67%	91.67%
novel255	Smp_184590	157	-10.55	2 14	1700 1721	12	91.67%	91.67%
novel255	Smp_184590	157	-10.55	2 14	2205 2226	12	91.67%	91.67%
novel255	Smp_184590	157	-10.55	2 14	2701 2722	12	91.67%	91.67%
novel255	Smp_184590	143	-7.87	2 13	250 272	12	83.33%	83.33%
novel255	Smp_184590	143	-7.87	2 13	752 774	12	83.33%	83.33%
novel255	Smp_184590	143	-7.87	2 13	1248 1270	12	83.33%	83.33%
novel255	Smp_184590	143	-7.87	2 13	1747 1769	12	83.33%	83.33%
novel255	Smp_184590	143	-7.87	2 13	2252 2274	12	83.33%	83.33%
novel255	Smp_184590	143	-7.87	2 13	2748 2770	12	83.33%	83.33%
novel255	Smp_184870	157	-10.55	2 14	203 224	12	91.67%	91.67%
novel255	Smp_184870	157	-10.55	2 14	699 720	12	91.67%	91.67%
novel255	Smp_184870	157	-10.55	2 14	1198 1219	12	91.67%	91.67%
novel255	Smp_184870	157	-10.55	2 14	1703 1724	12	91.67%	91.67%
novel255	Smp_184870	157	-10.55	2 14	2199 2220	12	91.67%	91.67%
novel255	Smp_184870	143	-7.87	2 13	250 272	12	83.33%	83.33%
novel255	Smp_184870	143	-7.87	2 13	746 768	12	83.33%	83.33%
novel255	Smp_184870	143	-7.87	2 13	1245 1267	12	83.33%	83.33%
novel255	Smp_184870	143	-7.87	2 13	1750 1772	12	83.33%	83.33%
novel255	Smp_184870	143	-7.87	2 13	2246 2268	12	83.33%	83.33%
novel255	Smp_190360	157	-10.55	2 14	214 235	12	91.67%	91.67%
novel255	Smp_190360	157	-10.55	2 14	724 745	12	91.67%	91.67%
novel255	Smp_190360	157	-10.55	2 14	1231 1252	12	91.67%	91.67%
novel255	Smp_190360	143	-7.87	2 13	261 283	12	83.33%	83.33%
novel255	Smp_190360	143	-7.87	2 13	771 793	12	83.33%	83.33%
novel255	Smp_190360	143	-7.87	2 13	1278 1300	12	83.33%	83.33%
novel255	Smp_193520	157	-10.55	2 14	203 224	12	91.67%	91.67%
novel255	Smp_193520	143	-7.87	2 13	250 272	12	83.33%	83.33%
novel255	Smp_184400	142	-7.47	2 12	231 253	11	81.82%	90.91%
novel255	Smp_185360	142	-7.47	2 12	769 791	11	81.82%	90.91%
novel255	Smp_177230	152	-10.06	2 17	88 109	15	73.33%	80.00%
novel255	Smp_107450	165	-15.05	2 14	102 122	12	100.00%	100.00%
novel255	Smp_107470	165	-15.62	2 14	338 359	12	100.00%	100.00%
novel255	Smp_107470	165	-15.46	2 14	813 834	12	100.00%	100.00%
novel255	Smp_107470	165	-15.05	2 14	1288 1308	12	100.00%	100.00%
novel255	Smp_117160	165	-15.62	2 14	338 359	12	100.00%	100.00%
novel255	Smp_117160	165	-15.46	2 14	813 834	12	100.00%	100.00%
novel255	Smp_117160	165	-15.46	2 14	1288 1309	12	100.00%	100.00%
novel255	Smp_117160	165	-15.46	2 14	1763 1784	12	100.00%	100.00%
novel255	Smp_182280	166	-16.73	2 17	759 779	15	93.33%	93.33%
novel255	Smp_182280	165	-15.46	2 14	282 303	12	100.00%	100.00%
novel255	Smp_151230	140	-18.46	3 21	303 322	18	77.78%	83.33%
novel255	Smp_194330	148	-12.35	2 21	1316 1337	19	68.42%	78.95%
novel255	Smp_033930	153	-11.64	2 16	177 197	14	85.71%	85.71%
novel255	Smp_033930	151	-19.53	3 20	218 239	17	82.35%	82.35%
novel255	Smp_206290	147	-7.04	2 12	92 113	10	90.00%	90.00%

## Sheet: 4F
V1	V2	V3	V4	V5	V6	V7	V8	V9	V10
Smp_162920	sma-miR-2b-3p	6183	252	259	227	234	315	8mer-1a	x
Smp_162920	sma-miR-2d-3p	6183	252	259	227	234	319	8mer-1a	x
Smp_162920	sma-miR-2e-3p	6183	252	259	227	234	323	8mer-1a	x
Smp_028170	sma-miR-1a-5p	6183	98	104	97	103	377	7mer-1a	x
Smp_028170	sma-miR-1b-3p	6183	98	104	97	103	378	7mer-1a	x
Smp_062550	sma-miR-4989(novel255)	6183	738	744	710	716	473	7mer-m8	x
Smp_064650	sma-miR-4989(novel255)	6183	198	204	192	198	599	7mer-m8	x
Smp_124240	sma-miR-8422-5p	6183	856	862	758	764	1351	7mer-m8	x
Smp_124240	sma-miR-8437-3p	6183	488	494	431	437	1356	7mer-m8	x
Smp_136810	sma-miR-1a-5p	6183	188	194	185	191	1662	7mer-1a	x
Smp_136810	sma-miR-1b-3p	6183	188	194	185	191	1663	7mer-1a	x
Smp_137710	sma-miR-71a-5p	6183	45	51	30	36	2071	7mer-m8	x
Smp_137710	sma-miR-71b-5p	6183	45	51	30	36	2073	7mer-m8	x
Smp_099850	sma-miR-71a-5p	6183	95	101	91	97	2202	7mer-m8	x
Smp_099850	sma-miR-71b-5p	6183	95	101	91	97	2203	7mer-m8	x
Smp_093220	sma-miR-190-5p	6183	165	171	154	160	2335	7mer-1a	x
Smp_160730	sma-miR-2162-3p	6183	26	32	1	7	2391	7mer-1a	x
Smp_129840	sma-miR-4989(novel255)	6183	356	363	319	326	2573	8mer-1a	x
Smp_129840	sma-miR-124a-3p	6183	296	302	263	269	2577	7mer-1a	x
Smp_149000	sma-miR-4989(novel255)	6183	324	330	256	262	2632	7mer-m8	x
Smp_143170	sma-miR-2b-3p	6183	126	133	124	131	2856	8mer-1a	x
Smp_143170	sma-miR-2d-3p	6183	126	133	124	131	2857	8mer-1a	x
Smp_143170	sma-miR-2e-3p	6183	126	133	124	131	2858	8mer-1a	x
Smp_197620	sma-miR-71a-5p	6183	110	117	105	112	2955	8mer-1a	x
Smp_197620	sma-miR-71b-5p	6183	110	117	105	112	2957	8mer-1a	x
Smp_167320	sma-miR-4989(novel255)	6183	994	1000	885	891	3158	7mer-m8	x
Smp_124920	sma-miR-71a-5p	6183	368	375	349	356	3886	8mer-1a	x
Smp_124920	sma-miR-71b-5p	6183	368	375	349	356	3889	8mer-1a	x
Smp_211330	sma-miR-36a-3p	6183	16	23	13	20	4165	8mer-1a	x
Smp_211330	sma-miR-36b-3p	6183	16	23	13	20	4166	8mer-1a	x
Smp_211330	sma-miR-8437-3p	6183	193	199	189	195	4167	7mer-m8	x
Smp_148330	sma-miR-2b-3p	6183	281	288	233	240	4175	8mer-1a	x
Smp_148330	sma-miR-2d-3p	6183	281	288	233	240	4176	8mer-1a	x
Smp_148330	sma-miR-2e-3p	6183	281	288	233	240	4177	8mer-1a	x
Smp_096310	sma-miR-190-5p	6183	296	303	258	265	4220	8mer-1a	x
Smp_174850	sma-miR-8423-5p	6183	99	106	93	100	4237	8mer-1a	x
Smp_072950	sma-miR-2b-3p	6183	44	50	37	43	4561	7mer-1a	x
Smp_072950	sma-miR-2d-3p	6183	44	50	37	43	4562	7mer-1a	x
Smp_072950	sma-miR-2e-3p	6183	44	50	37	43	4563	7mer-1a	x
Smp_133150	sma-miR-2b-3p	6183	108	115	96	103	4956	8mer-1a	x
Smp_133150	sma-miR-2d-3p	6183	108	115	96	103	4957	8mer-1a	x
Smp_133150	sma-miR-2e-3p	6183	108	115	96	103	4958	8mer-1a	x
Smp_004780	sma-miR-8437-3p	6183	129	135	128	134	4973	7mer-m8	x
Smp_161900	sma-miR-8437-3p	6183	2449	2455	2447	2453	5241	7mer-m8	x
Smp_060950	sma-miR-1a-5p	6183	196	202	187	193	5403	7mer-m8	x
Smp_060950	sma-miR-1a-5p	6183	71	77	71	77	5404	7mer-1a	x
Smp_060950	sma-miR-1b-3p	6183	196	202	187	193	5405	7mer-m8	x
Smp_060950	sma-miR-1b-3p	6183	71	77	71	77	5406	7mer-1a	x
Smp_060950	sma-miR-3479-3p	6183	148	155	141	148	5414	8mer-1a	x
Smp_006320	sma-miR-4989(novel255)	6183	65	71	65	71	5454	7mer-m8	x
Smp_205920	sma-miR-8437-3p	6183	227	233	184	190	5543	7mer-m8	x
Smp_205920	sma-miR-8447-5p	6183	103	109	77	83	5544	7mer-m8	x
Smp_005160	sma-miR-7-5p	6183	258	277	232	238	5718	7mer-m8	x
Smp_156590	sma-miR-124a-3p	6183	387	393	347	353	5845	7mer-m8	x
Smp_159550	sma-miR-2b-3p	6183	218	225	188	195	5933	8mer-1a	x
Smp_159550	sma-miR-2d-3p	6183	218	225	188	195	5937	8mer-1a	x
Smp_159550	sma-miR-2e-3p	6183	218	225	188	195	5941	8mer-1a	x
Smp_164500	sma-miR-2a-3p	6183	61	67	49	55	6172	7mer-m8	x
Smp_164500	sma-miR-2f-3p	6183	61	67	49	55	6173	7mer-m8	x
Smp_053940	sma-miR-3479-3p	6183	316	322	254	260	6187	7mer-m8	x
Smp_053940	sma-miR-7-5p	6183	577	584	515	522	6188	8mer-1a	x
Smp_014400	sma-miR-4989(novel255)	6183	434	440	434	440	6331	7mer-1a	x
Smp_014400	sma-let-7-5p	6183	461	467	461	467	6337	7mer-1a	x
Smp_014400	sma-miR-2162-3p	6183	680	686	677	683	6339	7mer-m8	x
Smp_014400	sma-miR-8-3p	6183	456	462	456	462	6355	7mer-1a	x
Smp_018220	sma-miR-4989(novel255)	6183	146	152	145	151	6368	7mer-1a	x
Smp_018220	sma-miR-124a-3p	6183	35	41	35	41	6373	7mer-m8	x
Smp_018220	sma-miR-71a-5p	6183	74	81	74	80	6378	7mer-1a	x
Smp_018220	sma-miR-71b-5p	6183	74	81	74	80	6379	7mer-1a	x
Smp_170210	sma-miR-2b-3p	6183	220	226	192	198	6496	7mer-m8	x
Smp_170210	sma-miR-2d-3p	6183	220	226	192	198	6498	7mer-m8	x
Smp_170210	sma-miR-2e-3p	6183	220	226	192	198	6500	7mer-m8	x
Smp_170210	sma-miR-71a-5p	6183	348	355	282	289	6503	8mer-1a	x
Smp_170210	sma-miR-71b-5p	6183	348	355	282	289	6504	8mer-1a	x
Smp_004170	sma-miR-61-3p	6183	52	58	41	47	6508	7mer-m8	x
Smp_004170	sma-miR-71a-5p	6183	56	62	45	51	6509	7mer-m8	x
Smp_004170	sma-miR-71b-5p	6183	56	62	45	51	6510	7mer-m8	x
Smp_159620	sma-let-7-5p	6183	879	885	825	831	6527	7mer-m8	x
Smp_159620	sma-miR-2a-3p	6183	345	352	344	351	6536	8mer-1a	x
Smp_159620	sma-miR-2f-3p	6183	345	352	344	351	6540	8mer-1a	x
Smp_000670	sma-miR-1a-5p	6183	327	333	307	313	7171	7mer-1a	x
Smp_000670	sma-miR-1b-3p	6183	327	333	307	313	7172	7mer-1a	x
Smp_062890	sma-miR-2162-3p	6183	36	43	36	43	7531	8mer-1a	x
Smp_065060	sma-miR-8437-3p	6183	94	100	93	99	7973	7mer-m8	x
Smp_081190	sma-miR-71a-5p	6183	175	182	162	169	8045	8mer-1a	x
Smp_081190	sma-miR-71b-5p	6183	175	182	162	169	8048	8mer-1a	x
Smp_177060	sma-miR-124a-3p	6183	200	206	172	178	8762	7mer-m8	x
Smp_078750	sma-miR-2b-3p	6183	433	439	405	411	9088	7mer-m8	x
Smp_078750	sma-miR-2d-3p	6183	433	439	405	411	9090	7mer-m8	x
Smp_078750	sma-miR-2e-3p	6183	433	439	405	411	9092	7mer-m8	x
Smp_078750	sma-miR-61-3p	6183	127	134	123	130	9095	8mer-1a	x
Smp_051080	sma-miR-124a-3p	6183	128	134	125	131	9107	7mer-m8	x
Smp_051080	sma-miR-281-3p	6183	241	247	228	234	9113	7mer-1a	x
Smp_051080	sma-miR-71a-5p	6183	73	79	72	78	9114	7mer-1a	x
Smp_051080	sma-miR-71b-5p	6183	73	79	72	78	9116	7mer-1a	x
Smp_210770	sma-miR-4989(novel255)	6183	138	144	134	140	9446	7mer-m8	x
Smp_210770	sma-miR-2b-3p	6183	108	115	104	111	9452	8mer-1a	x
Smp_210770	sma-miR-2d-3p	6183	108	115	104	111	9453	8mer-1a	x
Smp_210770	sma-miR-2e-3p	6183	108	115	104	111	9454	8mer-1a	x
Smp_210770	sma-miR-61-3p	6183	61	67	61	67	9456	7mer-1a	x
Smp_166070	sma-miR-4989(novel255)	6183	66	72	66	72	9628	7mer-m8	x
Smp_156850	sma-miR-4989(novel255)	6183	170	194	137	143	10175	7mer-1a	x
Smp_067900	sma-miR-190-5p	6183	90	96	83	89	10405	7mer-1a	x
Smp_181160	sma-miR-2b-3p	6183	74	81	73	80	10427	8mer-1a	x
Smp_181160	sma-miR-2d-3p	6183	74	81	73	80	10429	8mer-1a	x
Smp_181160	sma-miR-2e-3p	6183	74	81	73	80	10431	8mer-1a	x
Smp_064240	sma-miR-2a-3p	6183	350	357	339	346	10441	8mer-1a	x
Smp_064240	sma-miR-2f-3p	6183	350	357	339	346	10442	8mer-1a	x
Smp_141980	sma-miR-4989(novel255)	6183	72	78	72	78	10455	7mer-m8	x
Smp_063040	sma-miR-4989(novel255)	6183	153	159	118	124	10510	7mer-m8	x
Smp_024520	sma-miR-2b-3p	6183	335	341	309	315	10729	7mer-1a	x
Smp_024520	sma-miR-2d-3p	6183	335	341	309	315	10732	7mer-1a	x
Smp_024520	sma-miR-2e-3p	6183	335	341	309	315	10735	7mer-1a	x
Smp_125740	sma-miR-71a-5p	6183	482	488	462	468	10968	7mer-m8	x
Smp_125740	sma-miR-71b-5p	6183	482	488	462	468	10969	7mer-m8	x
Smp_064870	sma-miR-2162-3p	6183	61	68	61	68	11034	8mer-1a	x
Smp_170450	sma-miR-8437-3p	6183	734	741	614	621	11536	8mer-1a	x
Smp_169040	sma-miR-124a-3p	6183	163	169	145	151	11556	7mer-m8	x
Smp_169040	sma-miR-190-5p	6183	381	387	342	348	11557	7mer-1a	x
Smp_144170	sma-miR-281-3p	6183	894	900	866	872	11575	7mer-m8	x
Smp_144170	sma-miR-7-5p	6183	1185	1191	1143	1149	11577	7mer-m8	x
Smp_032180	sma-miR-4989(novel255)	6183	13	19	10	16	12000	7mer-m8	x
Smp_083480	sma-miR-190-5p	6183	476	483	375	382	12133	8mer-1a	x
Smp_078710	sma-miR-2b-3p	6183	135	141	127	133	12592	7mer-m8	x
Smp_078710	sma-miR-2d-3p	6183	135	141	127	133	12593	7mer-m8	x
Smp_078710	sma-miR-2e-3p	6183	135	141	127	133	12594	7mer-m8	x
Smp_079650	sma-miR-4989(novel255)	6183	310	316	296	302	12971	7mer-m8	x
Smp_034450	sma-miR-2b-3p	6183	255	261	249	255	13242	7mer-m8	x
Smp_034450	sma-miR-2d-3p	6183	255	261	249	255	13243	7mer-m8	x
Smp_034450	sma-miR-2e-3p	6183	255	261	249	255	13244	7mer-m8	x
Smp_160710	sma-miR-124a-3p	6183	243	249	214	220	13436	7mer-1a	x
Smp_160710	sma-miR-755-3p	6183	79	85	79	85	13438	7mer-m8	x
Smp_157860	sma-miR-2b-3p	6183	222	229	177	184	13454	8mer-1a	x
Smp_157860	sma-miR-2d-3p	6183	222	229	177	184	13455	8mer-1a	x
Smp_157860	sma-miR-2e-3p	6183	222	229	177	184	13456	8mer-1a	x
Smp_144470	sma-miR-4989(novel255)	6183	508	514	496	502	14275	7mer-m8	x
Smp_144470	sma-miR-2b-3p	6183	47	53	47	53	14281	7mer-1a	x
Smp_144470	sma-miR-2d-3p	6183	47	53	47	53	14282	7mer-1a	x
Smp_144470	sma-miR-2e-3p	6183	47	53	47	53	14283	7mer-1a	x
Smp_144470	sma-miR-71a-5p	6183	485	491	476	482	14287	7mer-m8	x
Smp_144470	sma-miR-71b-5p	6183	485	491	476	482	14289	7mer-m8	x
Smp_144470	sma-miR-8-3p	6183	698	704	669	675	14291	7mer-1a	x
Smp_138470	sma-miR-4989(novel255)	6183	57	63	53	59	14337	7mer-1a	x
Smp_138470	sma-miR-1a-5p	6183	189	195	177	183	14339	7mer-m8	x
Smp_138470	sma-miR-1b-3p	6183	189	195	177	183	14340	7mer-m8	x
Smp_095670	sma-miR-4989(novel255)	6183	28	34	28	34	14357	7mer-m8	x
Smp_135790	sma-miR-2162-3p	6183	58	64	56	62	14366	7mer-m8	x
Smp_180510	sma-miR-4989(novel255)	6183	332	338	289	295	14903	7mer-1a	x
Smp_180510	sma-miR-36a-3p	6183	549	556	503	510	14913	8mer-1a	x
Smp_180510	sma-miR-36b-3p	6183	549	556	503	510	14914	8mer-1a	x
Smp_071560	sma-miR-71a-5p	6183	36	42	35	41	15140	7mer-m8	x
Smp_071560	sma-miR-71b-5p	6183	36	42	35	41	15141	7mer-m8	x
Smp_165280	sma-miR-4989(novel255)	6183	1165	1172	1064	1071	15172	8mer-1a	x
Smp_165280	sma-miR-4989(novel255)	6183	653	660	593	600	15173	8mer-1a	x
Smp_165280	sma-miR-4989(novel255)	6183	786	793	721	728	15174	8mer-1a	x
Smp_165280	sma-miR-190-5p	6183	1429	1435	1308	1314	15181	7mer-m8	x
Smp_165280	sma-miR-1a-5p	6183	8	14	8	14	15182	7mer-m8	x
Smp_165280	sma-miR-1b-3p	6183	8	14	8	14	15183	7mer-m8	x
Smp_065180	sma-miR-124a-3p	6183	411	417	360	366	15267	7mer-m8	x
Smp_065180	sma-miR-61-3p	6183	167	173	153	159	15275	7mer-m8	x
Smp_065180	sma-miR-755-3p	6183	476	482	414	420	15276	7mer-1a	x
Smp_154650	sma-miR-2a-3p	6183	253	259	238	244	15330	7mer-m8	x
Smp_154650	sma-miR-2f-3p	6183	253	259	238	244	15331	7mer-m8	x
Smp_154650	sma-miR-7-5p	6183	634	640	595	601	15333	7mer-1a	x
Smp_154650	sma-miR-71a-5p	6183	1393	1400	1313	1320	15335	8mer-1a	x
Smp_154650	sma-miR-71b-5p	6183	1393	1400	1313	1320	15338	8mer-1a	x
Smp_064590	sma-miR-4989(novel255)	6183	41	47	36	42	15346	7mer-m8	x
Smp_064590	sma-miR-8437-3p	6183	24	30	19	25	15348	7mer-m8	x
Smp_134580	sma-miR-4989(novel255)	6183	101	107	101	107	16468	7mer-m8	x
Smp_074510	sma-miR-71a-5p	6183	281	288	248	255	16503	8mer-1a	x
Smp_074510	sma-miR-71b-5p	6183	281	288	248	255	16505	8mer-1a	x
Smp_102960	sma-miR-4989(novel255)	6183	830	836	755	761	17110	7mer-m8	x
Smp_102960	sma-miR-71a-5p	6183	85	92	80	87	17115	8mer-1a	x
Smp_102960	sma-miR-71b-5p	6183	85	92	80	87	17116	8mer-1a	x
Smp_212960	sma-miR-2b-3p	6183	58	65	58	65	17125	8mer-1a	x
Smp_212960	sma-miR-2d-3p	6183	58	65	58	65	17126	8mer-1a	x
Smp_212960	sma-miR-2e-3p	6183	58	65	58	65	17127	8mer-1a	x
Smp_105100	sma-miR-2162-3p	6183	27	34	24	31	17131	8mer-1a	x
Smp_155060	sma-miR-4989(novel255)	6183	338	345	329	336	17471	8mer-1a	x
Smp_155060	sma-miR-3479-3p	6183	154	160	154	160	17473	7mer-1a	x
Smp_155060	sma-miR-8422-5p	6183	343	349	334	340	17474	7mer-m8	x
Smp_059750	sma-miR-71a-5p	6183	136	142	135	141	17820	7mer-1a	x
Smp_059750	sma-miR-71b-5p	6183	136	142	135	141	17821	7mer-1a	x
Smp_151360	sma-miR-71a-5p	6183	56	63	54	61	17979	8mer-1a	x
Smp_151360	sma-miR-71b-5p	6183	56	63	54	61	17980	8mer-1a	x
Smp_160770	sma-miR-71a-5p	6183	94	101	93	100	18251	8mer-1a	x
Smp_160770	sma-miR-71b-5p	6183	94	101	93	100	18252	8mer-1a	x
Smp_166200	sma-miR-10-5p	6183	738	761	543	550	18294	8mer-1a	x
Smp_166200	sma-miR-124a-3p	6183	544	550	394	400	18295	7mer-m8	x
Smp_166200	sma-miR-8437-3p	6183	1058	1066	737	744	18307	8mer-1a	x
Smp_206120	sma-miR-2a-3p	6183	60	66	59	65	18335	7mer-1a	x
Smp_206120	sma-miR-2b-3p	6183	61	68	60	67	18336	8mer-1a	x
Smp_206120	sma-miR-2d-3p	6183	61	68	60	67	18337	8mer-1a	x
Smp_206120	sma-miR-2e-3p	6183	61	68	60	67	18338	8mer-1a	x
Smp_206120	sma-miR-2f-3p	6183	60	66	59	65	18339	7mer-1a	x
Smp_206120	sma-miR-7-5p	6183	137	144	134	141	18340	8mer-1a	x
Smp_165700	sma-miR-1a-5p	6183	124	130	108	114	18598	7mer-m8	x
Smp_165700	sma-miR-1b-3p	6183	124	130	108	114	18601	7mer-m8	x
Smp_165700	sma-miR-8437-3p	6183	991	1001	792	799	18625	8mer-1a	x
Smp_094250	sma-miR-8403-3p	6183	152	158	147	153	18760	7mer-m8	x
Smp_128740	sma-miR-124a-3p	6183	119	125	110	116	18812	7mer-m8	x
Smp_038560	sma-miR-4989(novel255)	6183	28	34	26	32	18972	7mer-1a	x
Smp_154000	sma-miR-190-5p	6183	24	30	24	30	19359	7mer-m8	x
Smp_079370	sma-miR-8437-3p	6183	5953	5960	3543	3550	19788	8mer-1a	x
Smp_097750	sma-miR-4989(novel255)	6183	109	116	109	116	20402	8mer-1a	x
Smp_097750	sma-miR-4989(novel255)	6183	23	29	23	29	20403	7mer-m8	x
Smp_141650	sma-miR-4989(novel255)	6183	169	177	156	163	21613	8mer-1a	x
Smp_027550	sma-miR-4989(novel255)	6183	156	162	148	154	22404	7mer-1a	x
Smp_129720	sma-miR-1a-5p	6183	241	247	230	236	23235	7mer-m8	x
Smp_129720	sma-miR-1b-3p	6183	241	247	230	236	23236	7mer-m8	x
Smp_011860	sma-miR-71a-5p	6183	35	42	35	42	23427	8mer-1a	x
Smp_011860	sma-miR-71b-5p	6183	35	42	35	42	23428	8mer-1a	x
Smp_053640	sma-miR-71a-5p	6183	52	68	42	49	23437	8mer-1a	x
Smp_053640	sma-miR-71b-5p	6183	52	68	42	49	23438	8mer-1a	x
Smp_160620	sma-miR-1a-5p	6183	118	124	99	105	23692	7mer-1a	x
Smp_160620	sma-miR-1b-3p	6183	118	124	99	105	23693	7mer-1a	x
Smp_160620	sma-miR-2b-3p	6183	229	235	208	214	23695	7mer-1a	x
Smp_160620	sma-miR-2d-3p	6183	229	235	208	214	23696	7mer-1a	x
Smp_160620	sma-miR-2e-3p	6183	229	235	208	214	23697	7mer-1a	x
Smp_160620	sma-miR-61-3p	6183	237	243	216	222	23698	7mer-m8	x
Smp_089230	sma-miR-61-3p	6183	40	46	30	36	23722	7mer-1a	x
Smp_165470	sma-bantam-3p	6183	98	104	93	99	23807	7mer-1a	x
Smp_145540	sma-miR-8437-3p	6183	2918	2924	1651	1657	23969	7mer-1a	x
Smp_213180	sma-miR-7-5p	6183	313	320	216	223	24092	8mer-1a	x
Smp_046140	sma-miR-219-5p	6183	52	71	30	36	24108	7mer-1a	x
Smp_046140	sma-miR-3479-3p	6183	99	106	61	68	24109	8mer-1a	x
Smp_021300	sma-miR-2b-3p	6183	154	160	148	154	24208	7mer-m8	x
Smp_021300	sma-miR-2d-3p	6183	154	160	148	154	24209	7mer-m8	x
Smp_021300	sma-miR-2e-3p	6183	154	160	148	154	24210	7mer-m8	x
Smp_139720	sma-miR-61-3p	6183	137	145	114	120	24385	7mer-m8	x
Smp_036270	sma-miR-4989(novel255)	6183	3	9	3	9	24622	7mer-1a	x
Smp_194630	sma-miR-4989(novel255)	6183	75	81	59	65	24764	7mer-m8	x
Smp_058320	sma-miR-4989(novel255)	6183	46	52	45	51	24789	7mer-m8	x
Smp_103000	sma-miR-124a-3p	6183	310	316	301	307	25290	7mer-m8	x
Smp_103000	sma-miR-1a-5p	6183	271	278	262	269	25291	8mer-1a	x
Smp_103000	sma-miR-1b-3p	6183	271	278	262	269	25292	8mer-1a	x
Smp_132120	sma-miR-4989(novel255)	6183	847	853	777	783	25597	7mer-1a	x
Smp_132120	sma-miR-2b-3p	6183	194	200	163	169	25652	7mer-1a	x
Smp_132120	sma-miR-2d-3p	6183	194	200	163	169	25657	7mer-1a	x
Smp_132120	sma-miR-2e-3p	6183	194	200	163	169	25661	7mer-1a	x
Smp_007500	sma-miR-2a-3p	6183	23	30	23	30	25710	8mer-1a	x
Smp_007500	sma-miR-2b-3p	6183	25	31	25	31	25711	7mer-m8	x
Smp_007500	sma-miR-2d-3p	6183	25	31	25	31	25712	7mer-m8	x
Smp_007500	sma-miR-2e-3p	6183	25	31	25	31	25713	7mer-m8	x
Smp_007500	sma-miR-2f-3p	6183	23	30	23	30	25714	8mer-1a	x
Smp_163720	sma-miR-124a-3p	6183	323	329	270	276	25953	7mer-1a	x
Smp_144990	sma-miR-4989(novel255)	6183	70	76	67	73	26252	7mer-1a	x
Smp_204120	sma-miR-71a-5p	6183	523	529	496	502	26306	7mer-m8	x
Smp_204120	sma-miR-71b-5p	6183	523	529	496	502	26307	7mer-m8	x
Smp_072140	sma-miR-4989(novel255)	6183	295	302	270	277	26356	8mer-1a	x
Smp_072140	sma-miR-3479-3p	6183	608	615	530	537	26368	8mer-1a	x
Smp_026340	sma-bantam-3p	6183	1303	1309	954	960	26482	7mer-m8	x
Smp_135840	sma-miR-190-5p	6183	25	31	23	29	26505	7mer-m8	x
Smp_055870	sma-miR-8447-5p	6183	41	47	26	32	27006	7mer-m8	x
Smp_172700	sma-miR-4989(novel255)	6183	78	84	55	61	27089	7mer-m8	x
Smp_146910	sma-miR-755-3p	6183	943	949	816	822	27143	7mer-1a	x
Smp_157940	sma-miR-8422-5p	6183	121	127	120	126	27688	7mer-1a	x
Smp_079410	sma-miR-2a-3p	6183	48	55	48	55	27698	8mer-1a	x
Smp_079410	sma-miR-2f-3p	6183	48	55	48	55	27699	8mer-1a	x
Smp_166930	sma-miR-1a-5p	6183	322	328	312	318	27868	7mer-m8	x
Smp_166930	sma-miR-1b-3p	6183	322	328	312	318	27869	7mer-m8	x
Smp_166930	sma-miR-2162-3p	6183	826	833	802	809	27870	8mer-1a	x
Smp_067280	sma-miR-2162-3p	6183	327	334	315	322	28326	8mer-1a	x
Smp_147570	sma-miR-4989(novel255)	6183	64	71	50	57	28722	8mer-1a	x
Smp_151040	sma-let-7-5p	6183	881	887	787	793	29058	7mer-m8	x
Smp_151040	sma-miR-71a-5p	6183	366	373	352	359	29065	8mer-1a	x
Smp_151040	sma-miR-71b-5p	6183	366	373	352	359	29068	8mer-1a	x
Smp_151040	sma-miR-8437-3p	6183	546	552	513	519	29074	7mer-m8	x
Smp_064950	sma-miR-71a-5p	6183	206	213	191	198	29085	8mer-1a	x
Smp_064950	sma-miR-71b-5p	6183	206	213	191	198	29087	8mer-1a	x
Smp_049600	sma-miR-1a-5p	6183	252	258	247	253	29148	7mer-m8	x
Smp_049600	sma-miR-1b-3p	6183	252	258	247	253	29149	7mer-m8	x
Smp_049600	sma-miR-71a-5p	6183	108	114	105	111	29150	7mer-m8	x
Smp_049600	sma-miR-71b-5p	6183	108	114	105	111	29151	7mer-m8	x
Smp_090860	sma-miR-4989(novel255)	6183	250	256	206	212	29490	7mer-m8	x
Smp_090860	sma-miR-124a-3p	6183	43	50	27	34	29495	8mer-1a	x
Smp_093700	sma-miR-3479-3p	6183	136	143	128	135	29626	8mer-1a	x
Smp_088240	sma-miR-1a-5p	6183	103	110	94	101	29659	8mer-1a	x
Smp_088240	sma-miR-1b-3p	6183	103	110	94	101	29660	8mer-1a	x
Smp_008830	sma-miR-4989(novel255)	6183	52	58	52	58	29689	7mer-m8	x
Smp_018580	sma-miR-190-5p	6183	65	71	65	71	29950	7mer-1a	x
Smp_045950	sma-miR-8437-3p	6183	249	255	17	23	29998	7mer-1a	x
Smp_198380	sma-miR-4989(novel255)	6183	241	247	193	199	30100	7mer-m8	x
Smp_198380	sma-miR-2a-3p	6183	502	508	386	392	30104	7mer-m8	x
Smp_198380	sma-miR-2f-3p	6183	502	508	386	392	30105	7mer-m8	x
Smp_029500	sma-miR-71a-5p	6183	13	20	13	20	30922	8mer-1a	x
Smp_029500	sma-miR-71b-5p	6183	13	20	13	20	30923	8mer-1a	x
Smp_043100	sma-miR-4989(novel255)	6183	38	44	35	41	31351	7mer-m8	x
Smp_093540	sma-miR-4989(novel255)	6183	50	57	42	49	31449	8mer-1a	x
Smp_102410	sma-miR-4989(novel255)	6183	186	192	165	171	31588	7mer-m8	x
Smp_102410	sma-miR-71a-5p	6183	79	86	63	70	31592	8mer-1a	x
Smp_102410	sma-miR-71b-5p	6183	79	86	63	70	31593	8mer-1a	x
Smp_071630	sma-miR-2b-3p	6183	204	210	162	168	31811	7mer-1a	x
Smp_071630	sma-miR-2d-3p	6183	204	210	162	168	31813	7mer-1a	x
Smp_071630	sma-miR-2e-3p	6183	204	210	162	168	31815	7mer-1a	x
Smp_083400	sma-miR-61-3p	6183	569	575	523	529	32293	7mer-m8	x
Smp_167690	sma-miR-2b-3p	6183	163	169	145	151	32332	7mer-m8	x
Smp_167690	sma-miR-2b-3p	6183	169	175	151	157	32333	7mer-1a	x
Smp_167690	sma-miR-2d-3p	6183	163	169	145	151	32335	7mer-m8	x
Smp_167690	sma-miR-2d-3p	6183	169	175	151	157	32336	7mer-1a	x
Smp_167690	sma-miR-2e-3p	6183	163	169	145	151	32338	7mer-m8	x
Smp_167690	sma-miR-2e-3p	6183	169	175	151	157	32339	7mer-1a	x
Smp_084620	sma-miR-4989(novel255)	6183	134	140	132	138	32598	7mer-m8	x
Smp_153100	sma-miR-190-5p	6183	422	429	344	350	33405	7mer-1a	x
Smp_104270	sma-miR-8423-5p	6183	105	111	103	109	33414	7mer-m8	x
Smp_126540	sma-miR-4989(novel255)	6183	417	423	400	406	33503	7mer-1a	x
Smp_085520	sma-miR-2162-3p	6183	80	87	78	85	34079	8mer-1a	x
Smp_058670	sma-miR-1a-5p	6183	81	87	79	85	34137	7mer-m8	x
Smp_058670	sma-miR-1b-3p	6183	81	87	79	85	34138	7mer-m8	x
Smp_173380	sma-miR-4989(novel255)	6183	1687	1693	1556	1562	34187	7mer-m8	x
Smp_173380	sma-miR-190-5p	6183	1627	1633	1498	1504	34209	7mer-1a	x
Smp_043030	sma-miR-190-5p	6183	1011	1017	941	947	34489	7mer-m8	x
Smp_043030	sma-miR-219-5p	6183	895	901	825	831	34491	7mer-1a	x
Smp_043030	sma-miR-2b-3p	6183	929	935	859	865	34492	7mer-1a	x
Smp_043030	sma-miR-2d-3p	6183	929	935	859	865	34493	7mer-1a	x
Smp_043030	sma-miR-2e-3p	6183	929	935	859	865	34494	7mer-1a	x
Smp_043030	sma-miR-61-3p	6183	400	407	362	369	34496	8mer-1a	x
Smp_023710	sma-miR-1a-5p	6183	184	190	132	138	34928	7mer-m8	x
Smp_023710	sma-miR-1b-3p	6183	184	190	132	138	34931	7mer-m8	x
Smp_013300	sma-miR-2b-3p	6183	75	81	72	78	35234	7mer-1a	x
Smp_013300	sma-miR-2d-3p	6183	75	81	72	78	35235	7mer-1a	x
Smp_013300	sma-miR-2e-3p	6183	75	81	72	78	35236	7mer-1a	x
Smp_154920	sma-miR-71a-5p	6183	301	308	214	221	35720	8mer-1a	x
Smp_154920	sma-miR-71b-5p	6183	301	308	214	221	35721	8mer-1a	x
Smp_035730	sma-miR-8-3p	6183	349	355	326	332	35909	7mer-1a	x
Smp_172280	sma-miR-124a-3p	6183	179	186	176	183	36110	8mer-1a	x
Smp_000240	sma-miR-4989(novel255)	6183	52	58	52	58	36261	7mer-m8	x
Smp_197730	sma-miR-2b-3p	6183	275	281	262	268	36505	7mer-m8	x
Smp_197730	sma-miR-2d-3p	6183	275	281	262	268	36506	7mer-m8	x
Smp_197730	sma-miR-2e-3p	6183	275	281	262	268	36507	7mer-m8	x
Smp_152650	sma-miR-4989(novel255)	6183	237	243	212	218	37289	7mer-1a	x
Smp_152650	sma-miR-8-3p	6183	104	126	102	108	37295	7mer-1a	x
Smp_026280	sma-miR-36a-3p	6183	115	121	112	118	37444	7mer-m8	x
Smp_026280	sma-miR-36b-3p	6183	115	121	112	118	37445	7mer-m8	x
Smp_133270	sma-miR-2b-3p	6183	127	133	116	122	37699	7mer-1a	x
Smp_133270	sma-miR-2d-3p	6183	127	133	116	122	37700	7mer-1a	x
Smp_133270	sma-miR-2e-3p	6183	127	133	116	122	37701	7mer-1a	x
Smp_008710	sma-miR-190-5p	6183	73	79	64	70	37717	7mer-m8	x
Smp_068060	sma-miR-190-5p	6183	1668	1674	962	968	38097	7mer-1a	x
Smp_068060	sma-miR-71a-5p	6183	3146	3152	1160	1166	38120	7mer-m8	x
Smp_068060	sma-miR-71b-5p	6183	3146	3152	1160	1166	38122	7mer-m8	x
Smp_068060	sma-miR-8437-3p	6183	3607	3613	1543	1549	38138	7mer-m8	x
Smp_157150	sma-miR-4989(novel255)	6183	29	35	26	32	38297	7mer-1a	x
Smp_013570	sma-miR-190-5p	6183	112	118	90	96	38539	7mer-m8	x
Smp_004480	sma-miR-8437-3p	6183	387	404	295	301	38814	7mer-m8	x
Smp_020120	sma-miR-71a-5p	6183	53	62	53	60	39089	8mer-1a	x
Smp_020120	sma-miR-71b-5p	6183	53	62	53	60	39090	8mer-1a	x
Smp_149770	sma-miR-1a-5p	6183	425	432	365	372	39395	8mer-1a	x
Smp_149770	sma-miR-1b-3p	6183	425	432	365	372	39396	8mer-1a	x
Smp_060860	sma-miR-4989(novel255)	6183	667	674	614	620	39433	7mer-m8	x
Smp_060860	sma-miR-3479-3p	6183	364	370	330	336	39436	7mer-m8	x
Smp_060860	sma-miR-61-3p	6183	134	140	128	134	39437	7mer-1a	x
Smp_060860	sma-miR-61-3p	6183	243	250	215	222	39438	8mer-1a	x
Smp_060860	sma-miR-8-3p	6183	427	443	391	397	39439	7mer-1a	x
Smp_164550	sma-miR-190-5p	6183	441	448	352	359	39519	8mer-1a	x
Smp_164550	sma-miR-61-3p	6183	140	147	96	103	39523	8mer-1a	x
Smp_164550	sma-miR-71a-5p	6183	464	470	375	381	39525	7mer-1a	x
Smp_164550	sma-miR-71b-5p	6183	464	470	375	381	39526	7mer-1a	x
Smp_128350	sma-miR-2a-3p	6183	143	149	140	146	39760	7mer-m8	x
Smp_128350	sma-miR-2f-3p	6183	143	149	140	146	39764	7mer-m8	x
Smp_180690	sma-miR-2b-3p	6183	747	763	726	732	40036	7mer-1a	x
Smp_180690	sma-miR-2d-3p	6183	747	763	726	732	40037	7mer-1a	x
Smp_180690	sma-miR-2e-3p	6183	747	763	726	732	40038	7mer-1a	x
Smp_207030	sma-miR-281-3p	6183	86	92	71	77	40714	7mer-1a	x
Smp_158440	sma-miR-4989(novel255)	6183	83	89	81	87	41031	7mer-m8	x
Smp_124910	sma-miR-2b-3p	6183	677	684	584	591	41313	8mer-1a	x
Smp_124910	sma-miR-2d-3p	6183	677	684	584	591	41314	8mer-1a	x
Smp_124910	sma-miR-2e-3p	6183	677	684	584	591	41315	8mer-1a	x
Smp_128440	sma-miR-2b-3p	6183	123	129	121	127	41574	7mer-1a	x
Smp_128440	sma-miR-2d-3p	6183	123	129	121	127	41575	7mer-1a	x
Smp_128440	sma-miR-2e-3p	6183	123	129	121	127	41576	7mer-1a	x
Smp_139620	sma-miR-71a-5p	6183	5	11	5	11	41666	7mer-m8	x
Smp_139620	sma-miR-71b-5p	6183	5	11	5	11	41667	7mer-m8	x
Smp_030250	sma-miR-219-5p	6183	511	517	46	52	41697	7mer-m8	x
Smp_048680	sma-miR-2162-3p	6183	306	313	256	263	42261	8mer-1a	x
Smp_139480	sma-miR-7-5p	6183	241	247	229	235	42322	7mer-m8	x
Smp_064030	sma-miR-2b-3p	6183	156	163	23	30	42592	8mer-1a	x
Smp_064030	sma-miR-2d-3p	6183	156	163	23	30	42593	8mer-1a	x
Smp_064030	sma-miR-2e-3p	6183	156	163	23	30	42594	8mer-1a	x
Smp_037530	sma-miR-4989(novel255)	6183	126	132	126	132	42831	7mer-m8	x
Smp_210730	sma-miR-4989(novel255)	6183	163	170	119	126	42945	8mer-1a	x
Smp_210730	sma-miR-2b-3p	6183	349	355	291	297	42990	7mer-m8	x
Smp_210730	sma-miR-2d-3p	6183	349	355	291	297	42997	7mer-m8	x
Smp_210730	sma-miR-2e-3p	6183	349	355	291	297	43003	7mer-m8	x
Smp_130940	sma-miR-2b-3p	6183	28	34	28	34	43361	7mer-m8	x
Smp_130940	sma-miR-2d-3p	6183	28	34	28	34	43362	7mer-m8	x
Smp_130940	sma-miR-2e-3p	6183	28	34	28	34	43363	7mer-m8	x
Smp_203500	sma-miR-8-3p	6183	109	115	89	95	43372	7mer-1a	x
Smp_079290	sma-miR-4989(novel255)	6183	447	454	442	449	43497	8mer-1a	x
Smp_042300	sma-miR-4989(novel255)	6183	207	213	203	209	43771	7mer-m8	x
Smp_042300	sma-miR-4989(novel255)	6183	33	39	33	39	43772	7mer-1a	x
Smp_042300	sma-bantam-3p	6183	13	19	13	19	43785	7mer-1a	x
Smp_042300	sma-miR-2162-3p	6183	300	306	295	301	43797	7mer-1a	x
Smp_042300	sma-miR-8447-5p	6183	291	297	286	292	43817	7mer-1a	x
Smp_151420	sma-miR-36a-3p	6183	379	385	369	375	43824	7mer-1a	x
Smp_151420	sma-miR-36b-3p	6183	379	385	369	375	43825	7mer-1a	x
Smp_029390	sma-miR-2162-3p	6183	494	501	398	405	43897	8mer-1a	x
Smp_074080	sma-miR-3479-3p	6183	602	608	551	557	44037	7mer-m8	x
Smp_074080	sma-miR-7-5p	6183	163	170	151	158	44039	8mer-1a	x
Smp_155020	sma-miR-71a-5p	6183	63	70	34	41	44295	8mer-1a	x
Smp_155020	sma-miR-71b-5p	6183	63	70	34	41	44296	8mer-1a	x
Smp_056850	sma-miR-2b-3p	6183	104	113	89	96	44484	8mer-1a	x
Smp_056850	sma-miR-2d-3p	6183	104	113	89	96	44485	8mer-1a	x
Smp_056850	sma-miR-2e-3p	6183	104	113	89	96	44486	8mer-1a	x
Smp_159050	sma-miR-71a-5p	6183	252	258	140	146	44810	7mer-1a	x
Smp_159050	sma-miR-71b-5p	6183	252	258	140	146	44811	7mer-1a	x
Smp_031860	sma-miR-2b-3p	6183	125	131	107	113	45082	7mer-m8	x
Smp_031860	sma-miR-2d-3p	6183	125	131	107	113	45083	7mer-m8	x
Smp_031860	sma-miR-2e-3p	6183	125	131	107	113	45084	7mer-m8	x
Smp_056640	sma-miR-2162-3p	6183	46	52	43	49	45180	7mer-1a	x
Smp_176370	sma-miR-2b-3p	6183	227	233	191	197	45183	7mer-m8	x
Smp_176370	sma-miR-2d-3p	6183	227	233	191	197	45184	7mer-m8	x
Smp_176370	sma-miR-2e-3p	6183	227	233	191	197	45185	7mer-m8	x
Smp_163500	sma-miR-4989(novel255)	6183	259	266	230	237	45238	8mer-1a	x
Smp_022130	sma-miR-71a-5p	6183	159	165	155	161	45302	7mer-m8	x
Smp_022130	sma-miR-71a-5p	6183	858	865	730	737	45303	8mer-1a	x
Smp_022130	sma-miR-71b-5p	6183	159	165	155	161	45306	7mer-m8	x
Smp_022130	sma-miR-71b-5p	6183	858	865	730	737	45307	8mer-1a	x
Smp_022130	sma-miR-8-3p	6183	1129	1135	936	942	45311	7mer-m8	x
Smp_157050	sma-miR-1a-5p	6183	303	310	234	241	45329	8mer-1a	x
Smp_157050	sma-miR-1b-3p	6183	303	310	234	241	45331	8mer-1a	x
Smp_166300	sma-miR-4989(novel255)	6183	633	640	535	542	45943	8mer-1a	x
Smp_166300	sma-miR-2b-3p	6183	450	456	375	381	45947	7mer-1a	x
Smp_166300	sma-miR-2d-3p	6183	450	456	375	381	45948	7mer-1a	x
Smp_166300	sma-miR-2e-3p	6183	450	456	375	381	45949	7mer-1a	x
Smp_166300	sma-miR-71a-5p	6183	279	285	234	240	45952	7mer-m8	x
Smp_166300	sma-miR-71b-5p	6183	279	285	234	240	45955	7mer-m8	x
Smp_028080	sma-miR-2a-3p	6183	43	50	40	47	46054	8mer-1a	x
Smp_028080	sma-miR-2f-3p	6183	43	50	40	47	46055	8mer-1a	x
Smp_173330	sma-miR-4989(novel255)	6183	519	525	374	380	46449	7mer-m8	x
Smp_173330	sma-miR-61-3p	6183	783	789	625	631	46454	7mer-1a	x
Smp_072720	sma-miR-2a-3p	6183	703	709	668	674	46469	7mer-m8	x
Smp_072720	sma-miR-2f-3p	6183	703	709	668	674	46471	7mer-m8	x
Smp_072720	sma-miR-8-3p	6183	182	188	182	188	46477	7mer-m8	x
Smp_072720	sma-miR-8403-3p	6183	392	398	370	376	46479	7mer-1a	x
Smp_072720	sma-miR-8423-5p	6183	294	300	272	278	46480	7mer-1a	x
Smp_156480	sma-miR-4989(novel255)	6183	38	45	31	38	46567	8mer-1a	x
Smp_003620	sma-miR-2b-3p	6183	45	51	37	43	46959	7mer-m8	x
Smp_003620	sma-miR-2d-3p	6183	45	51	37	43	46961	7mer-m8	x
Smp_003620	sma-miR-2e-3p	6183	45	51	37	43	46963	7mer-m8	x
Smp_003620	sma-miR-7-5p	6183	318	324	294	300	46965	7mer-m8	x
Smp_032780	sma-miR-1a-5p	6183	74	81	55	62	47106	8mer-1a	x
Smp_032780	sma-miR-1b-3p	6183	74	81	55	62	47107	8mer-1a	x
Smp_094420	sma-miR-1a-5p	6183	190	196	158	164	47149	7mer-1a	x
Smp_094420	sma-miR-1b-3p	6183	190	196	158	164	47150	7mer-1a	x
Smp_094420	sma-miR-2b-3p	6183	428	435	369	375	47153	7mer-1a	x
Smp_094420	sma-miR-2d-3p	6183	428	435	369	375	47154	7mer-1a	x
Smp_094420	sma-miR-2e-3p	6183	428	435	369	375	47155	7mer-1a	x
Smp_103160	sma-miR-1a-5p	6183	69	76	69	76	47455	8mer-1a	x
Smp_103160	sma-miR-1b-3p	6183	69	76	69	76	47458	8mer-1a	x
Smp_074000	sma-miR-2b-3p	6183	57	63	44	50	47544	7mer-1a	x
Smp_074000	sma-miR-2d-3p	6183	57	63	44	50	47545	7mer-1a	x
Smp_074000	sma-miR-2e-3p	6183	57	63	44	50	47546	7mer-1a	x
Smp_140330	sma-miR-124a-3p	6183	823	830	793	800	47743	8mer-1a	x
Smp_140330	sma-miR-2b-3p	6183	660	666	632	638	47752	7mer-m8	x
Smp_140330	sma-miR-2d-3p	6183	660	666	632	638	47755	7mer-m8	x
Smp_140330	sma-miR-2e-3p	6183	660	666	632	638	47757	7mer-m8	x
Smp_140330	sma-miR-71a-5p	6183	506	513	478	485	47766	8mer-1a	x
Smp_140330	sma-miR-71b-5p	6183	506	513	478	485	47768	8mer-1a	x
Smp_180820	sma-miR-2162-3p	6183	164	172	161	168	47891	8mer-1a	x
Smp_090150	sma-miR-281-3p	6183	76	82	75	81	47933	7mer-1a	x
Smp_168810	sma-miR-8-3p	6183	351	357	283	289	48098	7mer-1a	x
Smp_203270	sma-miR-2b-3p	6183	45	51	42	48	48162	7mer-1a	x
Smp_203270	sma-miR-2d-3p	6183	45	51	42	48	48163	7mer-1a	x
Smp_203270	sma-miR-2e-3p	6183	45	51	42	48	48164	7mer-1a	x
Smp_143480	sma-miR-2b-3p	6183	312	321	282	288	48219	7mer-1a	x
Smp_143480	sma-miR-2d-3p	6183	312	321	282	288	48220	7mer-1a	x
Smp_143480	sma-miR-2e-3p	6183	312	321	282	288	48221	7mer-1a	x
Smp_132720	sma-miR-8-3p	6183	96	102	39	45	48262	7mer-m8	x
Smp_168470	sma-miR-36a-3p	6183	386	392	385	391	48632	7mer-1a	x
Smp_168470	sma-miR-36b-3p	6183	386	392	385	391	48633	7mer-1a	x
Smp_103200	sma-miR-2162-3p	6183	86	95	85	92	49099	8mer-1a	x
Smp_118860	sma-miR-71a-5p	6183	727	733	723	729	49141	7mer-m8	x
Smp_118860	sma-miR-71b-5p	6183	727	733	723	729	49143	7mer-m8	x
Smp_026230	sma-miR-2b-3p	6183	81	90	79	85	49544	7mer-1a	x
Smp_026230	sma-miR-2d-3p	6183	81	90	79	85	49546	7mer-1a	x
Smp_026230	sma-miR-2e-3p	6183	81	90	79	85	49548	7mer-1a	x
Smp_015850	sma-miR-2b-3p	6183	92	98	89	95	49725	7mer-m8	x
Smp_015850	sma-miR-2d-3p	6183	92	98	89	95	49726	7mer-m8	x
Smp_015850	sma-miR-2e-3p	6183	92	98	89	95	49727	7mer-m8	x
Smp_019100	sma-miR-2b-3p	6183	223	230	188	195	49782	8mer-1a	x
Smp_019100	sma-miR-2d-3p	6183	223	230	188	195	49783	8mer-1a	x
Smp_019100	sma-miR-2e-3p	6183	223	230	188	195	49784	8mer-1a	x
Smp_143810	sma-miR-124a-3p	6183	61	67	61	67	50196	7mer-m8	x
Smp_072380	sma-miR-219-5p	6183	26	35	26	32	50569	7mer-m8	x
Smp_146040	sma-miR-2b-3p	6183	95	101	93	99	50805	7mer-m8	x
Smp_146040	sma-miR-2d-3p	6183	95	101	93	99	50806	7mer-m8	x
Smp_146040	sma-miR-2e-3p	6183	95	101	93	99	50807	7mer-m8	x
Smp_174300	sma-miR-4989(novel255)	6183	181	187	181	187	51001	7mer-1a	x
Smp_174300	sma-miR-124a-3p	6183	297	304	283	290	51027	8mer-1a	x
Smp_174300	sma-miR-124a-3p	6183	368	377	337	343	51028	7mer-m8	x
Smp_081250	sma-miR-2162-3p	6183	10	16	10	16	51270	7mer-m8	x
Smp_089180	sma-miR-8423-5p	6183	511	518	495	502	51447	8mer-1a	x
Smp_089180	sma-miR-8447-5p	6183	136	142	129	135	51448	7mer-m8	x
Smp_019880	sma-miR-124a-3p	6183	160	166	155	161	51461	7mer-1a	x
Smp_018640	sma-miR-4989(novel255)	6183	782	788	541	547	51472	7mer-m8	x
Smp_200020	sma-miR-4989(novel255)	6183	2648	2655	2494	2501	51654	8mer-1a	x
Smp_200020	sma-miR-71a-5p	6183	204	211	195	202	51752	8mer-1a	x
Smp_200020	sma-miR-71b-5p	6183	204	211	195	202	51755	8mer-1a	x
Smp_139530	sma-miR-4989(novel255)	6183	613	620	530	537	52044	8mer-1a	x
Smp_210360	sma-miR-2b-3p	6183	243	249	206	212	52235	7mer-1a	x
Smp_210360	sma-miR-2d-3p	6183	243	249	206	212	52237	7mer-1a	x
Smp_210360	sma-miR-2e-3p	6183	243	249	206	212	52239	7mer-1a	x
Smp_011720	sma-miR-8437-3p	6183	30	36	27	33	52410	7mer-m8	x
Smp_069170	sma-bantam-3p	6183	84	90	83	89	52972	7mer-1a	x
Smp_004910	sma-miR-2b-3p	6183	992	998	955	961	53194	7mer-1a	x
Smp_004910	sma-miR-2d-3p	6183	992	998	955	961	53195	7mer-1a	x
Smp_004910	sma-miR-2e-3p	6183	992	998	955	961	53196	7mer-1a	x
Smp_004910	sma-miR-755-3p	6183	1277	1283	1216	1222	53199	7mer-1a	x
Smp_167520	sma-miR-8422-5p	6183	1796	1803	1655	1662	53377	8mer-1a	x
Smp_013840	sma-miR-2b-3p	6183	1702	1708	1568	1574	53662	7mer-1a	x
Smp_013840	sma-miR-2b-3p	6183	1864	1870	1728	1734	53663	7mer-1a	x
Smp_013840	sma-miR-2d-3p	6183	1702	1708	1568	1574	53666	7mer-1a	x
Smp_013840	sma-miR-2d-3p	6183	1864	1870	1728	1734	53667	7mer-1a	x
Smp_013840	sma-miR-2e-3p	6183	1702	1708	1568	1574	53670	7mer-1a	x
Smp_013840	sma-miR-2e-3p	6183	1864	1870	1728	1734	53671	7mer-1a	x
Smp_013840	sma-miR-36a-3p	6183	2129	2135	1967	1973	53676	7mer-1a	x
Smp_013840	sma-miR-36b-3p	6183	2129	2135	1967	1973	53678	7mer-1a	x
Smp_013840	sma-miR-755-3p	6183	1442	1448	1337	1343	53694	7mer-m8	x
Smp_086600	sma-miR-4989(novel255)	6183	66	73	66	73	53947	8mer-1a	x
Smp_157670	sma-miR-219-5p	6183	698	705	564	571	54182	8mer-1a	x
Smp_213450	sma-miR-4989(novel255)	6183	128	134	107	113	54197	7mer-1a	x
Smp_213450	sma-miR-4989(novel255)	6183	83	97	71	77	54198	7mer-m8	x
Smp_027340	sma-miR-4989(novel255)	6183	109	115	97	103	54467	7mer-m8	x
Smp_210170	sma-miR-8437-3p	6183	46	52	46	52	54578	7mer-m8	x
Smp_138920	sma-miR-8437-3p	6183	549	555	512	518	54738	7mer-m8	x
Smp_075450	sma-miR-8423-5p	6183	58	64	58	64	54942	7mer-1a	x
Smp_104970	sma-miR-71a-5p	6183	414	420	364	370	55015	7mer-m8	x
Smp_104970	sma-miR-71b-5p	6183	414	420	364	370	55016	7mer-m8	x
Smp_000680	sma-miR-71a-5p	6183	34	40	20	26	55223	7mer-1a	x
Smp_000680	sma-miR-71b-5p	6183	34	40	20	26	55224	7mer-1a	x
Smp_136700	sma-miR-2b-3p	6183	124	130	93	99	55276	7mer-1a	x
Smp_136700	sma-miR-2d-3p	6183	124	130	93	99	55277	7mer-1a	x
Smp_136700	sma-miR-2e-3p	6183	124	130	93	99	55278	7mer-1a	x
Smp_126420	sma-miR-124a-3p	6183	68	74	65	71	55625	7mer-m8	x
Smp_100090	sma-miR-4989(novel255)	6183	107	113	106	112	55665	7mer-m8	x
Smp_003000	sma-miR-4989(novel255)	6183	69	75	39	45	55687	7mer-m8	x
Smp_003000	sma-miR-2b-3p	6183	152	158	96	102	55689	7mer-1a	x
Smp_003000	sma-miR-2d-3p	6183	152	158	96	102	55690	7mer-1a	x
Smp_003000	sma-miR-2e-3p	6183	152	158	96	102	55691	7mer-1a	x
Smp_000310	sma-miR-2b-3p	6183	223	229	157	163	55915	7mer-m8	x
Smp_000310	sma-miR-2d-3p	6183	223	229	157	163	55917	7mer-m8	x
Smp_000310	sma-miR-2e-3p	6183	223	229	157	163	55919	7mer-m8	x
Smp_145970	sma-miR-281-3p	6183	357	363	312	318	56492	7mer-m8	x
Smp_145970	sma-miR-71a-5p	6183	150	156	132	138	56493	7mer-m8	x
Smp_145970	sma-miR-71b-5p	6183	150	156	132	138	56494	7mer-m8	x
Smp_125640	sma-miR-71a-5p	6183	135	142	120	127	56930	8mer-1a	x
Smp_125640	sma-miR-71b-5p	6183	135	142	120	127	56932	8mer-1a	x
Smp_156520	sma-miR-2b-3p	6183	321	328	296	303	57354	8mer-1a	x
Smp_156520	sma-miR-2d-3p	6183	321	328	296	303	57358	8mer-1a	x
Smp_156520	sma-miR-2e-3p	6183	321	328	296	303	57361	8mer-1a	x
Smp_180020	sma-miR-2a-3p	6183	104	111	88	95	57645	8mer-1a	x
Smp_180020	sma-miR-2b-3p	6183	106	112	90	96	57646	7mer-m8	x
Smp_180020	sma-miR-2d-3p	6183	106	112	90	96	57648	7mer-m8	x
Smp_180020	sma-miR-2e-3p	6183	106	112	90	96	57650	7mer-m8	x
Smp_180020	sma-miR-2f-3p	6183	104	111	88	95	57652	8mer-1a	x
Smp_074040	sma-miR-124a-3p	6183	229	236	216	223	57965	8mer-1a	x
Smp_074040	sma-miR-124a-3p	6183	769	775	715	721	57966	7mer-m8	x
Smp_074040	sma-miR-7-5p	6183	28	34	26	32	57969	7mer-1a	x
Smp_074040	sma-miR-8-3p	6183	410	416	389	395	57973	7mer-m8	x
Smp_071250	sma-miR-124a-3p	6183	412	418	366	372	58003	7mer-1a	x
Smp_167500	sma-miR-4989(novel255)	6183	788	794	731	737	58168	7mer-m8	x
Smp_189490	sma-miR-190-5p	6183	956	963	922	929	58696	8mer-1a	x
Smp_046100	sma-miR-8422-5p	6183	48	55	41	48	58761	8mer-1a	x
Smp_133830	sma-miR-10-5p	6183	55	61	35	41	58801	7mer-1a	x
Smp_133830	sma-miR-125a-5p	6183	53	59	33	39	58802	7mer-m8	x
Smp_133830	sma-miR-125b	6183	53	59	33	39	58803	7mer-m8	x
Smp_133830	sma-miR-125c-5p	6183	53	59	33	39	58804	7mer-m8	x
Smp_133830	sma-miR-71a-5p	6183	498	505	316	323	58806	8mer-1a	x
Smp_133830	sma-miR-71b-5p	6183	498	505	316	323	58807	8mer-1a	x
Smp_086330	sma-miR-8437-3p	6183	341	347	308	314	58912	7mer-1a	x
Smp_021340	sma-miR-4989(novel255)	6183	531	537	517	523	59063	7mer-m8	x
Smp_021340	sma-miR-1a-5p	6183	452	458	438	444	59107	7mer-m8	x
Smp_021340	sma-miR-1b-3p	6183	452	458	438	444	59112	7mer-m8	x
Smp_021340	sma-miR-2a-3p	6183	1003	1009	985	991	59121	7mer-1a	x
Smp_021340	sma-miR-2b-3p	6183	1004	1010	986	992	59125	7mer-m8	x
Smp_021340	sma-miR-2b-3p	6183	512	518	498	504	59126	7mer-m8	x
Smp_021340	sma-miR-2d-3p	6183	1004	1010	986	992	59130	7mer-m8	x
Smp_021340	sma-miR-2d-3p	6183	512	518	498	504	59131	7mer-m8	x
Smp_021340	sma-miR-2e-3p	6183	1004	1010	986	992	59135	7mer-m8	x
Smp_021340	sma-miR-2e-3p	6183	512	518	498	504	59136	7mer-m8	x
Smp_021340	sma-miR-2f-3p	6183	1003	1009	985	991	59140	7mer-1a	x
Smp_021340	sma-miR-3479-3p	6183	807	813	790	796	59146	7mer-m8	x
Smp_021340	sma-miR-71a-5p	6183	701	708	687	694	59157	8mer-1a	x
Smp_021340	sma-miR-71b-5p	6183	701	708	687	694	59167	8mer-1a	x
Smp_016380	sma-miR-2b-3p	6183	217	224	150	157	59497	8mer-1a	x
Smp_016380	sma-miR-2d-3p	6183	217	224	150	157	59498	8mer-1a	x
Smp_016380	sma-miR-2e-3p	6183	217	224	150	157	59499	8mer-1a	x
Smp_072110	sma-miR-4989(novel255)	6183	251	260	206	212	59647	7mer-m8	x
Smp_072110	sma-miR-36a-3p	6183	35	42	34	41	59650	8mer-1a	x
Smp_072110	sma-miR-36b-3p	6183	35	42	34	41	59651	8mer-1a	x
Smp_152790	sma-miR-2b-3p	6183	185	191	184	190	60121	7mer-1a	x
Smp_152790	sma-miR-2d-3p	6183	185	191	184	190	60123	7mer-1a	x
Smp_152790	sma-miR-2e-3p	6183	185	191	184	190	60125	7mer-1a	x
Smp_079840	sma-miR-124a-3p	6183	251	257	234	240	60185	7mer-m8	x
Smp_162140	sma-miR-8447-5p	6183	190	196	169	175	60365	7mer-m8	x
Smp_074050	sma-miR-71a-5p	6183	96	102	88	94	60556	7mer-m8	x
Smp_074050	sma-miR-71b-5p	6183	96	102	88	94	60557	7mer-m8	x
Smp_051210	sma-miR-4989(novel255)	6183	354	361	331	338	60660	8mer-1a	x
Smp_051210	sma-miR-71a-5p	6183	1045	1051	1017	1023	60675	7mer-m8	x
Smp_051210	sma-miR-71b-5p	6183	1045	1051	1017	1023	60679	7mer-m8	x
Smp_067810	sma-miR-219-5p	6183	501	508	473	480	61017	8mer-1a	x
Smp_067810	sma-miR-71a-5p	6183	153	159	146	152	61018	7mer-m8	x
Smp_067810	sma-miR-71b-5p	6183	153	159	146	152	61019	7mer-m8	x
Smp_074460	sma-miR-2162-3p	6183	251	257	234	240	61068	7mer-1a	x
Smp_145660	sma-miR-1a-5p	6183	22	29	22	29	61342	8mer-1a	x
Smp_145660	sma-miR-1b-3p	6183	22	29	22	29	61344	8mer-1a	x
Smp_001640	sma-miR-2162-3p	6183	50	57	48	55	62992	8mer-1a	x
Smp_169440	sma-miR-4989(novel255)	6183	83	89	76	82	63188	7mer-1a	x
Smp_169440	sma-miR-2b-3p	6183	174	180	166	172	63189	7mer-m8	x
Smp_169440	sma-miR-2d-3p	6183	174	180	166	172	63190	7mer-m8	x
Smp_169440	sma-miR-2e-3p	6183	174	180	166	172	63191	7mer-m8	x
Smp_055210	sma-miR-4989(novel255)	6183	95	102	71	78	63274	8mer-1a	x
Smp_135080	sma-miR-1a-5p	6183	916	922	873	879	63350	7mer-m8	x
Smp_135080	sma-miR-1b-3p	6183	916	922	873	879	63351	7mer-m8	x
Smp_135080	sma-miR-755-3p	6183	52	59	52	59	63354	8mer-1a	x
Smp_129870	sma-miR-71a-5p	6183	200	207	199	206	63462	8mer-1a	x
Smp_129870	sma-miR-71b-5p	6183	200	207	199	206	63464	8mer-1a	x
Smp_129870	sma-miR-8447-5p	6183	205	211	204	210	63470	7mer-m8	x
Smp_105090	sma-miR-71a-5p	6183	61	67	60	66	63631	7mer-m8	x
Smp_105090	sma-miR-71b-5p	6183	61	67	60	66	63632	7mer-m8	x
Smp_083340	sma-miR-124a-3p	6183	213	219	198	204	63746	7mer-m8	x
Smp_083340	sma-miR-1a-5p	6183	685	691	645	651	63747	7mer-1a	x
Smp_083340	sma-miR-1b-3p	6183	685	691	645	651	63748	7mer-1a	x
Smp_083340	sma-miR-2a-3p	6183	390	396	368	374	63749	7mer-m8	x
Smp_083340	sma-miR-2b-3p	6183	352	359	330	337	63750	8mer-1a	x
Smp_083340	sma-miR-2d-3p	6183	352	359	330	337	63751	8mer-1a	x
Smp_083340	sma-miR-2e-3p	6183	352	359	330	337	63752	8mer-1a	x
Smp_083340	sma-miR-2f-3p	6183	390	396	368	374	63753	7mer-m8	x
Smp_083340	sma-miR-61-3p	6183	168	175	153	160	63754	8mer-1a	x
Smp_083340	sma-miR-7-5p	6183	564	571	530	537	63755	8mer-1a	x
Smp_021320	sma-miR-4989(novel255)	6183	184	191	179	186	64295	8mer-1a	x
Smp_054320	sma-miR-4989(novel255)	6183	110	117	82	89	64526	8mer-1a	x
Smp_054320	sma-miR-124a-3p	6183	310	316	264	270	64564	7mer-1a	x
Smp_054320	sma-miR-71a-5p	6183	152	158	124	130	64587	7mer-m8	x
Smp_054320	sma-miR-71b-5p	6183	152	158	124	130	64588	7mer-m8	x
Smp_165630	sma-miR-4989(novel255)	6183	315	321	269	275	64757	7mer-1a	x
Smp_165630	sma-miR-3479-3p	6183	1048	1054	905	911	64760	7mer-m8	x
Smp_165630	sma-miR-61-3p	6183	327	333	281	287	64762	7mer-m8	x
Smp_123030	sma-miR-190-5p	6183	248	254	228	234	65005	7mer-1a	x
Smp_050130	sma-miR-124a-3p	6183	34	40	32	38	65036	7mer-m8	x
Smp_088060	sma-miR-4989(novel255)	6183	151	157	150	156	65125	7mer-1a	x
Smp_088060	sma-miR-2b-3p	6183	75	81	74	80	65141	7mer-m8	x
Smp_088060	sma-miR-2d-3p	6183	75	81	74	80	65142	7mer-m8	x
Smp_088060	sma-miR-2e-3p	6183	75	81	74	80	65143	7mer-m8	x
Smp_144590	sma-miR-71a-5p	6183	482	488	374	380	65161	7mer-m8	x
Smp_144590	sma-miR-71b-5p	6183	482	488	374	380	65163	7mer-m8	x
Smp_169430	sma-miR-190-5p	6183	303	310	265	272	65628	8mer-1a	x
Smp_181050	sma-miR-124a-3p	6183	787	793	741	747	65748	7mer-m8	x
Smp_181050	sma-miR-3479-3p	6183	9	15	9	15	65750	7mer-1a	x
Smp_144550	sma-miR-2b-3p	6183	439	445	362	368	66387	7mer-m8	x
Smp_144550	sma-miR-2d-3p	6183	439	445	362	368	66389	7mer-m8	x
Smp_144550	sma-miR-2e-3p	6183	439	445	362	368	66391	7mer-m8	x
Smp_144550	sma-miR-61-3p	6183	108	115	83	90	66393	8mer-1a	x
Smp_042160	sma-miR-8-3p	6183	217	223	205	211	66622	7mer-1a	x
Smp_044810	sma-miR-4989(novel255)	6183	76	82	75	81	66624	7mer-m8	x
Smp_176310	sma-miR-71a-5p	6183	1169	1175	1091	1097	66752	7mer-m8	x
Smp_176310	sma-miR-71b-5p	6183	1169	1175	1091	1097	66754	7mer-m8	x
Smp_126460	sma-miR-71a-5p	6183	96	102	95	101	66790	7mer-m8	x
Smp_126460	sma-miR-71b-5p	6183	96	102	95	101	66792	7mer-m8	x
Smp_086690	sma-miR-1a-5p	6183	80	86	37	43	66899	7mer-1a	x
Smp_086690	sma-miR-1b-3p	6183	80	86	37	43	66900	7mer-1a	x
Smp_086690	sma-miR-2a-3p	6183	751	758	532	539	66903	8mer-1a	x
Smp_086690	sma-miR-2f-3p	6183	751	758	532	539	66907	8mer-1a	x
Smp_056760	sma-miR-4989(novel255)	6183	185	191	172	178	67005	7mer-m8	x
Smp_143070	sma-miR-4989(novel255)	6183	1038	1045	932	939	67017	8mer-1a	x
Smp_143070	sma-miR-2b-3p	6183	792	798	703	709	67040	7mer-1a	x
Smp_143070	sma-miR-2d-3p	6183	792	798	703	709	67044	7mer-1a	x
Smp_143070	sma-miR-2e-3p	6183	792	798	703	709	67048	7mer-1a	x
Smp_204580	sma-miR-7-5p	6183	1793	1799	1432	1438	67413	7mer-1a	x
Smp_125110	sma-miR-71a-5p	6183	375	381	229	235	67951	7mer-1a	x
Smp_125110	sma-miR-71b-5p	6183	375	381	229	235	67952	7mer-1a	x
Smp_129770	sma-miR-2a-3p	6183	321	327	312	318	68323	7mer-m8	x
Smp_129770	sma-miR-2f-3p	6183	321	327	312	318	68328	7mer-m8	x
Smp_148650	sma-miR-71a-5p	6183	255	261	204	210	68401	7mer-m8	x
Smp_148650	sma-miR-71b-5p	6183	255	261	204	210	68403	7mer-m8	x
Smp_138040	sma-let-7-5p	6183	302	309	252	259	68490	8mer-1a	x
Smp_002280	sma-miR-190-5p	6183	350	356	243	249	68792	7mer-1a	x
Smp_002280	sma-miR-2b-3p	6183	274	281	180	187	68794	8mer-1a	x
Smp_002280	sma-miR-2d-3p	6183	274	281	180	187	68795	8mer-1a	x
Smp_002280	sma-miR-2e-3p	6183	274	281	180	187	68796	8mer-1a	x
Smp_098560	sma-miR-4989(novel255)	6183	481	487	448	454	68941	7mer-m8	x
Smp_157340	sma-miR-7-5p	6183	129	136	125	132	69498	8mer-1a	x
Smp_038530	sma-miR-4989(novel255)	6183	84	90	80	86	69554	7mer-1a	x
Smp_000980	sma-miR-4989(novel255)	6183	46	53	46	53	70161	8mer-1a	x
Smp_044530	sma-miR-2162-3p	6183	247	253	246	252	70929	7mer-1a	x
Smp_032770	sma-miR-71a-5p	6183	52	59	45	52	71171	8mer-1a	x
Smp_032770	sma-miR-71a-5p	6183	85	92	78	85	71172	8mer-1a	x
Smp_032770	sma-miR-71b-5p	6183	52	59	45	52	71174	8mer-1a	x
Smp_032770	sma-miR-71b-5p	6183	85	92	78	85	71175	8mer-1a	x
Smp_130440	sma-miR-4989(novel255)	6183	3073	3079	1425	1431	71467	7mer-m8	x
Smp_130440	sma-miR-755-3p	6183	2249	2256	641	648	71511	8mer-1a	x
Smp_180470	sma-miR-4989(novel255)	6183	124	130	117	123	71535	7mer-m8	x
Smp_180470	sma-miR-2a-3p	6183	219	225	206	212	71540	7mer-m8	x
Smp_180470	sma-miR-2b-3p	6183	380	386	361	367	71541	7mer-1a	x
Smp_180470	sma-miR-2d-3p	6183	380	386	361	367	71542	7mer-1a	x
Smp_180470	sma-miR-2e-3p	6183	380	386	361	367	71543	7mer-1a	x
Smp_180470	sma-miR-2f-3p	6183	219	225	206	212	71544	7mer-m8	x
Smp_180470	sma-miR-3479-3p	6183	329	335	311	317	71545	7mer-m8	x
Smp_087980	sma-miR-4989(novel255)	6183	339	346	312	319	72041	8mer-1a	x
Smp_087980	sma-miR-2b-3p	6183	195	201	186	192	72044	7mer-1a	x
Smp_087980	sma-miR-2d-3p	6183	195	201	186	192	72046	7mer-1a	x
Smp_087980	sma-miR-2e-3p	6183	195	201	186	192	72048	7mer-1a	x
Smp_006340	sma-miR-8437-3p	6183	50	56	50	56	72274	7mer-m8	x
Smp_154870	sma-miR-4989(novel255)	6183	572	579	449	456	72371	8mer-1a	x
Smp_154870	sma-miR-124a-3p	6183	347	353	245	251	72376	7mer-m8	x
Smp_154870	sma-miR-281-3p	6183	293	299	198	204	72377	7mer-m8	x
Smp_038140	sma-miR-2b-3p	6183	56	63	52	59	72386	8mer-1a	x
Smp_038140	sma-miR-2d-3p	6183	56	63	52	59	72388	8mer-1a	x
Smp_038140	sma-miR-2e-3p	6183	56	63	52	59	72390	8mer-1a	x
Smp_049380	sma-miR-4989(novel255)	6183	212	218	204	210	72594	7mer-m8	x
Smp_049380	sma-miR-1a-5p	6183	164	171	157	164	72599	8mer-1a	x
Smp_049380	sma-miR-1b-3p	6183	164	171	157	164	72600	8mer-1a	x
Smp_049380	sma-miR-7-5p	6183	334	341	326	333	72604	8mer-1a	x
Smp_086900	sma-miR-2b-3p	6183	240	247	226	233	72644	8mer-1a	x
Smp_086900	sma-miR-2d-3p	6183	240	247	226	233	72645	8mer-1a	x
Smp_086900	sma-miR-2e-3p	6183	240	247	226	233	72646	8mer-1a	x
Smp_086900	sma-miR-7-5p	6183	197	203	186	192	72647	7mer-m8	x
Smp_002880	sma-miR-8437-3p	6183	60	66	60	66	72653	7mer-1a	x
Smp_024010	sma-miR-125a-5p	6183	25	32	24	31	72912	8mer-1a	x
Smp_024010	sma-miR-125b	6183	25	32	24	31	72913	8mer-1a	x
Smp_024010	sma-miR-125c-5p	6183	25	32	24	31	72914	8mer-1a	x
Smp_062120	sma-miR-2b-3p	6183	162	192	121	127	73210	7mer-m8	x
Smp_062120	sma-miR-2d-3p	6183	162	192	121	127	73212	7mer-m8	x
Smp_062120	sma-miR-2e-3p	6183	162	192	121	127	73214	7mer-m8	x
Smp_048560	sma-miR-4989(novel255)	6183	251	258	219	226	73251	8mer-1a	x
Smp_048560	sma-miR-281-3p	6183	296	302	259	265	73264	7mer-m8	x
Smp_048560	sma-miR-61-3p	6183	394	400	322	328	73267	7mer-m8	x
Smp_048560	sma-miR-61-3p	6183	80	87	62	69	73268	8mer-1a	x
Smp_048560	sma-miR-7-5p	6183	534	544	444	450	73269	7mer-m8	x
Smp_169730	sma-miR-4989(novel255)	6183	493	502	418	424	73425	7mer-1a	x
Smp_056360	sma-miR-4989(novel255)	6183	11	18	11	18	73519	8mer-1a	x
Smp_083730	sma-miR-2162-3p	6183	740	1178	162	168	73924	7mer-1a	x
Smp_161160	sma-miR-1a-5p	6183	173	179	168	174	74017	7mer-m8	x
Smp_161160	sma-miR-1b-3p	6183	173	179	168	174	74018	7mer-m8	x
Smp_125730	sma-miR-8-3p	6183	95	101	84	90	74361	7mer-1a	x
Smp_103100	sma-miR-124a-3p	6183	3490	3525	2818	2824	74496	7mer-1a	x
Smp_103100	sma-miR-8-3p	6183	1047	1053	750	756	74532	7mer-1a	x
Smp_078780	sma-miR-4989(novel255)	6183	82	88	77	83	74655	7mer-m8	x
Smp_147950	sma-miR-4989(novel255)	6183	440	446	433	439	74767	7mer-m8	x
Smp_147950	sma-miR-8-3p	6183	61	67	61	67	74769	7mer-m8	x
Smp_147950	sma-miR-8422-5p	6183	401	407	394	400	74770	7mer-m8	x
Smp_167170	sma-miR-2b-3p	6183	52	58	50	56	74779	7mer-m8	x
Smp_167170	sma-miR-2d-3p	6183	52	58	50	56	74780	7mer-m8	x
Smp_167170	sma-miR-2e-3p	6183	52	58	50	56	74781	7mer-m8	x
Smp_176440	sma-miR-124a-3p	6183	412	419	345	352	75207	8mer-1a	x
Smp_144870	sma-miR-8-3p	6183	54	61	50	57	75332	8mer-1a	x
Smp_179800	sma-miR-3479-3p	6183	1161	1167	956	962	75567	7mer-1a	x
Smp_179800	sma-miR-7-5p	6183	868	874	687	693	75568	7mer-m8	x
Smp_179800	sma-miR-8447-5p	6183	586	593	417	424	75583	8mer-1a	x
Smp_165070	sma-miR-4989(novel255)	6183	181	187	177	183	75717	7mer-1a	x
Smp_041630	sma-miR-36a-3p	6183	197	203	163	169	76226	7mer-1a	x
Smp_041630	sma-miR-36b-3p	6183	197	203	163	169	76227	7mer-1a	x
Smp_214090	sma-miR-4989(novel255)	6183	124	131	105	112	76333	8mer-1a	x
Smp_105970	sma-miR-4989(novel255)	6183	94	100	84	90	76340	7mer-m8	x
Smp_142820	sma-miR-2b-3p	6183	57	64	47	54	76382	8mer-1a	x
Smp_142820	sma-miR-2d-3p	6183	57	64	47	54	76383	8mer-1a	x
Smp_142820	sma-miR-2e-3p	6183	57	64	47	54	76384	8mer-1a	x
Smp_076010	sma-miR-2b-3p	6183	29	35	28	34	76452	7mer-1a	x
Smp_076010	sma-miR-2d-3p	6183	29	35	28	34	76453	7mer-1a	x
Smp_076010	sma-miR-2e-3p	6183	29	35	28	34	76454	7mer-1a	x
Smp_158610	sma-miR-4989(novel255)	6183	247	253	189	195	76709	7mer-m8	x
Smp_141150	sma-miR-71a-5p	6183	530	537	446	453	76928	8mer-1a	x
Smp_141150	sma-miR-71b-5p	6183	530	537	446	453	76929	8mer-1a	x
Smp_031940	sma-miR-190-5p	6183	24	30	24	30	76956	7mer-1a	x
Smp_031940	sma-miR-71a-5p	6183	162	168	162	168	76960	7mer-m8	x
Smp_031940	sma-miR-71a-5p	6183	84	90	84	90	76961	7mer-m8	x
Smp_031940	sma-miR-71b-5p	6183	162	168	162	168	76963	7mer-m8	x
Smp_031940	sma-miR-71b-5p	6183	84	90	84	90	76964	7mer-m8	x
Smp_078550	sma-miR-190-5p	6183	1975	1981	1919	1925	77250	7mer-1a	x
Smp_129640	sma-let-7-5p	6183	563	570	563	570	78386	8mer-1a	x
Smp_098710	sma-miR-7-5p	6183	634	641	585	592	78488	8mer-1a	x
Smp_120700	sma-miR-4989(novel255)	6183	176	182	16	22	78561	7mer-m8	x
Smp_204380	sma-miR-2b-3p	6183	135	141	125	131	78639	7mer-m8	x
Smp_204380	sma-miR-2d-3p	6183	135	141	125	131	78640	7mer-m8	x
Smp_204380	sma-miR-2e-3p	6183	135	141	125	131	78641	7mer-m8	x
Smp_158600	sma-miR-2b-3p	6183	1887	1893	251	257	79070	7mer-m8	x
Smp_158600	sma-miR-2d-3p	6183	1887	1893	251	257	79072	7mer-m8	x
Smp_158600	sma-miR-2e-3p	6183	1887	1893	251	257	79074	7mer-m8	x
Smp_078050	sma-miR-71a-5p	6183	142	148	122	128	79096	7mer-m8	x
Smp_078050	sma-miR-71b-5p	6183	142	148	122	128	79097	7mer-m8	x
Smp_036020	sma-miR-10-5p	6183	156	173	123	130	79116	8mer-1a	x
Smp_036020	sma-miR-10-5p	6183	2276	2283	1788	1795	79117	8mer-1a	x
Smp_036020	sma-miR-61-3p	6183	1250	1257	1004	1011	79124	8mer-1a	x
Smp_036020	sma-miR-71a-5p	6183	778	784	580	586	79126	7mer-m8	x
Smp_036020	sma-miR-71b-5p	6183	778	784	580	586	79127	7mer-m8	x
Smp_015530	sma-miR-4989(novel255)	6183	686	692	676	682	79921	7mer-m8	x
Smp_015530	sma-miR-3479-3p	6183	646	652	636	642	79925	7mer-1a	x
Smp_015530	sma-miR-8422-5p	6183	291	297	291	297	79926	7mer-m8	x
Smp_165980	sma-miR-8447-5p	6183	72	79	70	77	80003	8mer-1a	x
Smp_023160	sma-miR-2162-3p	6183	39	63	35	42	80056	8mer-1a	x
Smp_163950	sma-miR-7-5p	6183	39	45	39	45	80238	7mer-m8	x
Smp_180790	sma-miR-71a-5p	6183	150	157	145	152	80351	8mer-1a	x
Smp_180790	sma-miR-71b-5p	6183	150	157	145	152	80352	8mer-1a	x
Smp_212740	sma-miR-2b-3p	6183	152	158	151	157	80479	7mer-m8	x
Smp_212740	sma-miR-2d-3p	6183	152	158	151	157	80481	7mer-m8	x
Smp_212740	sma-miR-2e-3p	6183	152	158	151	157	80483	7mer-m8	x
Smp_212740	sma-miR-8447-5p	6183	382	388	357	363	80492	7mer-m8	x
Smp_097700	sma-bantam-3p	6183	83	89	75	81	80538	7mer-1a	x
Smp_055920	sma-miR-190-5p	6183	523	530	493	500	81245	8mer-1a	x
Smp_055920	sma-miR-755-3p	6183	284	290	275	281	81248	7mer-1a	x
Smp_213320	sma-miR-2162-3p	6183	172	179	161	168	81271	8mer-1a	x
Smp_101970	sma-miR-4989(novel255)	6183	242	248	209	215	81281	7mer-m8	x
Smp_210330	sma-miR-2b-3p	6183	756	762	545	551	81501	7mer-1a	x
Smp_210330	sma-miR-2d-3p	6183	756	762	545	551	81502	7mer-1a	x
Smp_210330	sma-miR-2e-3p	6183	756	762	545	551	81503	7mer-1a	x
Smp_169320	sma-miR-4989(novel255)	6183	375	382	298	305	81530	8mer-1a	x
Smp_172410	sma-miR-4989(novel255)	6183	330	336	318	324	81881	7mer-1a	x
Smp_172410	sma-bantam-3p	6183	260	266	256	262	81892	7mer-1a	x
Smp_172410	sma-miR-71a-5p	6183	516	523	468	475	81899	8mer-1a	x
Smp_172410	sma-miR-71b-5p	6183	516	523	468	475	81900	8mer-1a	x
Smp_172410	sma-miR-8437-3p	6183	267	273	263	269	81905	7mer-m8	x
Smp_211100	sma-miR-4989(novel255)	6183	134	140	133	139	82436	7mer-1a	x
Smp_211100	sma-miR-4989(novel255)	6183	189	195	184	190	82437	7mer-m8	x
Smp_064350	sma-miR-2162-3p	6183	408	415	358	365	82731	8mer-1a	x
Smp_169500	sma-miR-61-3p	6183	85	91	65	71	82824	7mer-m8	x
Smp_169500	sma-miR-8-3p	6183	61	67	41	47	82826	7mer-m8	x
Smp_008490	sma-miR-7-5p	6183	997	1004	924	931	83046	8mer-1a	x
Smp_059670	sma-miR-1a-5p	6183	152	158	143	149	83169	7mer-1a	x
Smp_059670	sma-miR-1a-5p	6183	377	384	336	343	83170	8mer-1a	x
Smp_059670	sma-miR-1b-3p	6183	152	158	143	149	83171	7mer-1a	x
Smp_059670	sma-miR-1b-3p	6183	377	384	336	343	83172	8mer-1a	x
Smp_059670	sma-miR-2162-3p	6183	527	534	467	474	83173	8mer-1a	x
Smp_022170	sma-miR-1a-5p	6183	294	300	220	226	83182	7mer-m8	x
Smp_022170	sma-miR-1b-3p	6183	294	300	220	226	83183	7mer-m8	x
Smp_022570	sma-miR-2b-3p	6183	112	118	110	116	83377	7mer-m8	x
Smp_022570	sma-miR-2d-3p	6183	112	118	110	116	83378	7mer-m8	x
Smp_022570	sma-miR-2e-3p	6183	112	118	110	116	83379	7mer-m8	x
Smp_127820	sma-miR-8-3p	6183	109	119	98	104	83726	7mer-1a	x
Smp_052420	sma-miR-4989(novel255)	6183	94	101	94	101	83739	8mer-1a	x
Smp_052420	sma-miR-3479-3p	6183	200	207	200	207	83742	8mer-1a	x
Smp_052420	sma-miR-7-5p	6183	259	266	252	259	83743	8mer-1a	x
Smp_025740	sma-miR-61-3p	6183	89	96	88	95	83947	8mer-1a	x
Smp_054220	sma-miR-2162-3p	6183	65	72	63	70	84017	8mer-1a	x
Smp_127940	sma-miR-71a-5p	6183	352	358	330	336	84197	7mer-m8	x
Smp_127940	sma-miR-71b-5p	6183	352	358	330	336	84200	7mer-m8	x
Smp_030500	sma-miR-7-5p	6183	33	40	33	40	84337	8mer-1a	x
Smp_047900	sma-miR-124a-3p	6183	590	597	505	512	84511	8mer-1a	x
Smp_047900	sma-miR-1a-5p	6183	146	153	125	132	84515	8mer-1a	x
Smp_047900	sma-miR-1b-3p	6183	146	153	125	132	84516	8mer-1a	x
Smp_041760	sma-miR-4989(novel255)	6183	221	227	216	222	84733	7mer-m8	x
Smp_103090	sma-miR-2b-3p	6183	445	451	397	403	85314	7mer-1a	x
Smp_103090	sma-miR-2d-3p	6183	445	451	397	403	85315	7mer-1a	x
Smp_103090	sma-miR-2e-3p	6183	445	451	397	403	85316	7mer-1a	x
Smp_103090	sma-miR-8437-3p	6183	321	327	295	301	85319	7mer-1a	x
Smp_029890	sma-miR-4989(novel255)	6183	163	169	161	167	85466	7mer-m8	x
Smp_140080	sma-miR-8-3p	6183	434	448	403	409	86901	7mer-m8	x
Smp_091390	sma-miR-8437-3p	6183	2187	2193	1635	1641	87059	7mer-m8	x
Smp_091390	sma-miR-8437-3p	6183	571	588	489	496	87060	8mer-1a	x
Smp_125900	sma-miR-4989(novel255)	6183	338	344	322	328	87267	7mer-m8	x
Smp_169520	sma-miR-8-3p	6183	148	158	137	143	87693	7mer-m8	x
Smp_158360	sma-miR-4989(novel255)	6183	84	90	84	90	87736	7mer-m8	x
Smp_158360	sma-bantam-3p	6183	514	521	497	504	87745	8mer-1a	x
Smp_083540	sma-miR-2b-3p	6183	78	87	29	35	87763	7mer-1a	x
Smp_083540	sma-miR-2d-3p	6183	78	87	29	35	87764	7mer-1a	x
Smp_083540	sma-miR-2e-3p	6183	78	87	29	35	87765	7mer-1a	x
Smp_172240	sma-miR-4989(novel255)	6183	49	56	37	44	88185	8mer-1a	x
Smp_127440	sma-miR-4989(novel255)	6183	607	613	474	480	88674	7mer-m8	x
Smp_127440	sma-miR-2b-3p	6183	99	106	92	99	88693	8mer-1a	x
Smp_127440	sma-miR-2d-3p	6183	99	106	92	99	88694	8mer-1a	x
Smp_127440	sma-miR-2e-3p	6183	99	106	92	99	88695	8mer-1a	x
Smp_127440	sma-miR-8437-3p	6183	741	748	593	600	88705	8mer-1a	x
Smp_019940	sma-miR-190-5p	6183	42	48	40	46	88737	7mer-1a	x
Smp_074590	sma-miR-2b-3p	6183	430	436	403	409	88919	7mer-m8	x
Smp_074590	sma-miR-2d-3p	6183	430	436	403	409	88921	7mer-m8	x
Smp_074590	sma-miR-2e-3p	6183	430	436	403	409	88923	7mer-m8	x
Smp_196930	sma-let-7-5p	6183	126	132	88	94	89326	7mer-m8	x
Smp_031690	sma-miR-219-5p	6183	95	101	71	77	89349	7mer-m8	x
Smp_031690	sma-miR-2b-3p	6183	10	16	10	16	89350	7mer-m8	x
Smp_031690	sma-miR-2d-3p	6183	10	16	10	16	89352	7mer-m8	x
Smp_031690	sma-miR-2e-3p	6183	10	16	10	16	89354	7mer-m8	x
Smp_017880	sma-miR-1a-5p	6183	84	91	84	91	89676	8mer-1a	x
Smp_017880	sma-miR-1b-3p	6183	84	91	84	91	89677	8mer-1a	x
Smp_017880	sma-miR-3479-3p	6183	24	31	24	31	89679	8mer-1a	x
Smp_050430	sma-miR-2b-3p	6183	41	47	36	42	89740	7mer-m8	x
Smp_050430	sma-miR-2d-3p	6183	41	47	36	42	89741	7mer-m8	x
Smp_050430	sma-miR-2e-3p	6183	41	47	36	42	89742	7mer-m8	x
Smp_213530	sma-miR-8447-5p	6183	324	330	240	246	89794	7mer-m8	x
Smp_140760	sma-miR-4989(novel255)	6183	332	338	294	300	89859	7mer-m8	x
Smp_140760	sma-miR-71a-5p	6183	166	172	132	138	89862	7mer-m8	x
Smp_140760	sma-miR-71b-5p	6183	166	172	132	138	89863	7mer-m8	x
Smp_031270	sma-miR-4989(novel255)	6183	67	74	54	61	89866	8mer-1a	x
Smp_080730	sma-miR-8437-3p	6183	102	109	97	104	90109	8mer-1a	x
Smp_136910	sma-miR-124a-3p	6183	500	507	386	393	90358	8mer-1a	x
Smp_163240	sma-miR-4989(novel255)	6183	126	133	98	104	90485	7mer-m8	x
Smp_078270	sma-miR-4989(novel255)	6183	29	35	28	34	90601	7mer-m8	x
Smp_172270	sma-miR-1a-5p	6183	57	63	57	63	90936	7mer-m8	x
Smp_172270	sma-miR-1b-3p	6183	57	63	57	63	90937	7mer-m8	x
Smp_172270	sma-miR-61-3p	6183	145	151	133	139	90940	7mer-m8	x
Smp_006060	sma-miR-4989(novel255)	6183	146	152	146	152	91165	7mer-1a	x
Smp_124650	sma-miR-4989(novel255)	6183	260	267	236	243	91564	8mer-1a	x
Smp_124650	sma-miR-2b-3p	6183	42	49	39	46	91570	8mer-1a	x
Smp_124650	sma-miR-2d-3p	6183	42	49	39	46	91572	8mer-1a	x
Smp_124650	sma-miR-2e-3p	6183	42	49	39	46	91574	8mer-1a	x
Smp_009630	sma-miR-4989(novel255)	6183	446	453	420	427	91630	8mer-1a	x
Smp_009630	sma-miR-1a-5p	6183	215	221	194	200	91634	7mer-m8	x
Smp_009630	sma-miR-1b-3p	6183	215	221	194	200	91635	7mer-m8	x
Smp_043940	sma-miR-2b-3p	6183	25	31	23	29	91920	7mer-m8	x
Smp_043940	sma-miR-2d-3p	6183	25	31	23	29	91921	7mer-m8	x
Smp_043940	sma-miR-2e-3p	6183	25	31	23	29	91922	7mer-m8	x
Smp_199010	sma-miR-4989(novel255)	6183	1793	1818	1651	1658	92289	8mer-1a	x
Smp_017430	sma-miR-124a-3p	6183	105	111	94	100	92374	7mer-m8	x
Smp_061920	sma-miR-4989(novel255)	6183	656	662	579	585	92427	7mer-m8	x
Smp_123630	sma-miR-4989(novel255)	6183	295	301	184	190	92446	7mer-m8	x
Smp_123630	sma-miR-4989(novel255)	6183	95	101	35	41	92447	7mer-m8	x
Smp_123630	sma-miR-1a-5p	6183	813	819	650	656	92450	7mer-m8	x
Smp_123630	sma-miR-1b-3p	6183	813	819	650	656	92451	7mer-m8	x
Smp_123630	sma-miR-2b-3p	6183	552	558	418	424	92452	7mer-1a	x
Smp_123630	sma-miR-2d-3p	6183	552	558	418	424	92453	7mer-1a	x
Smp_123630	sma-miR-2e-3p	6183	552	558	418	424	92454	7mer-1a	x
Smp_123630	sma-miR-3479-3p	6183	580	587	446	453	92455	8mer-1a	x
Smp_123630	sma-miR-61-3p	6183	273	279	164	170	92456	7mer-m8	x
Smp_137920	sma-miR-71a-5p	6183	4	10	4	10	92657	7mer-1a	x
Smp_137920	sma-miR-71b-5p	6183	4	10	4	10	92658	7mer-1a	x
Smp_130600	sma-let-7-5p	6183	139	145	139	145	93040	7mer-1a	x
