# Supplementary material for: MiR-277/4989 regulate transcriptional landscape during juvenile to adult transition in the parasitic helminth Schistosoma mansoni
Source: PLoS Negl Trop Dis. 2017 May 23;11(5):e0005559. doi: 10.1371/journal.pntd.0005559 (PMC5459504; doi:10.1371/journal.pntd.0005559)
Supplement: S5 Table — (XLS) [file pntd.0005559.s010.xls]

## Sheet: result.01
	GO.id	Term	Ann	Sig	Exp	p.value
1	GO:0006333	chromatin assembly or disassembly	62	4	0.37	0.00055
2	GO:0006355	regulation of transcription, DNA-templat...	788	11	4.74	0.00474
3	GO:0006470	protein dephosphorylation	59	3	0.36	0.00513
