# Supplementary material for: MiR-277/4989 regulate transcriptional landscape during juvenile to adult transition in the parasitic helminth Schistosoma mansoni
Source: PLoS Negl Trop Dis. 2017 May 23;11(5):e0005559. doi: 10.1371/journal.pntd.0005559 (PMC5459504; doi:10.1371/journal.pntd.0005559)
Supplement: S6 Table — (XLS) [file pntd.0005559.s011.xls]

## Sheet: y
miRNA	UTR	Seed_hit_start	Seed_hit_end
sma-miR-4989(novel255)	Smp_000240	52	58
sma-miR-4989(novel255)	Smp_000980	46	53
sma-miR-4989(novel255)	Smp_003000	39	45
sma-miR-4989(novel255)	Smp_006320	65	71
sma-miR-4989(novel255)	Smp_008830	52	58
sma-miR-4989(novel255)	Smp_009630	420	427
sma-miR-4989(novel255)	Smp_015530	676	682
sma-miR-4989(novel255)	Smp_018640	541	547
sma-miR-4989(novel255)	Smp_021320	179	186
sma-miR-4989(novel255)	Smp_021340	517	523
sma-miR-4989(novel255)	Smp_027340	97	103
sma-miR-4989(novel255)	Smp_029890	161	167
sma-miR-4989(novel255)	Smp_031270	54	61
sma-miR-4989(novel255)	Smp_032180	10	16
sma-miR-4989(novel255)	Smp_037530	126	132
sma-miR-4989(novel255)	Smp_041760	216	222
sma-miR-4989(novel255)	Smp_042300	203	209
sma-miR-4989(novel255)	Smp_043100	35	41
sma-miR-4989(novel255)	Smp_044810	75	81
sma-miR-4989(novel255)	Smp_048560	219	226
sma-miR-4989(novel255)	Smp_049380	204	210
sma-miR-4989(novel255)	Smp_051210	331	338
sma-miR-4989(novel255)	Smp_052420	94	101
sma-miR-4989(novel255)	Smp_054320	82	89
sma-miR-4989(novel255)	Smp_055210	71	78
sma-miR-4989(novel255)	Smp_056360	11	18
sma-miR-4989(novel255)	Smp_056760	172	178
sma-miR-4989(novel255)	Smp_058320	45	51
sma-miR-4989(novel255)	Smp_060860	614	620
sma-miR-4989(novel255)	Smp_061920	579	585
sma-miR-4989(novel255)	Smp_062550	710	716
sma-miR-4989(novel255)	Smp_063040	118	124
sma-miR-4989(novel255)	Smp_064590	36	42
sma-miR-4989(novel255)	Smp_064650	192	198
sma-miR-4989(novel255)	Smp_072110	206	212
sma-miR-4989(novel255)	Smp_072140	270	277
sma-miR-4989(novel255)	Smp_078270	28	34
sma-miR-4989(novel255)	Smp_078780	77	83
sma-miR-4989(novel255)	Smp_079290	442	449
sma-miR-4989(novel255)	Smp_079650	296	302
sma-miR-4989(novel255)	Smp_084620	132	138
sma-miR-4989(novel255)	Smp_086600	66	73
sma-miR-4989(novel255)	Smp_087980	312	319
sma-miR-4989(novel255)	Smp_090860	206	212
sma-miR-4989(novel255)	Smp_093540	42	49
sma-miR-4989(novel255)	Smp_095670	28	34
sma-miR-4989(novel255)	Smp_097750	23	29
sma-miR-4989(novel255)	Smp_097750	109	116
sma-miR-4989(novel255)	Smp_098560	448	454
sma-miR-4989(novel255)	Smp_100090	106	112
sma-miR-4989(novel255)	Smp_101970	209	215
sma-miR-4989(novel255)	Smp_102410	165	171
sma-miR-4989(novel255)	Smp_102960	755	761
sma-miR-4989(novel255)	Smp_105970	84	90
sma-miR-4989(novel255)	Smp_120700	16	22
sma-miR-4989(novel255)	Smp_123630	35	41
sma-miR-4989(novel255)	Smp_123630	184	190
sma-miR-4989(novel255)	Smp_124650	236	243
sma-miR-4989(novel255)	Smp_125900	322	328
sma-miR-4989(novel255)	Smp_127440	474	480
sma-miR-4989(novel255)	Smp_129840	319	326
sma-miR-4989(novel255)	Smp_130440	1425	1431
sma-miR-4989(novel255)	Smp_134580	101	107
sma-miR-4989(novel255)	Smp_139530	530	537
sma-miR-4989(novel255)	Smp_140760	294	300
sma-miR-4989(novel255)	Smp_141650	156	163
sma-miR-4989(novel255)	Smp_141980	72	78
sma-miR-4989(novel255)	Smp_143070	932	939
sma-miR-4989(novel255)	Smp_144470	496	502
sma-miR-4989(novel255)	Smp_147570	50	57
sma-miR-4989(novel255)	Smp_147950	433	439
sma-miR-4989(novel255)	Smp_149000	256	262
sma-miR-4989(novel255)	Smp_154870	449	456
sma-miR-4989(novel255)	Smp_155060	329	336
sma-miR-4989(novel255)	Smp_156480	31	38
sma-miR-4989(novel255)	Smp_158360	84	90
sma-miR-4989(novel255)	Smp_158440	81	87
sma-miR-4989(novel255)	Smp_158610	189	195
sma-miR-4989(novel255)	Smp_163240	98	104
sma-miR-4989(novel255)	Smp_163500	230	237
sma-miR-4989(novel255)	Smp_165280	593	600
sma-miR-4989(novel255)	Smp_165280	721	728
sma-miR-4989(novel255)	Smp_165280	1064	1071
sma-miR-4989(novel255)	Smp_166070	66	72
sma-miR-4989(novel255)	Smp_166300	535	542
sma-miR-4989(novel255)	Smp_167320	885	891
sma-miR-4989(novel255)	Smp_167500	731	737
sma-miR-4989(novel255)	Smp_169320	298	305
sma-miR-4989(novel255)	Smp_172240	37	44
sma-miR-4989(novel255)	Smp_172700	55	61
sma-miR-4989(novel255)	Smp_173330	374	380
sma-miR-4989(novel255)	Smp_173380	1556	1562
sma-miR-4989(novel255)	Smp_180470	117	123
sma-miR-4989(novel255)	Smp_194630	59	65
sma-miR-4989(novel255)	Smp_198380	193	199
sma-miR-4989(novel255)	Smp_199010	1651	1658
sma-miR-4989(novel255)	Smp_200020	2494	2501
sma-miR-4989(novel255)	Smp_210730	119	126
sma-miR-4989(novel255)	Smp_210770	134	140
sma-miR-4989(novel255)	Smp_211100	184	190
sma-miR-4989(novel255)	Smp_213450	71	77
sma-miR-4989(novel255)	Smp_214090	105	112
