# Supplementary material for: MiR-277/4989 regulate transcriptional landscape during juvenile to adult transition in the parasitic helminth Schistosoma mansoni
Source: PLoS Negl Trop Dis. 2017 May 23;11(5):e0005559. doi: 10.1371/journal.pntd.0005559 (PMC5459504; doi:10.1371/journal.pntd.0005559)
Supplement: S1 Dataset — (ZIP) [file pntd.0005559.s013.zip › S1_Dataset.txt]

#GTF used for transcriptome analysis
#original file name 150514_snapshot_Smansoni_V5.2_no_offending_ids_longest_transcript.gtf
#annotation as seen in www.genedb/Smansoni on 15th May 2014
Schisto_mansoni.SC_0612	chado	CDS	10730	10930	.	+	0	gene_id	Smp_205760.1
Schisto_mansoni.SC_0762	chado	CDS	5085	5118	.	-	1	gene_id	Smp_186560.1
Schisto_mansoni.SC_0762	chado	CDS	5155	5342	.	-	0	gene_id	Smp_186560.1
Schisto_mansoni.SC_0762	chado	CDS	5632	5868	.	-	0	gene_id	Smp_186560.1
Schisto_mansoni.SC_0762	chado	CDS	5906	6023	.	-	1	gene_id	Smp_186560.1
Schisto_mansoni.SC_0762	chado	CDS	6055	6168	.	-	1	gene_id	Smp_186560.1
Schisto_mansoni.SC_0762	chado	CDS	6208	6285	.	-	1	gene_id	Smp_186560.1
Schisto_mansoni.SC_0762	chado	CDS	6321	6430	.	-	0	gene_id	Smp_186560.1
Schisto_mansoni.SC_0762	chado	CDS	6471	6479	.	-	0	gene_id	Smp_186560.1
Schisto_mansoni.SC_0307	chado	CDS	14907	15752	.	+	0	gene_id	Smp_139870.1
Schisto_mansoni.SC_0307	chado	CDS	30124	30301	.	+	0	gene_id	Smp_130230.1
Schisto_mansoni.SC_0307	chado	CDS	30367	30599	.	+	2	gene_id	Smp_130230.1
Schisto_mansoni.SC_0307	chado	CDS	52057	52152	.	+	0	gene_id	Smp_130230.1
Schisto_mansoni.SC_0434	chado	CDS	517	804	.	-	0	gene_id	Smp_199710.1
Schisto_mansoni.SC_0434	chado	CDS	1842	2018	.	+	0	gene_id	Smp_033370.1
Schisto_mansoni.SC_0434	chado	CDS	2771	2878	.	+	0	gene_id	Smp_033370.1
Schisto_mansoni.SC_0434	chado	CDS	7463	7613	.	+	0	gene_id	Smp_199730.1
Schisto_mansoni.SC_0434	chado	CDS	16105	16520	.	+	2	gene_id	Smp_199730.1
Schisto_mansoni.SC_0434	chado	CDS	20971	21036	.	+	0	gene_id	Smp_199720.1
Schisto_mansoni.SC_0434	chado	CDS	21076	21159	.	+	0	gene_id	Smp_199720.1
Schisto_mansoni.SC_0434	chado	CDS	21207	21287	.	+	0	gene_id	Smp_199720.1
Schisto_mansoni.SC_0434	chado	CDS	21335	21433	.	+	0	gene_id	Smp_199720.1
Schisto_mansoni.SC_0434	chado	CDS	21493	21666	.	+	0	gene_id	Smp_199720.1
Schisto_mansoni.SC_0305	chado	CDS	26243	26260	.	+	0	gene_id	Smp_143340.1
Schisto_mansoni.SC_0305	chado	CDS	30665	34180	.	+	0	gene_id	Smp_143340.1
Schisto_mansoni.SC_0305	chado	CDS	36664	36730	.	+	0	gene_id	SmtRNA_02270_Gln_TTG.1.1.1
Schisto_mansoni.SC_0305	chado	CDS	73825	73959	.	+	0	gene_id	Smp_199460.1
Schisto_mansoni.SC_0305	chado	CDS	75116	75166	.	+	0	gene_id	Smp_199460.1
Schisto_mansoni.SC_0305	chado	CDS	75246	75355	.	+	0	gene_id	Smp_199460.1
Schisto_mansoni.SC_0305	chado	CDS	75391	75523	.	+	1	gene_id	Smp_199460.1
Schisto_mansoni.SC_0436	chado	CDS	2397	2797	.	-	2	gene_id	Smp_199740.1
Schisto_mansoni.SC_0436	chado	CDS	5447	5519	.	-	0	gene_id	Smp_199740.1
Schisto_mansoni.SC_0436	chado	CDS	5552	5653	.	-	0	gene_id	Smp_199740.1
Schisto_mansoni.SC_0436	chado	CDS	5685	5816	.	-	0	gene_id	Smp_199740.1
Schisto_mansoni.SC_0436	chado	CDS	5957	6031	.	-	0	gene_id	Smp_199740.1
Schisto_mansoni.SC_0436	chado	CDS	18051	18134	.	+	0	gene_id	Smp_166450.1
Schisto_mansoni.SC_0436	chado	CDS	23875	23982	.	+	0	gene_id	Smp_178380.1
Schisto_mansoni.SC_0303	chado	CDS	12135	12290	.	+	0	gene_id	Smp_199440.1
Schisto_mansoni.SC_0303	chado	CDS	17804	17953	.	+	0	gene_id	Smp_199440.1
Schisto_mansoni.SC_0430	chado	CDS	6737	6925	.	-	0	gene_id	Smp_182090.1
Schisto_mansoni.SC_0433	chado	CDS	8	348	.	-	1	gene_id	Smp_146370.1
Schisto_mansoni.SC_0433	chado	CDS	1376	1598	.	-	2	gene_id	Smp_146370.1
Schisto_mansoni.SC_0433	chado	CDS	7337	8042	.	-	0	gene_id	Smp_146370.1
Schisto_mansoni.SC_0300	chado	CDS	1011	1355	.	+	0	gene_id	Smp_205350.1
Schisto_mansoni.SC_0300	chado	CDS	17200	17427	.	+	0	gene_id	Smp_205360.1
Schisto_mansoni.SC_0439	chado	CDS	3315	3509	.	+	0	gene_id	Smp_061590.1
Schisto_mansoni.SC_0439	chado	CDS	3547	3746	.	+	0	gene_id	Smp_061590.1
Schisto_mansoni.SC_0439	chado	CDS	3778	4194	.	+	1	gene_id	Smp_061590.1
Schisto_mansoni.SC_0439	chado	CDS	4230	4402	.	+	1	gene_id	Smp_061590.1
Schisto_mansoni.SC_0439	chado	CDS	5068	5172	.	+	2	gene_id	Smp_061590.1
Schisto_mansoni.SC_0439	chado	CDS	7237	7890	.	+	2	gene_id	Smp_061590.1
Schisto_mansoni.SC_0439	chado	CDS	8569	8855	.	+	2	gene_id	Smp_061590.1
Schisto_mansoni.SC_0439	chado	CDS	9605	9840	.	+	0	gene_id	Smp_061590.1
Schisto_mansoni.SC_0439	chado	CDS	10882	11188	.	+	1	gene_id	Smp_061590.1
Schisto_mansoni.SC_0439	chado	CDS	11536	12133	.	+	0	gene_id	Smp_061590.1
Schisto_mansoni.SC_0439	chado	CDS	12874	13406	.	+	2	gene_id	Smp_061590.1
Schisto_mansoni.SC_0439	chado	CDS	13901	14173	.	+	0	gene_id	Smp_061590.1
Schisto_mansoni.SC_0439	chado	CDS	14535	14643	.	-	1	gene_id	Smp_061580.2
Schisto_mansoni.SC_0439	chado	CDS	14676	14907	.	-	2	gene_id	Smp_061580.2
Schisto_mansoni.SC_0439	chado	CDS	15754	15835	.	-	0	gene_id	Smp_061580.2
Schisto_mansoni.SC_0309	chado	CDS	19047	19177	.	-	2	gene_id	Smp_199480.1
Schisto_mansoni.SC_0309	chado	CDS	19286	19423	.	-	2	gene_id	Smp_199480.1
Schisto_mansoni.SC_0309	chado	CDS	19458	19752	.	-	0	gene_id	Smp_199480.1
Schisto_mansoni.SC_0309	chado	CDS	27626	27707	.	+	0	gene_id	SmtRNA_00158_Leu_CAG.1.1.1
Schisto_mansoni.SC_0309	chado	CDS	43781	46344	.	-	2	gene_id	Smp_199470.1
Schisto_mansoni.SC_0309	chado	CDS	47006	47100	.	-	1	gene_id	Smp_199470.1
Schisto_mansoni.SC_0309	chado	CDS	49243	49451	.	-	0	gene_id	Smp_199470.1
Schisto_mansoni.SC_0309	chado	CDS	51945	52202	.	-	0	gene_id	Smp_199470.1
Schisto_mansoni.SC_0309	chado	CDS	59293	59386	.	-	1	gene_id	Smp_199470.1
Schisto_mansoni.SC_0309	chado	CDS	61009	61098	.	-	1	gene_id	Smp_199470.1
Schisto_mansoni.SC_0309	chado	CDS	61131	61205	.	-	1	gene_id	Smp_199470.1
Schisto_mansoni.SC_0309	chado	CDS	61237	61314	.	-	1	gene_id	Smp_199470.1
Schisto_mansoni.SC_0309	chado	CDS	61348	61442	.	-	0	gene_id	Smp_199470.1
Schisto_mansoni.SC_0309	chado	CDS	61474	61545	.	-	0	gene_id	Smp_199470.1
Schisto_mansoni.SC_0308	chado	CDS	1648	2188	.	-	1	gene_id	Smp_059080.1
Schisto_mansoni.SC_0308	chado	CDS	3704	4005	.	-	0	gene_id	Smp_059080.1
Schisto_mansoni.SC_0308	chado	CDS	5906	6073	.	-	0	gene_id	Smp_102120.1
Schisto_mansoni.SC_0308	chado	CDS	46982	47050	.	-	0	gene_id	SmtRNA_00740_Gln_TTG.1.1.1
Schisto_mansoni.SC_0308	chado	CDS	65521	65834	.	+	0	gene_id	Smp_091240.1
Schisto_mansoni.SC_0308	chado	CDS	65869	65979	.	+	1	gene_id	Smp_091240.1
Schisto_mansoni.SC_0308	chado	CDS	66012	66343	.	+	1	gene_id	Smp_091240.1
Schisto_mansoni.SC_0308	chado	CDS	68347	68438	.	+	2	gene_id	Smp_091240.1
Schisto_mansoni.Chr_1.unplaced.SC_0210	chado	CDS	2294	2410	.	+	0	gene_id	Smp_168870.1
Schisto_mansoni.Chr_1.unplaced.SC_0210	chado	CDS	3828	4088	.	+	0	gene_id	Smp_168870.1
Schisto_mansoni.Chr_1.unplaced.SC_0210	chado	CDS	5444	5773	.	+	0	gene_id	Smp_168870.1
Schisto_mansoni.Chr_1.unplaced.SC_0210	chado	CDS	11235	11428	.	+	0	gene_id	Smp_168870.1
Schisto_mansoni.Chr_1.unplaced.SC_0210	chado	CDS	12480	12654	.	+	1	gene_id	Smp_168870.1
Schisto_mansoni.Chr_1.unplaced.SC_0210	chado	CDS	15413	15619	.	+	0	gene_id	Smp_168870.1
Schisto_mansoni.Chr_1.unplaced.SC_0210	chado	CDS	16620	17093	.	+	0	gene_id	Smp_168870.1
Schisto_mansoni.Chr_1.unplaced.SC_0210	chado	CDS	19519	19702	.	+	0	gene_id	Smp_168870.1
Schisto_mansoni.Chr_1.unplaced.SC_0210	chado	CDS	20738	21047	.	+	2	gene_id	Smp_168870.1
Schisto_mansoni.Chr_1.unplaced.SC_0210	chado	CDS	22841	22952	.	+	1	gene_id	Smp_168870.1
Schisto_mansoni.Chr_1.unplaced.SC_0210	chado	CDS	23452	23582	.	+	0	gene_id	Smp_168870.1
Schisto_mansoni.Chr_1.unplaced.SC_0210	chado	CDS	25524	25699	.	+	1	gene_id	Smp_168870.1
Schisto_mansoni.Chr_1.unplaced.SC_0210	chado	CDS	27206	27611	.	+	2	gene_id	Smp_168870.1
Schisto_mansoni.Chr_1.unplaced.SC_0210	chado	CDS	29928	30132	.	+	1	gene_id	Smp_168870.1
Schisto_mansoni.Chr_1.unplaced.SC_0210	chado	CDS	31984	32572	.	+	0	gene_id	Smp_168870.1
Schisto_mansoni.Chr_1.unplaced.SC_0210	chado	CDS	33924	34331	.	+	2	gene_id	Smp_168870.1
Schisto_mansoni.Chr_1.unplaced.SC_0210	chado	CDS	36513	36644	.	+	2	gene_id	Smp_168870.1
Schisto_mansoni.Chr_1.unplaced.SC_0210	chado	CDS	39659	39828	.	+	2	gene_id	Smp_168870.1
Schisto_mansoni.Chr_1.unplaced.SC_0210	chado	CDS	41881	42141	.	+	0	gene_id	Smp_168870.1
Schisto_mansoni.Chr_1.unplaced.SC_0210	chado	CDS	43668	43878	.	+	0	gene_id	Smp_168870.1
Schisto_mansoni.Chr_1.unplaced.SC_0210	chado	CDS	45451	45590	.	+	2	gene_id	Smp_168870.1
Schisto_mansoni.Chr_1.unplaced.SC_0210	chado	CDS	47345	47476	.	+	0	gene_id	Smp_168870.1
Schisto_mansoni.Chr_1.unplaced.SC_0210	chado	CDS	49300	49479	.	+	0	gene_id	Smp_168870.1
Schisto_mansoni.Chr_1.unplaced.SC_0210	chado	CDS	56853	57272	.	+	0	gene_id	Smp_168870.1
Schisto_mansoni.Chr_1.unplaced.SC_0210	chado	CDS	64146	64173	.	-	1	gene_id	Smp_168860.1
Schisto_mansoni.Chr_1.unplaced.SC_0210	chado	CDS	64209	64297	.	-	0	gene_id	Smp_168860.1
Schisto_mansoni.Chr_1.unplaced.SC_0210	chado	CDS	64343	64561	.	-	0	gene_id	Smp_168860.1
Schisto_mansoni.Chr_1.unplaced.SC_0210	chado	CDS	71309	71608	.	-	0	gene_id	Smp_168860.1
Schisto_mansoni.Chr_1.unplaced.SC_0210	chado	CDS	80338	80368	.	+	0	gene_id	Smp_168850.1
Schisto_mansoni.Chr_1.unplaced.SC_0210	chado	CDS	91498	91565	.	+	2	gene_id	Smp_168850.1
Schisto_mansoni.Chr_1.unplaced.SC_0210	chado	CDS	93777	93867	.	+	0	gene_id	Smp_168850.1
Schisto_mansoni.Chr_1.unplaced.SC_0210	chado	CDS	96558	96737	.	+	2	gene_id	Smp_168850.1
Schisto_mansoni.Chr_1.unplaced.SC_0210	chado	CDS	97622	97912	.	+	0	gene_id	Smp_188270.1
Schisto_mansoni.Chr_1.unplaced.SC_0210	chado	CDS	101631	101957	.	+	2	gene_id	Smp_168850.1
Schisto_mansoni.Chr_1.unplaced.SC_0210	chado	CDS	103896	104012	.	+	2	gene_id	Smp_168850.1
Schisto_mansoni.Chr_1.unplaced.SC_0210	chado	CDS	108784	108926	.	+	2	gene_id	Smp_168850.1
Schisto_mansoni.Chr_1.unplaced.SC_0210	chado	CDS	110824	111196	.	+	0	gene_id	Smp_168850.1
Schisto_mansoni.Chr_1.unplaced.SC_0210	chado	CDS	113242	113756	.	+	2	gene_id	Smp_168850.1
Schisto_mansoni.Chr_1.unplaced.SC_0210	chado	CDS	115103	115105	.	+	0	gene_id	Smp_168850.1
Schisto_mansoni.Chr_1.unplaced.SC_0210	chado	CDS	161866	162078	.	-	0	gene_id	Smp_103160.2
Schisto_mansoni.Chr_1.unplaced.SC_0210	chado	CDS	163552	163892	.	-	2	gene_id	Smp_103160.2
Schisto_mansoni.Chr_1.unplaced.SC_0210	chado	CDS	168507	168772	.	-	1	gene_id	Smp_103160.2
Schisto_mansoni.Chr_1.unplaced.SC_0210	chado	CDS	170407	170603	.	-	0	gene_id	Smp_103160.2
Schisto_mansoni.Chr_1.unplaced.SC_0210	chado	CDS	173314	173493	.	-	0	gene_id	Smp_103160.2
Schisto_mansoni.Chr_1.unplaced.SC_0210	chado	CDS	177025	177197	.	-	2	gene_id	Smp_103160.2
Schisto_mansoni.Chr_1.unplaced.SC_0210	chado	CDS	183519	183930	.	-	0	gene_id	Smp_103160.2
Schisto_mansoni.Chr_1.unplaced.SC_0210	chado	CDS	186371	186649	.	-	0	gene_id	Smp_103160.2
Schisto_mansoni.Chr_1.unplaced.SC_0210	chado	CDS	187931	188359	.	-	0	gene_id	Smp_103160.2
Schisto_mansoni.Chr_1.unplaced.SC_0210	chado	CDS	203795	203891	.	+	0	gene_id	Smp_103170.1
Schisto_mansoni.Chr_1.unplaced.SC_0210	chado	CDS	204391	204629	.	+	2	gene_id	Smp_103170.1
Schisto_mansoni.Chr_1.unplaced.SC_0210	chado	CDS	214400	214413	.	-	2	gene_id	Smp_085840.1
Schisto_mansoni.Chr_1.unplaced.SC_0210	chado	CDS	215190	215212	.	-	1	gene_id	Smp_085840.1
Schisto_mansoni.Chr_1.unplaced.SC_0210	chado	CDS	216196	216216	.	-	1	gene_id	Smp_085840.1
Schisto_mansoni.Chr_1.unplaced.SC_0210	chado	CDS	216715	216735	.	-	1	gene_id	Smp_085840.1
Schisto_mansoni.Chr_1.unplaced.SC_0210	chado	CDS	217270	217287	.	-	1	gene_id	Smp_085840.1
Schisto_mansoni.Chr_1.unplaced.SC_0210	chado	CDS	217651	217677	.	-	1	gene_id	Smp_085840.1
Schisto_mansoni.Chr_1.unplaced.SC_0210	chado	CDS	219333	219353	.	-	1	gene_id	Smp_085840.1
Schisto_mansoni.Chr_1.unplaced.SC_0210	chado	CDS	220733	220753	.	-	1	gene_id	Smp_085840.1
Schisto_mansoni.Chr_1.unplaced.SC_0210	chado	CDS	221532	221561	.	-	1	gene_id	Smp_085840.1
Schisto_mansoni.Chr_1.unplaced.SC_0210	chado	CDS	222402	222434	.	-	1	gene_id	Smp_085840.1
Schisto_mansoni.Chr_1.unplaced.SC_0210	chado	CDS	224039	224063	.	-	2	gene_id	Smp_085840.1
Schisto_mansoni.Chr_1.unplaced.SC_0210	chado	CDS	225198	225267	.	-	0	gene_id	Smp_085840.1
Schisto_mansoni.Chr_1.unplaced.SC_0210	chado	CDS	233121	233335	.	-	2	gene_id	Smp_085830.1
Schisto_mansoni.Chr_1.unplaced.SC_0210	chado	CDS	235010	235367	.	-	0	gene_id	Smp_085830.1
Schisto_mansoni.Chr_1.unplaced.SC_0210	chado	CDS	240935	241022	.	-	1	gene_id	Smp_085830.1
Schisto_mansoni.Chr_1.unplaced.SC_0210	chado	CDS	241071	241183	.	-	0	gene_id	Smp_085830.1
Schisto_mansoni.Chr_1.unplaced.SC_0210	chado	CDS	241229	241279	.	-	0	gene_id	Smp_085830.1
Schisto_mansoni.Chr_1.unplaced.SC_0210	chado	CDS	248735	248864	.	-	1	gene_id	Smp_168820.1
Schisto_mansoni.Chr_1.unplaced.SC_0210	chado	CDS	249802	249869	.	-	0	gene_id	Smp_168820.1
Schisto_mansoni.Chr_1.unplaced.SC_0210	chado	CDS	253017	253344	.	-	1	gene_id	Smp_168820.1
Schisto_mansoni.Chr_1.unplaced.SC_0210	chado	CDS	253988	254352	.	-	0	gene_id	Smp_168820.1
Schisto_mansoni.Chr_1.unplaced.SC_0210	chado	CDS	255815	256054	.	-	0	gene_id	Smp_168820.1
Schisto_mansoni.Chr_1.unplaced.SC_0210	chado	CDS	257597	257669	.	-	1	gene_id	Smp_168820.1
Schisto_mansoni.Chr_1.unplaced.SC_0210	chado	CDS	259426	259615	.	-	2	gene_id	Smp_168820.1
Schisto_mansoni.Chr_1.unplaced.SC_0210	chado	CDS	261321	261433	.	-	1	gene_id	Smp_168820.1
Schisto_mansoni.Chr_1.unplaced.SC_0210	chado	CDS	261475	261545	.	-	0	gene_id	Smp_168820.1
Schisto_mansoni.Chr_1.unplaced.SC_0210	chado	CDS	261589	261670	.	-	1	gene_id	Smp_168820.1
Schisto_mansoni.Chr_1.unplaced.SC_0210	chado	CDS	261708	261790	.	-	0	gene_id	Smp_168820.1
Schisto_mansoni.Chr_1.unplaced.SC_0210	chado	CDS	277044	277313	.	+	0	gene_id	Smp_168830.1
Schisto_mansoni.Chr_1.unplaced.SC_0210	chado	CDS	277347	277562	.	+	0	gene_id	Smp_168830.1
Schisto_mansoni.Chr_1.unplaced.SC_0210	chado	CDS	278269	278679	.	+	0	gene_id	Smp_168830.1
Schisto_mansoni.Chr_1.unplaced.SC_0210	chado	CDS	278790	278798	.	+	0	gene_id	Smp_168830.1
Schisto_mansoni.Chr_1.unplaced.SC_0210	chado	CDS	280882	280899	.	+	0	gene_id	Smp_168810.1
Schisto_mansoni.Chr_1.unplaced.SC_0210	chado	CDS	281860	282034	.	+	0	gene_id	Smp_168810.1
Schisto_mansoni.Chr_1.unplaced.SC_0210	chado	CDS	283105	283239	.	+	2	gene_id	Smp_168810.1
Schisto_mansoni.Chr_1.unplaced.SC_0210	chado	CDS	284633	284874	.	+	2	gene_id	Smp_168810.1
Schisto_mansoni.Chr_1.unplaced.SC_0210	chado	CDS	285716	286003	.	+	0	gene_id	Smp_168810.1
Schisto_mansoni.Chr_1.unplaced.SC_0210	chado	CDS	287135	288385	.	+	0	gene_id	Smp_168810.1
Schisto_mansoni.Chr_1.unplaced.SC_0210	chado	CDS	327664	327722	.	-	2	gene_id	Smp_096790.1
Schisto_mansoni.Chr_1.unplaced.SC_0210	chado	CDS	327778	327913	.	-	0	gene_id	Smp_096790.1
Schisto_mansoni.Chr_1.unplaced.SC_0210	chado	CDS	327952	327985	.	-	1	gene_id	Smp_096790.1
Schisto_mansoni.Chr_1.unplaced.SC_0210	chado	CDS	330316	330371	.	-	0	gene_id	Smp_096790.1
Schisto_mansoni.Chr_1.unplaced.SC_0210	chado	CDS	333159	333232	.	+	0	gene_id	Smp_189720.1
Schisto_mansoni.Chr_1.unplaced.SC_0210	chado	CDS	333258	333408	.	+	1	gene_id	Smp_189720.1
Schisto_mansoni.Chr_1.unplaced.SC_0210	chado	CDS	341456	342217	.	-	0	gene_id	Smp_175250.1
Schisto_mansoni.Chr_1.unplaced.SC_0210	chado	CDS	343674	343784	.	-	0	gene_id	Smp_175250.1
Schisto_mansoni.Chr_1.unplaced.SC_0210	chado	CDS	345745	345814	.	-	1	gene_id	Smp_175250.1
Schisto_mansoni.Chr_1.unplaced.SC_0210	chado	CDS	346617	346791	.	-	2	gene_id	Smp_175250.1
Schisto_mansoni.Chr_1.unplaced.SC_0210	chado	CDS	347164	347358	.	-	2	gene_id	Smp_175250.1
Schisto_mansoni.Chr_1.unplaced.SC_0210	chado	CDS	349117	349258	.	-	0	gene_id	Smp_175250.1
Schisto_mansoni.Chr_1.unplaced.SC_0210	chado	CDS	350435	350666	.	-	1	gene_id	Smp_175250.1
Schisto_mansoni.Chr_1.unplaced.SC_0210	chado	CDS	350888	351054	.	-	0	gene_id	Smp_175250.1
Schisto_mansoni.Chr_1.unplaced.SC_0210	chado	CDS	352282	352472	.	-	2	gene_id	Smp_175250.1
Schisto_mansoni.Chr_1.unplaced.SC_0210	chado	CDS	353304	353453	.	-	2	gene_id	Smp_175250.1
Schisto_mansoni.Chr_1.unplaced.SC_0210	chado	CDS	356783	356923	.	-	2	gene_id	Smp_175250.1
Schisto_mansoni.Chr_1.unplaced.SC_0210	chado	CDS	357078	357317	.	-	2	gene_id	Smp_175250.1
Schisto_mansoni.Chr_1.unplaced.SC_0210	chado	CDS	362395	362429	.	-	1	gene_id	Smp_175250.1
Schisto_mansoni.Chr_1.unplaced.SC_0210	chado	CDS	362434	362578	.	-	2	gene_id	Smp_175250.1
Schisto_mansoni.Chr_1.unplaced.SC_0210	chado	CDS	362611	362827	.	-	0	gene_id	Smp_175250.1
Schisto_mansoni.Chr_1.unplaced.SC_0210	chado	CDS	372796	373065	.	+	0	gene_id	Smp_096810.1
Schisto_mansoni.Chr_1.unplaced.SC_0210	chado	CDS	374355	374855	.	+	0	gene_id	Smp_096810.1
Schisto_mansoni.Chr_1.unplaced.SC_0210	chado	CDS	379952	380191	.	+	0	gene_id	Smp_096810.1
Schisto_mansoni.Chr_1.unplaced.SC_0210	chado	CDS	381801	382071	.	+	0	gene_id	Smp_096810.1
Schisto_mansoni.Chr_1.unplaced.SC_0210	chado	CDS	382894	383120	.	+	2	gene_id	Smp_096810.1
Schisto_mansoni.SC_0080	chado	CDS	46555	46560	.	+	0	gene_id	Smp_081820.3
Schisto_mansoni.SC_0080	chado	CDS	46592	46642	.	+	0	gene_id	Smp_081820.3
Schisto_mansoni.SC_0080	chado	CDS	46684	46735	.	+	0	gene_id	Smp_081820.3
Schisto_mansoni.SC_0080	chado	CDS	46770	46814	.	+	2	gene_id	Smp_081820.3
Schisto_mansoni.SC_0080	chado	CDS	47608	48018	.	+	2	gene_id	Smp_081820.3
Schisto_mansoni.SC_0080	chado	CDS	50293	50336	.	+	2	gene_id	Smp_081820.3
Schisto_mansoni.SC_0080	chado	CDS	55462	55657	.	+	0	gene_id	Smp_081820.3
Schisto_mansoni.SC_0080	chado	CDS	58501	58628	.	+	2	gene_id	Smp_081820.3
Schisto_mansoni.SC_0080	chado	CDS	69207	69295	.	-	2	gene_id	Smp_166250.1
Schisto_mansoni.SC_0080	chado	CDS	70569	70886	.	-	2	gene_id	Smp_166250.1
Schisto_mansoni.SC_0080	chado	CDS	73237	73408	.	-	0	gene_id	Smp_166250.1
Schisto_mansoni.SC_0080	chado	CDS	74592	74795	.	-	0	gene_id	Smp_166250.1
Schisto_mansoni.SC_0080	chado	CDS	75074	75214	.	-	0	gene_id	Smp_166250.1
Schisto_mansoni.SC_0080	chado	CDS	77007	77243	.	-	0	gene_id	Smp_166240.1
Schisto_mansoni.SC_0080	chado	CDS	79692	79778	.	-	0	gene_id	Smp_166240.1
Schisto_mansoni.SC_0080	chado	CDS	80173	80244	.	+	0	gene_id	SmtRNA_01450_Pseudo_TTC.1.1.1
Schisto_mansoni.SC_0080	chado	CDS	82530	82634	.	-	0	gene_id	Smp_166240.1
Schisto_mansoni.SC_0080	chado	CDS	83822	83993	.	-	1	gene_id	Smp_166240.1
Schisto_mansoni.SC_0080	chado	CDS	87367	87547	.	-	2	gene_id	Smp_166240.1
Schisto_mansoni.SC_0080	chado	CDS	88433	88630	.	-	2	gene_id	Smp_166240.1
Schisto_mansoni.SC_0080	chado	CDS	89072	89276	.	-	0	gene_id	Smp_166240.1
Schisto_mansoni.SC_0080	chado	CDS	89318	89557	.	-	0	gene_id	Smp_166240.1
Schisto_mansoni.SC_0080	chado	CDS	89610	89813	.	-	0	gene_id	Smp_166240.1
Schisto_mansoni.SC_0080	chado	CDS	89860	89983	.	-	1	gene_id	Smp_166240.1
Schisto_mansoni.SC_0080	chado	CDS	90036	90184	.	-	0	gene_id	Smp_166240.1
Schisto_mansoni.SC_0080	chado	CDS	90242	90268	.	-	0	gene_id	Smp_166240.1
Schisto_mansoni.SC_0080	chado	CDS	101969	102045	.	-	2	gene_id	Smp_081790.1
Schisto_mansoni.SC_0080	chado	CDS	105696	105772	.	-	1	gene_id	Smp_081790.1
Schisto_mansoni.SC_0080	chado	CDS	108415	108498	.	-	1	gene_id	Smp_081790.1
Schisto_mansoni.SC_0080	chado	CDS	109606	109645	.	-	2	gene_id	Smp_081790.1
Schisto_mansoni.SC_0080	chado	CDS	111811	111913	.	-	0	gene_id	Smp_081790.1
Schisto_mansoni.SC_0080	chado	CDS	113172	113240	.	-	0	gene_id	Smp_081790.1
Schisto_mansoni.SC_0080	chado	CDS	117290	117388	.	-	0	gene_id	Smp_166230.1
Schisto_mansoni.SC_0080	chado	CDS	119645	119902	.	-	0	gene_id	Smp_166230.1
Schisto_mansoni.SC_0080	chado	CDS	123750	123926	.	-	0	gene_id	Smp_166230.1
Schisto_mansoni.SC_0080	chado	CDS	129246	129532	.	-	2	gene_id	Smp_166220.1
Schisto_mansoni.SC_0080	chado	CDS	131362	131679	.	-	2	gene_id	Smp_166220.1
Schisto_mansoni.SC_0080	chado	CDS	133278	133560	.	-	0	gene_id	Smp_166220.1
Schisto_mansoni.SC_0080	chado	CDS	135178	135381	.	-	0	gene_id	Smp_166220.1
Schisto_mansoni.SC_0080	chado	CDS	136692	136843	.	-	2	gene_id	Smp_166220.1
Schisto_mansoni.SC_0080	chado	CDS	138329	138756	.	-	1	gene_id	Smp_166220.1
Schisto_mansoni.SC_0080	chado	CDS	139938	140220	.	-	2	gene_id	Smp_166220.1
Schisto_mansoni.SC_0080	chado	CDS	141697	141761	.	-	1	gene_id	Smp_166220.1
Schisto_mansoni.SC_0080	chado	CDS	141800	141870	.	-	0	gene_id	Smp_166220.1
Schisto_mansoni.SC_0080	chado	CDS	141906	141989	.	-	0	gene_id	Smp_166220.1
Schisto_mansoni.SC_0080	chado	CDS	142029	142133	.	-	0	gene_id	Smp_166220.1
Schisto_mansoni.SC_0080	chado	CDS	162269	162928	.	+	0	gene_id	Smp_198800.1
Schisto_mansoni.SC_0080	chado	CDS	165101	165292	.	+	0	gene_id	Smp_198800.1
Schisto_mansoni.SC_0080	chado	CDS	166149	166296	.	+	0	gene_id	Smp_198800.1
Schisto_mansoni.SC_0080	chado	CDS	170397	170502	.	+	2	gene_id	Smp_198800.1
Schisto_mansoni.SC_0080	chado	CDS	173516	173612	.	+	1	gene_id	Smp_198800.1
Schisto_mansoni.SC_0080	chado	CDS	178037	178432	.	+	0	gene_id	Smp_198800.1
Schisto_mansoni.SC_0080	chado	CDS	179959	180105	.	+	0	gene_id	Smp_198800.1
Schisto_mansoni.SC_0080	chado	CDS	184572	184673	.	+	0	gene_id	Smp_198800.1
Schisto_mansoni.SC_0080	chado	CDS	188007	188339	.	+	0	gene_id	Smp_198800.1
Schisto_mansoni.SC_0080	chado	CDS	188142	188405	.	+	0	gene_id	Smp_190090.1
Schisto_mansoni.SC_0080	chado	CDS	193916	194446	.	+	0	gene_id	Smp_198800.1
Schisto_mansoni.SC_0080	chado	CDS	196212	196277	.	+	0	gene_id	Smp_198800.1
Schisto_mansoni.SC_0080	chado	CDS	201238	201364	.	-	1	gene_id	Smp_166200.1
Schisto_mansoni.SC_0080	chado	CDS	208951	209487	.	-	1	gene_id	Smp_166200.1
Schisto_mansoni.SC_0080	chado	CDS	216116	216509	.	-	2	gene_id	Smp_166200.1
Schisto_mansoni.SC_0080	chado	CDS	216609	216705	.	-	0	gene_id	Smp_166200.1
Schisto_mansoni.SC_0080	chado	CDS	223647	223824	.	-	1	gene_id	Smp_166200.1
Schisto_mansoni.SC_0080	chado	CDS	223954	224036	.	-	0	gene_id	Smp_166200.1
Schisto_mansoni.SC_0080	chado	CDS	227441	227975	.	-	1	gene_id	Smp_166200.1
Schisto_mansoni.SC_0080	chado	CDS	232306	232464	.	-	1	gene_id	Smp_166200.1
Schisto_mansoni.SC_0080	chado	CDS	235109	236427	.	-	0	gene_id	Smp_166200.1
Schisto_mansoni.SC_0080	chado	CDS	259885	260079	.	-	0	gene_id	Smp_081720.1
Schisto_mansoni.SC_0080	chado	CDS	276929	277099	.	-	0	gene_id	Smp_081720.1
Schisto_mansoni.SC_0080	chado	CDS	306673	306822	.	-	0	gene_id	Smp_081720.1
Schisto_mansoni.SC_0080	chado	CDS	308585	308871	.	-	2	gene_id	Smp_081720.1
Schisto_mansoni.SC_0080	chado	CDS	309548	309647	.	-	0	gene_id	Smp_081720.1
Schisto_mansoni.SC_0080	chado	CDS	335916	335986	.	-	0	gene_id	SmtRNA_00704_Pseudo_TTG.1.1.1
Schisto_mansoni.SC_0080	chado	CDS	359885	360095	.	-	1	gene_id	Smp_133320.1
Schisto_mansoni.SC_0080	chado	CDS	361812	362590	.	-	0	gene_id	Smp_133320.1
Schisto_mansoni.SC_0080	chado	CDS	362715	363201	.	-	1	gene_id	Smp_133320.1
Schisto_mansoni.SC_0080	chado	CDS	363358	363485	.	-	0	gene_id	Smp_133320.1
Schisto_mansoni.SC_0080	chado	CDS	364137	364511	.	-	0	gene_id	Smp_133320.1
Schisto_mansoni.SC_0080	chado	CDS	364685	365133	.	-	2	gene_id	Smp_133320.1
Schisto_mansoni.SC_0080	chado	CDS	368065	368413	.	-	0	gene_id	Smp_133320.1
Schisto_mansoni.SC_0080	chado	CDS	369537	369683	.	-	0	gene_id	Smp_133320.1
Schisto_mansoni.SC_0080	chado	CDS	369825	370528	.	-	2	gene_id	Smp_133320.1
Schisto_mansoni.SC_0080	chado	CDS	370924	371340	.	-	0	gene_id	Smp_190900.1
Schisto_mansoni.SC_0080	chado	CDS	373206	373386	.	-	0	gene_id	Smp_133320.1
Schisto_mansoni.SC_0080	chado	CDS	374452	374778	.	-	0	gene_id	Smp_133320.1
Schisto_mansoni.SC_0080	chado	CDS	375898	376341	.	-	0	gene_id	Smp_133320.1
Schisto_mansoni.SC_0080	chado	CDS	376508	376579	.	-	0	gene_id	Smp_133320.1
Schisto_mansoni.SC_0080	chado	CDS	377793	377871	.	-	1	gene_id	Smp_133320.1
Schisto_mansoni.SC_0080	chado	CDS	378000	378131	.	-	1	gene_id	Smp_133320.1
Schisto_mansoni.SC_0080	chado	CDS	378247	378476	.	-	0	gene_id	Smp_133320.1
Schisto_mansoni.SC_0080	chado	CDS	381103	381288	.	-	0	gene_id	Smp_133320.1
Schisto_mansoni.SC_0080	chado	CDS	382465	382535	.	-	2	gene_id	Smp_133320.1
Schisto_mansoni.SC_0080	chado	CDS	383891	384024	.	-	1	gene_id	Smp_133320.1
Schisto_mansoni.SC_0080	chado	CDS	394391	394560	.	-	0	gene_id	Smp_133320.1
Schisto_mansoni.SC_0080	chado	CDS	396326	396940	.	-	0	gene_id	Smp_133320.1
Schisto_mansoni.SC_0080	chado	CDS	401968	402075	.	-	0	gene_id	Smp_133320.1
Schisto_mansoni.SC_0080	chado	CDS	403315	403444	.	-	1	gene_id	Smp_133320.1
Schisto_mansoni.SC_0080	chado	CDS	408613	408893	.	-	0	gene_id	Smp_133320.1
Schisto_mansoni.SC_0080	chado	CDS	411560	411657	.	-	2	gene_id	Smp_133320.1
Schisto_mansoni.SC_0080	chado	CDS	412889	413115	.	-	1	gene_id	Smp_133320.1
Schisto_mansoni.SC_0080	chado	CDS	414717	415023	.	-	2	gene_id	Smp_133320.1
Schisto_mansoni.SC_0080	chado	CDS	416842	417072	.	-	2	gene_id	Smp_133320.1
Schisto_mansoni.SC_0080	chado	CDS	419852	420041	.	-	0	gene_id	Smp_133320.1
Schisto_mansoni.SC_0080	chado	CDS	421356	421454	.	-	0	gene_id	Smp_133320.1
Schisto_mansoni.SC_0080	chado	CDS	421495	421599	.	-	0	gene_id	Smp_133320.1
Schisto_mansoni.SC_0080	chado	CDS	422914	423018	.	-	0	gene_id	Smp_133320.1
Schisto_mansoni.SC_0080	chado	CDS	430864	430936	.	+	0	gene_id	Smp_133330.1
Schisto_mansoni.SC_0080	chado	CDS	433351	433522	.	+	2	gene_id	Smp_133330.1
Schisto_mansoni.SC_0080	chado	CDS	435549	435883	.	+	1	gene_id	Smp_133330.1
Schisto_mansoni.SC_0080	chado	CDS	439625	439691	.	-	0	gene_id	SmtRNA_00136_Pseudo_TTG.1.1.1
Schisto_mansoni.SC_0080	chado	CDS	449222	449415	.	+	2	gene_id	Smp_133330.1
Schisto_mansoni.SC_0080	chado	CDS	450130	450313	.	+	0	gene_id	Smp_133330.1
Schisto_mansoni.SC_0080	chado	CDS	453271	454020	.	+	2	gene_id	Smp_133330.1
Schisto_mansoni.SC_0080	chado	CDS	454135	454255	.	+	2	gene_id	Smp_133330.1
Schisto_mansoni.SC_0080	chado	CDS	454562	455247	.	+	1	gene_id	Smp_133330.1
Schisto_mansoni.SC_0080	chado	CDS	455382	455434	.	+	2	gene_id	Smp_133330.1
Schisto_mansoni.SC_0080	chado	CDS	455439	455651	.	+	0	gene_id	Smp_133330.1
Schisto_mansoni.SC_0080	chado	CDS	504795	504811	.	-	2	gene_id	Smp_133340.1
Schisto_mansoni.SC_0080	chado	CDS	505174	505384	.	-	0	gene_id	Smp_133340.1
Schisto_mansoni.SC_0080	chado	CDS	520219	520254	.	+	0	gene_id	Smp_020590.1
Schisto_mansoni.SC_0080	chado	CDS	520295	520369	.	+	0	gene_id	Smp_020590.1
Schisto_mansoni.SC_0080	chado	CDS	520404	520499	.	+	0	gene_id	Smp_020590.1
Schisto_mansoni.SC_0080	chado	CDS	520533	520643	.	+	0	gene_id	Smp_020590.1
Schisto_mansoni.SC_0080	chado	CDS	521618	521899	.	+	0	gene_id	Smp_020590.1
Schisto_mansoni.SC_0080	chado	CDS	524814	524919	.	+	0	gene_id	Smp_020590.1
Schisto_mansoni.SC_0080	chado	CDS	526153	526494	.	+	2	gene_id	Smp_020590.1
Schisto_mansoni.SC_0080	chado	CDS	526654	526955	.	+	2	gene_id	Smp_020590.1
Schisto_mansoni.SC_0080	chado	CDS	527164	527442	.	-	0	gene_id	Smp_133350.1
Schisto_mansoni.SC_0080	chado	CDS	527669	527822	.	-	1	gene_id	Smp_133350.1
Schisto_mansoni.SC_0080	chado	CDS	528261	528691	.	-	0	gene_id	Smp_133350.1
Schisto_mansoni.SC_0080	chado	CDS	529791	530075	.	-	0	gene_id	Smp_133350.1
Schisto_mansoni.SC_0080	chado	CDS	533310	533618	.	-	0	gene_id	Smp_133350.1
Schisto_mansoni.SC_0080	chado	CDS	537891	538044	.	-	1	gene_id	Smp_133350.1
Schisto_mansoni.SC_0080	chado	CDS	538113	538163	.	-	1	gene_id	Smp_133350.1
Schisto_mansoni.SC_0080	chado	CDS	538196	538299	.	-	0	gene_id	Smp_133350.1
Schisto_mansoni.SC_0080	chado	CDS	538333	538551	.	-	0	gene_id	Smp_133350.1
Schisto_mansoni.SC_0080	chado	CDS	570883	570885	.	+	0	gene_id	Smp_133360.1
Schisto_mansoni.SC_0080	chado	CDS	571697	571900	.	+	0	gene_id	Smp_133360.1
Schisto_mansoni.SC_0080	chado	CDS	574424	574444	.	+	0	gene_id	Smp_133370.1
Schisto_mansoni.SC_0080	chado	CDS	579180	579321	.	+	0	gene_id	Smp_133370.1
Schisto_mansoni.SC_0080	chado	CDS	581824	581956	.	+	2	gene_id	Smp_133370.1
Schisto_mansoni.SC_0080	chado	CDS	583851	583950	.	+	1	gene_id	Smp_133370.1
Schisto_mansoni.SC_0080	chado	CDS	586659	586724	.	+	0	gene_id	Smp_133370.1
Schisto_mansoni.SC_0080	chado	CDS	596354	596465	.	+	0	gene_id	Smp_133370.1
Schisto_mansoni.SC_0080	chado	CDS	599055	599071	.	+	2	gene_id	Smp_133370.1
Schisto_mansoni.SC_0080	chado	CDS	604626	604717	.	+	0	gene_id	Smp_133370.1
Schisto_mansoni.SC_0080	chado	CDS	608047	608241	.	+	1	gene_id	Smp_133370.1
Schisto_mansoni.SC_0080	chado	CDS	612206	612323	.	+	1	gene_id	Smp_133370.1
Schisto_mansoni.SC_0080	chado	CDS	614918	615029	.	+	0	gene_id	Smp_133370.1
Schisto_mansoni.SC_0080	chado	CDS	616906	617023	.	+	2	gene_id	Smp_133370.1
Schisto_mansoni.SC_0080	chado	CDS	619195	619311	.	+	1	gene_id	Smp_133370.1
Schisto_mansoni.SC_0080	chado	CDS	621685	621891	.	+	1	gene_id	Smp_133370.1
Schisto_mansoni.SC_0080	chado	CDS	622060	622168	.	+	1	gene_id	Smp_133370.1
Schisto_mansoni.SC_0080	chado	CDS	630290	630348	.	-	2	gene_id	Smp_133380.1
Schisto_mansoni.SC_0080	chado	CDS	630484	630792	.	-	2	gene_id	Smp_133380.1
Schisto_mansoni.SC_0080	chado	CDS	632749	633086	.	-	1	gene_id	Smp_133380.1
Schisto_mansoni.SC_0080	chado	CDS	636940	637144	.	-	2	gene_id	Smp_133380.1
Schisto_mansoni.SC_0080	chado	CDS	637206	637260	.	-	0	gene_id	Smp_133380.1
Schisto_mansoni.SC_0080	chado	CDS	839291	839584	.	+	0	gene_id	Smp_020660.1
Schisto_mansoni.SC_0080	chado	CDS	857658	857992	.	-	2	gene_id	Smp_133390.1
Schisto_mansoni.SC_0080	chado	CDS	858730	859278	.	-	2	gene_id	Smp_133390.1
Schisto_mansoni.SC_0080	chado	CDS	866228	866356	.	-	2	gene_id	Smp_133390.1
Schisto_mansoni.SC_0080	chado	CDS	866510	866690	.	-	0	gene_id	Smp_133390.1
Schisto_mansoni.SC_0080	chado	CDS	868931	869002	.	+	0	gene_id	SmtRNA_01567_Pseudo_TTG.1.1.1
Schisto_mansoni.SC_0080	chado	CDS	869334	869713	.	-	2	gene_id	Smp_133390.1
Schisto_mansoni.SC_0080	chado	CDS	872333	872498	.	-	0	gene_id	Smp_133390.1
Schisto_mansoni.SC_0080	chado	CDS	875323	875417	.	-	2	gene_id	Smp_133390.1
Schisto_mansoni.SC_0080	chado	CDS	876775	877085	.	-	1	gene_id	Smp_133390.1
Schisto_mansoni.SC_0080	chado	CDS	878178	878287	.	-	0	gene_id	Smp_133390.1
Schisto_mansoni.SC_0080	chado	CDS	880570	880851	.	-	0	gene_id	Smp_133390.1
Schisto_mansoni.SC_0080	chado	CDS	884220	884468	.	-	0	gene_id	Smp_133390.1
Schisto_mansoni.SC_0080	chado	CDS	888827	888969	.	-	2	gene_id	Smp_133390.1
Schisto_mansoni.SC_0080	chado	CDS	890102	890226	.	-	1	gene_id	Smp_133390.1
Schisto_mansoni.SC_0080	chado	CDS	893314	893457	.	-	1	gene_id	Smp_133390.1
Schisto_mansoni.SC_0080	chado	CDS	895486	895640	.	-	0	gene_id	Smp_133390.1
Schisto_mansoni.SC_0080	chado	CDS	898014	898111	.	-	2	gene_id	Smp_133390.1
Schisto_mansoni.SC_0080	chado	CDS	901097	901197	.	-	1	gene_id	Smp_133390.1
Schisto_mansoni.SC_0080	chado	CDS	902406	902572	.	-	0	gene_id	Smp_133390.1
Schisto_mansoni.SC_0080	chado	CDS	902606	902677	.	-	0	gene_id	Smp_133390.1
Schisto_mansoni.SC_0080	chado	CDS	902713	902777	.	-	2	gene_id	Smp_133390.1
Schisto_mansoni.SC_0080	chado	CDS	902811	902934	.	-	0	gene_id	Smp_133390.1
Schisto_mansoni.SC_0080	chado	CDS	906583	906637	.	-	1	gene_id	Smp_118570.1
Schisto_mansoni.SC_0080	chado	CDS	906735	906885	.	-	2	gene_id	Smp_118570.1
Schisto_mansoni.SC_0080	chado	CDS	906924	906987	.	-	0	gene_id	Smp_118570.1
Schisto_mansoni.SC_0080	chado	CDS	917822	918001	.	-	0	gene_id	Smp_133400.1
Schisto_mansoni.SC_0080	chado	CDS	918086	918178	.	-	0	gene_id	Smp_133400.1
Schisto_mansoni.SC_0080	chado	CDS	918225	918353	.	-	0	gene_id	Smp_133400.1
Schisto_mansoni.SC_0080	chado	CDS	918400	918528	.	-	0	gene_id	Smp_133400.1
Schisto_mansoni.SC_0080	chado	CDS	919853	919998	.	-	2	gene_id	Smp_133400.1
Schisto_mansoni.SC_0080	chado	CDS	921369	921446	.	-	2	gene_id	Smp_133400.1
Schisto_mansoni.SC_0080	chado	CDS	922656	922725	.	-	0	gene_id	Smp_133400.1
Schisto_mansoni.SC_0080	chado	CDS	923616	923680	.	-	2	gene_id	Smp_133400.1
Schisto_mansoni.SC_0080	chado	CDS	924612	924662	.	-	2	gene_id	Smp_133400.1
Schisto_mansoni.SC_0080	chado	CDS	926027	926108	.	-	0	gene_id	Smp_133400.1
Schisto_mansoni.SC_0080	chado	CDS	949338	949919	.	-	0	gene_id	Smp_198810.1
Schisto_mansoni.SC_0080	chado	CDS	963134	963511	.	-	0	gene_id	Smp_198810.1
Schisto_mansoni.SC_0080	chado	CDS	965316	965421	.	-	1	gene_id	Smp_198810.1
Schisto_mansoni.SC_0080	chado	CDS	968283	968414	.	-	1	gene_id	Smp_198810.1
Schisto_mansoni.SC_0080	chado	CDS	969823	969880	.	-	2	gene_id	Smp_198810.1
Schisto_mansoni.SC_0080	chado	CDS	974315	974648	.	-	0	gene_id	Smp_198810.1
Schisto_mansoni.SC_0080	chado	CDS	977834	977964	.	-	2	gene_id	Smp_198810.1
Schisto_mansoni.SC_0080	chado	CDS	978012	978132	.	-	0	gene_id	Smp_198810.1
Schisto_mansoni.SC_0080	chado	CDS	979129	979227	.	-	0	gene_id	Smp_198810.1
Schisto_mansoni.SC_0080	chado	CDS	989716	989781	.	-	0	gene_id	Smp_198810.1
Schisto_mansoni.SC_0080	chado	CDS	1002820	1003248	.	-	0	gene_id	Smp_133490.1
Schisto_mansoni.SC_0080	chado	CDS	1008286	1008564	.	-	0	gene_id	Smp_133490.1
Schisto_mansoni.SC_0080	chado	CDS	1016866	1016971	.	-	1	gene_id	Smp_133490.1
Schisto_mansoni.SC_0080	chado	CDS	1018459	1018530	.	-	0	gene_id	SmtRNA_02249_Pseudo_TTG.1.1.1
Schisto_mansoni.SC_0080	chado	CDS	1022603	1022828	.	-	2	gene_id	Smp_133490.1
Schisto_mansoni.SC_0080	chado	CDS	1022883	1022958	.	-	0	gene_id	Smp_133490.1
Schisto_mansoni.SC_0080	chado	CDS	1025074	1025204	.	-	2	gene_id	Smp_133490.1
Schisto_mansoni.SC_0080	chado	CDS	1025262	1025382	.	-	0	gene_id	Smp_133490.1
Schisto_mansoni.SC_0080	chado	CDS	1025479	1025577	.	-	0	gene_id	Smp_133490.1
Schisto_mansoni.SC_0080	chado	CDS	1032612	1032656	.	-	0	gene_id	Smp_133490.1
Schisto_mansoni.SC_0080	chado	CDS	1053286	1053355	.	+	0	gene_id	Smp_020800.1
Schisto_mansoni.SC_0080	chado	CDS	1053391	1053575	.	+	2	gene_id	Smp_020800.1
Schisto_mansoni.SC_0080	chado	CDS	1054947	1055127	.	+	0	gene_id	Smp_020800.1
Schisto_mansoni.SC_0080	chado	CDS	1056979	1057025	.	+	2	gene_id	Smp_020800.1
Schisto_mansoni.SC_0080	chado	CDS	1057696	1057766	.	+	0	gene_id	Smp_020800.1
Schisto_mansoni.SC_0080	chado	CDS	1059170	1059269	.	+	1	gene_id	Smp_020800.1
Schisto_mansoni.SC_0080	chado	CDS	1064281	1064496	.	+	0	gene_id	Smp_020800.1
Schisto_mansoni.SC_0080	chado	CDS	1067053	1067214	.	+	0	gene_id	Smp_020800.1
Schisto_mansoni.SC_0080	chado	CDS	1071866	1072007	.	+	0	gene_id	Smp_133480.1
Schisto_mansoni.SC_0080	chado	CDS	1104521	1104720	.	+	2	gene_id	Smp_133480.1
Schisto_mansoni.SC_0080	chado	CDS	1155743	1156147	.	-	0	gene_id	Smp_020770.1
Schisto_mansoni.SC_0080	chado	CDS	1172290	1172661	.	-	0	gene_id	Smp_020760.1
Schisto_mansoni.SC_0080	chado	CDS	1174746	1174844	.	-	0	gene_id	Smp_020760.1
Schisto_mansoni.SC_0080	chado	CDS	1176549	1176647	.	-	0	gene_id	Smp_020760.1
Schisto_mansoni.SC_0080	chado	CDS	1177016	1177294	.	-	0	gene_id	Smp_020760.1
Schisto_mansoni.SC_0080	chado	CDS	1178842	1179039	.	-	0	gene_id	Smp_020760.1
Schisto_mansoni.SC_0080	chado	CDS	1179079	1179174	.	-	0	gene_id	Smp_020760.1
Schisto_mansoni.SC_0080	chado	CDS	1179210	1179323	.	-	0	gene_id	Smp_020760.1
Schisto_mansoni.SC_0080	chado	CDS	1184725	1184765	.	+	0	gene_id	Smp_133470.1
Schisto_mansoni.SC_0080	chado	CDS	1187454	1187634	.	+	1	gene_id	Smp_133470.1
Schisto_mansoni.SC_0080	chado	CDS	1187741	1187918	.	+	0	gene_id	Smp_133470.1
Schisto_mansoni.SC_0080	chado	CDS	1188824	1189047	.	+	2	gene_id	Smp_133470.1
Schisto_mansoni.SC_0080	chado	CDS	1190274	1190420	.	+	0	gene_id	Smp_133470.1
Schisto_mansoni.SC_0080	chado	CDS	1194134	1194208	.	+	0	gene_id	Smp_133470.1
Schisto_mansoni.SC_0080	chado	CDS	1197548	1197794	.	+	0	gene_id	Smp_133470.1
Schisto_mansoni.SC_0080	chado	CDS	1209304	1209470	.	+	2	gene_id	Smp_133470.1
Schisto_mansoni.SC_0080	chado	CDS	1210236	1210331	.	+	0	gene_id	Smp_133470.1
Schisto_mansoni.SC_0080	chado	CDS	1210341	1210382	.	-	0	gene_id	Smp_133460.1
Schisto_mansoni.SC_0080	chado	CDS	1210424	1210708	.	-	0	gene_id	Smp_133460.1
Schisto_mansoni.SC_0080	chado	CDS	1214191	1214601	.	-	0	gene_id	Smp_133460.1
Schisto_mansoni.SC_0080	chado	CDS	1214920	1215243	.	-	0	gene_id	Smp_133460.1
Schisto_mansoni.SC_0080	chado	CDS	1216813	1216883	.	+	0	gene_id	SmtRNA_00917_Pseudo_TTG.1.1.1
Schisto_mansoni.SC_0080	chado	CDS	1228310	1228441	.	-	0	gene_id	Smp_133460.1
Schisto_mansoni.SC_0080	chado	CDS	1248236	1248373	.	+	0	gene_id	Smp_133450.1
Schisto_mansoni.SC_0080	chado	CDS	1252810	1252876	.	+	0	gene_id	SmtRNA_02366_Pseudo_TTG.1.1.1
Schisto_mansoni.SC_0080	chado	CDS	1254878	1255008	.	+	0	gene_id	Smp_133450.1
Schisto_mansoni.SC_0080	chado	CDS	1257800	1258142	.	+	1	gene_id	Smp_133450.1
Schisto_mansoni.SC_0080	chado	CDS	1264075	1264555	.	+	0	gene_id	Smp_133450.1
Schisto_mansoni.SC_0080	chado	CDS	1267628	1267701	.	+	2	gene_id	Smp_133450.1
Schisto_mansoni.SC_0080	chado	CDS	1268803	1269225	.	+	0	gene_id	Smp_133450.1
Schisto_mansoni.SC_0080	chado	CDS	1274534	1274631	.	+	0	gene_id	Smp_133440.1
Schisto_mansoni.SC_0080	chado	CDS	1274671	1274784	.	+	1	gene_id	Smp_133440.1
Schisto_mansoni.SC_0080	chado	CDS	1278129	1278379	.	+	1	gene_id	Smp_133440.1
Schisto_mansoni.SC_0080	chado	CDS	1283325	1283473	.	+	2	gene_id	Smp_133440.1
Schisto_mansoni.SC_0080	chado	CDS	1284644	1284794	.	+	0	gene_id	Smp_133440.1
Schisto_mansoni.SC_0080	chado	CDS	1285155	1285262	.	+	2	gene_id	Smp_133440.1
Schisto_mansoni.SC_0080	chado	CDS	1286897	1287170	.	+	2	gene_id	Smp_133440.1
Schisto_mansoni.SC_0080	chado	CDS	1292413	1292569	.	+	1	gene_id	Smp_133440.1
Schisto_mansoni.SC_0080	chado	CDS	1293665	1294357	.	+	0	gene_id	Smp_133440.1
Schisto_mansoni.SC_0080	chado	CDS	1299855	1299856	.	-	2	gene_id	Smp_133430.1
Schisto_mansoni.SC_0080	chado	CDS	1301155	1301211	.	-	2	gene_id	Smp_133430.1
Schisto_mansoni.SC_0080	chado	CDS	1302215	1302283	.	-	2	gene_id	Smp_133430.1
Schisto_mansoni.SC_0080	chado	CDS	1303570	1303629	.	-	2	gene_id	Smp_133430.1
Schisto_mansoni.SC_0080	chado	CDS	1305040	1305096	.	-	2	gene_id	Smp_133430.1
Schisto_mansoni.SC_0080	chado	CDS	1305146	1305193	.	-	2	gene_id	Smp_133430.1
Schisto_mansoni.SC_0080	chado	CDS	1306600	1306656	.	-	2	gene_id	Smp_133430.1
Schisto_mansoni.SC_0080	chado	CDS	1308002	1308158	.	-	0	gene_id	Smp_133430.1
Schisto_mansoni.SC_0080	chado	CDS	1376500	1376570	.	+	0	gene_id	SmtRNA_00050_Pseudo_TTG.1.1.1
Schisto_mansoni.SC_0080	chado	CDS	1386597	1386694	.	-	2	gene_id	Smp_133420.1
Schisto_mansoni.SC_0080	chado	CDS	1390153	1390215	.	-	2	gene_id	Smp_133420.1
Schisto_mansoni.SC_0080	chado	CDS	1390444	1391140	.	-	0	gene_id	Smp_133420.1
Schisto_mansoni.SC_0080	chado	CDS	1391309	1391621	.	-	1	gene_id	Smp_133420.1
Schisto_mansoni.SC_0080	chado	CDS	1391715	1393612	.	-	0	gene_id	Smp_133420.1
Schisto_mansoni.SC_0080	chado	CDS	1395917	1396327	.	-	0	gene_id	Smp_133420.1
Schisto_mansoni.SC_0080	chado	CDS	1411819	1412109	.	-	0	gene_id	Smp_133420.1
Schisto_mansoni.SC_0080	chado	CDS	1430348	1430475	.	+	0	gene_id	Smp_212490.1
Schisto_mansoni.SC_0080	chado	CDS	1433165	1433257	.	+	1	gene_id	Smp_212490.1
Schisto_mansoni.SC_0080	chado	CDS	1440324	1440681	.	+	1	gene_id	Smp_212490.1
Schisto_mansoni.SC_0080	chado	CDS	1442109	1442204	.	+	0	gene_id	Smp_212490.1
Schisto_mansoni.SC_0080	chado	CDS	1444764	1444901	.	+	0	gene_id	Smp_212490.1
Schisto_mansoni.SC_0080	chado	CDS	1447037	1447478	.	+	0	gene_id	Smp_212490.1
Schisto_mansoni.SC_0080	chado	CDS	1452083	1452633	.	+	2	gene_id	Smp_212490.1
Schisto_mansoni.SC_0080	chado	CDS	1453642	1453704	.	+	0	gene_id	Smp_212490.1
Schisto_mansoni.SC_0080	chado	CDS	1455211	1455675	.	+	0	gene_id	Smp_212490.1
Schisto_mansoni.SC_0080	chado	CDS	1457330	1457405	.	+	0	gene_id	Smp_212490.1
Schisto_mansoni.SC_0080	chado	CDS	1459080	1459176	.	+	2	gene_id	Smp_212490.1
Schisto_mansoni.SC_0080	chado	CDS	1462234	1462565	.	+	1	gene_id	Smp_212490.1
Schisto_mansoni.SC_0080	chado	CDS	1464702	1464889	.	+	2	gene_id	Smp_212490.1
Schisto_mansoni.SC_0080	chado	CDS	1467391	1467738	.	+	0	gene_id	Smp_212490.1
Schisto_mansoni.SC_0080	chado	CDS	1469784	1470085	.	+	0	gene_id	Smp_212490.1
Schisto_mansoni.SC_0080	chado	CDS	1472832	1473146	.	+	1	gene_id	Smp_212490.1
Schisto_mansoni.SC_0080	chado	CDS	1474694	1474994	.	+	1	gene_id	Smp_212490.1
Schisto_mansoni.SC_0080	chado	CDS	1475903	1476652	.	+	0	gene_id	Smp_212490.1
Schisto_mansoni.SC_0080	chado	CDS	1478381	1478602	.	+	0	gene_id	Smp_212490.1
Schisto_mansoni.SC_0080	chado	CDS	1497637	1497945	.	-	0	gene_id	Smp_172940.1
Schisto_mansoni.Chr_2.unplaced.SC_0120	chado	CDS	1028	1075	.	+	0	gene_id	Smp_111340.6
Schisto_mansoni.Chr_2.unplaced.SC_0120	chado	CDS	1198	1407	.	+	0	gene_id	Smp_111340.6
Schisto_mansoni.Chr_2.unplaced.SC_0120	chado	CDS	6583	6651	.	-	0	gene_id	Smp_196140.1
Schisto_mansoni.Chr_2.unplaced.SC_0120	chado	CDS	6696	6773	.	-	0	gene_id	Smp_196140.1
Schisto_mansoni.Chr_2.unplaced.SC_0120	chado	CDS	6809	6862	.	-	0	gene_id	Smp_196140.1
Schisto_mansoni.Chr_2.unplaced.SC_0120	chado	CDS	7782	7806	.	-	1	gene_id	Smp_196140.1
Schisto_mansoni.Chr_2.unplaced.SC_0120	chado	CDS	7846	7874	.	-	0	gene_id	Smp_196140.1
Schisto_mansoni.Chr_2.unplaced.SC_0120	chado	CDS	35309	35329	.	+	0	gene_id	Smp_066610.1
Schisto_mansoni.Chr_2.unplaced.SC_0120	chado	CDS	37697	37792	.	+	0	gene_id	Smp_066610.1
Schisto_mansoni.Chr_2.unplaced.SC_0120	chado	CDS	37826	37966	.	+	0	gene_id	Smp_066610.1
Schisto_mansoni.Chr_2.unplaced.SC_0120	chado	CDS	40415	40636	.	+	0	gene_id	Smp_066610.1
Schisto_mansoni.Chr_2.unplaced.SC_0120	chado	CDS	47325	47484	.	-	1	gene_id	Smp_066620.1
Schisto_mansoni.Chr_2.unplaced.SC_0120	chado	CDS	47531	47733	.	-	0	gene_id	Smp_066620.1
Schisto_mansoni.Chr_2.unplaced.SC_0120	chado	CDS	47771	47965	.	-	0	gene_id	Smp_066620.1
Schisto_mansoni.Chr_2.unplaced.SC_0120	chado	CDS	63304	63404	.	+	0	gene_id	Smp_066630.1
Schisto_mansoni.Chr_2.unplaced.SC_0120	chado	CDS	63440	63615	.	+	1	gene_id	Smp_066630.1
Schisto_mansoni.Chr_2.unplaced.SC_0120	chado	CDS	63647	63786	.	+	2	gene_id	Smp_066630.1
Schisto_mansoni.Chr_2.unplaced.SC_0120	chado	CDS	63821	64150	.	+	0	gene_id	Smp_066630.1
Schisto_mansoni.Chr_2.unplaced.SC_0120	chado	CDS	64184	64339	.	+	0	gene_id	Smp_066630.1
Schisto_mansoni.Chr_2.unplaced.SC_0120	chado	CDS	64376	64505	.	+	0	gene_id	Smp_066630.1
Schisto_mansoni.Chr_2.unplaced.SC_0120	chado	CDS	64890	65102	.	+	2	gene_id	Smp_066630.1
Schisto_mansoni.Chr_2.unplaced.SC_0120	chado	CDS	66013	66098	.	+	2	gene_id	Smp_066630.1
Schisto_mansoni.Chr_2.unplaced.SC_0120	chado	CDS	73751	73849	.	+	0	gene_id	Smp_066640.1
Schisto_mansoni.Chr_2.unplaced.SC_0120	chado	CDS	80931	81245	.	+	0	gene_id	Smp_066640.1
Schisto_mansoni.Chr_2.unplaced.SC_0120	chado	CDS	89102	89716	.	+	0	gene_id	Smp_158230.1
Schisto_mansoni.Chr_2.unplaced.SC_0120	chado	CDS	91872	92009	.	+	0	gene_id	Smp_158230.1
Schisto_mansoni.Chr_2.unplaced.SC_0120	chado	CDS	93951	94077	.	+	0	gene_id	Smp_158230.1
Schisto_mansoni.Chr_2.unplaced.SC_0120	chado	CDS	97162	97410	.	+	2	gene_id	Smp_158230.1
Schisto_mansoni.Chr_2.unplaced.SC_0120	chado	CDS	99797	99975	.	+	2	gene_id	Smp_158230.1
Schisto_mansoni.Chr_2.unplaced.SC_0120	chado	CDS	101177	101333	.	+	0	gene_id	Smp_158230.1
Schisto_mansoni.Chr_2.unplaced.SC_0120	chado	CDS	104139	104593	.	+	2	gene_id	Smp_158230.1
Schisto_mansoni.Chr_2.unplaced.SC_0120	chado	CDS	108559	108771	.	+	0	gene_id	Smp_158230.1
Schisto_mansoni.Chr_2.unplaced.SC_0120	chado	CDS	111422	111679	.	+	0	gene_id	Smp_158230.1
Schisto_mansoni.Chr_2.unplaced.SC_0120	chado	CDS	116414	116742	.	+	0	gene_id	Smp_158230.1
Schisto_mansoni.Chr_2.unplaced.SC_0120	chado	CDS	123732	124152	.	+	1	gene_id	Smp_158230.1
Schisto_mansoni.Chr_2.unplaced.SC_0120	chado	CDS	128090	128333	.	+	0	gene_id	Smp_158230.1
Schisto_mansoni.Chr_2.unplaced.SC_0120	chado	CDS	134852	134898	.	+	2	gene_id	Smp_158230.1
Schisto_mansoni.Chr_2.unplaced.SC_0120	chado	CDS	136795	136881	.	-	0	gene_id	Smp_066670.1
Schisto_mansoni.Chr_2.unplaced.SC_0120	chado	CDS	138587	138697	.	-	0	gene_id	Smp_066670.1
Schisto_mansoni.Chr_2.unplaced.SC_0120	chado	CDS	139622	139759	.	-	0	gene_id	Smp_066670.1
Schisto_mansoni.Chr_2.unplaced.SC_0120	chado	CDS	141251	141324	.	-	2	gene_id	Smp_066670.1
Schisto_mansoni.Chr_2.unplaced.SC_0120	chado	CDS	141369	141477	.	-	0	gene_id	Smp_066670.1
Schisto_mansoni.Chr_2.unplaced.SC_0120	chado	CDS	141514	141584	.	-	2	gene_id	Smp_066670.1
Schisto_mansoni.Chr_2.unplaced.SC_0120	chado	CDS	141624	141698	.	-	2	gene_id	Smp_066670.1
Schisto_mansoni.Chr_2.unplaced.SC_0120	chado	CDS	141729	141828	.	-	0	gene_id	Smp_066670.1
Schisto_mansoni.Chr_2.unplaced.SC_0120	chado	CDS	141861	141944	.	-	0	gene_id	Smp_066670.1
Schisto_mansoni.Chr_2.unplaced.SC_0120	chado	CDS	141987	142019	.	-	0	gene_id	Smp_066670.1
Schisto_mansoni.Chr_2.unplaced.SC_0120	chado	CDS	145585	145728	.	+	0	gene_id	Smp_158240.1
Schisto_mansoni.Chr_2.unplaced.SC_0120	chado	CDS	145765	146055	.	+	0	gene_id	Smp_158240.1
Schisto_mansoni.Chr_2.unplaced.SC_0120	chado	CDS	146091	146246	.	+	0	gene_id	Smp_158240.1
Schisto_mansoni.Chr_2.unplaced.SC_0120	chado	CDS	146281	146490	.	+	0	gene_id	Smp_158240.1
Schisto_mansoni.Chr_2.unplaced.SC_0120	chado	CDS	148144	148379	.	+	0	gene_id	Smp_158240.1
Schisto_mansoni.Chr_2.unplaced.SC_0120	chado	CDS	150321	150337	.	+	1	gene_id	Smp_158240.1
Schisto_mansoni.Chr_2.unplaced.SC_0120	chado	CDS	151050	151483	.	+	2	gene_id	Smp_158240.1
Schisto_mansoni.Chr_2.unplaced.SC_0120	chado	CDS	192362	192458	.	-	1	gene_id	Smp_066710.1
Schisto_mansoni.Chr_2.unplaced.SC_0120	chado	CDS	193269	193544	.	-	1	gene_id	Smp_066710.1
Schisto_mansoni.Chr_2.unplaced.SC_0120	chado	CDS	196075	197105	.	-	0	gene_id	Smp_066710.1
Schisto_mansoni.Chr_2.unplaced.SC_0120	chado	CDS	199969	200049	.	-	0	gene_id	Smp_066720.1
Schisto_mansoni.Chr_2.unplaced.SC_0120	chado	CDS	200084	200330	.	-	1	gene_id	Smp_066720.1
Schisto_mansoni.Chr_2.unplaced.SC_0120	chado	CDS	200365	200459	.	-	0	gene_id	Smp_066720.1
Schisto_mansoni.Chr_2.unplaced.SC_0120	chado	CDS	200495	200554	.	-	0	gene_id	Smp_066720.1
Schisto_mansoni.Chr_2.unplaced.SC_0120	chado	CDS	200592	200690	.	-	0	gene_id	Smp_066720.1
Schisto_mansoni.Chr_2.unplaced.SC_0120	chado	CDS	230149	230241	.	+	0	gene_id	Smp_066730.1
Schisto_mansoni.Chr_2.unplaced.SC_0120	chado	CDS	232873	233094	.	+	0	gene_id	Smp_066730.1
Schisto_mansoni.Chr_2.unplaced.SC_0120	chado	CDS	233164	233262	.	-	0	gene_id	Smp_066740.1
Schisto_mansoni.Chr_2.unplaced.SC_0120	chado	CDS	234047	234250	.	-	0	gene_id	Smp_066740.1
Schisto_mansoni.Chr_2.unplaced.SC_0120	chado	CDS	236479	236721	.	-	0	gene_id	Smp_066740.1
Schisto_mansoni.Chr_2.unplaced.SC_0120	chado	CDS	243484	243579	.	-	0	gene_id	Smp_158270.1
Schisto_mansoni.Chr_2.unplaced.SC_0120	chado	CDS	246017	246226	.	-	0	gene_id	Smp_158270.1
Schisto_mansoni.Chr_2.unplaced.SC_0120	chado	CDS	258164	258211	.	+	0	gene_id	Smp_158280.1
Schisto_mansoni.Chr_2.unplaced.SC_0120	chado	CDS	266069	266152	.	+	0	gene_id	Smp_158280.1
Schisto_mansoni.Chr_2.unplaced.SC_0120	chado	CDS	267229	267307	.	+	0	gene_id	Smp_158280.1
Schisto_mansoni.Chr_2.unplaced.SC_0120	chado	CDS	268010	268093	.	+	2	gene_id	Smp_158280.1
Schisto_mansoni.Chr_2.unplaced.SC_0120	chado	CDS	268843	268914	.	+	2	gene_id	Smp_158280.1
Schisto_mansoni.Chr_2.unplaced.SC_0120	chado	CDS	269860	269990	.	+	2	gene_id	Smp_158280.1
Schisto_mansoni.Chr_2.unplaced.SC_0120	chado	CDS	273037	273332	.	-	0	gene_id	sma.srp-1.1.1.1
Schisto_mansoni.Chr_2.unplaced.SC_0120	chado	CDS	281455	281750	.	-	0	gene_id	sma.srp.1.1.1
Schisto_mansoni.Chr_2.unplaced.SC_0120	chado	CDS	302578	302627	.	+	0	gene_id	Smp_013790.1
Schisto_mansoni.Chr_2.unplaced.SC_0120	chado	CDS	302659	303309	.	+	1	gene_id	Smp_013790.1
Schisto_mansoni.Chr_2.unplaced.SC_0120	chado	CDS	303344	303783	.	+	1	gene_id	Smp_013790.1
Schisto_mansoni.Chr_2.unplaced.SC_0120	chado	CDS	303819	303878	.	+	2	gene_id	Smp_013790.1
Schisto_mansoni.Chr_2.unplaced.SC_0120	chado	CDS	303959	304210	.	+	2	gene_id	Smp_013790.1
Schisto_mansoni.Chr_2.unplaced.SC_0120	chado	CDS	305343	306199	.	+	2	gene_id	Smp_013790.1
Schisto_mansoni.Chr_2.unplaced.SC_0120	chado	CDS	314900	315313	.	+	0	gene_id	Smp_013810.1
Schisto_mansoni.Chr_2.unplaced.SC_0120	chado	CDS	317145	317391	.	+	0	gene_id	Smp_013810.1
Schisto_mansoni.Chr_2.unplaced.SC_0120	chado	CDS	317527	317846	.	+	2	gene_id	Smp_013810.1
Schisto_mansoni.Chr_2.unplaced.SC_0120	chado	CDS	319926	320029	.	-	2	gene_id	Smp_129630.1
Schisto_mansoni.Chr_2.unplaced.SC_0120	chado	CDS	321158	321355	.	-	2	gene_id	Smp_129630.1
Schisto_mansoni.Chr_2.unplaced.SC_0120	chado	CDS	323735	323917	.	-	2	gene_id	Smp_129630.1
Schisto_mansoni.Chr_2.unplaced.SC_0120	chado	CDS	325781	325949	.	-	0	gene_id	Smp_129630.1
Schisto_mansoni.Chr_2.unplaced.SC_0120	chado	CDS	330982	331127	.	-	2	gene_id	Smp_129630.1
Schisto_mansoni.Chr_2.unplaced.SC_0120	chado	CDS	331164	331225	.	-	1	gene_id	Smp_129630.1
Schisto_mansoni.Chr_2.unplaced.SC_0120	chado	CDS	335287	335415	.	-	1	gene_id	Smp_129630.1
Schisto_mansoni.Chr_2.unplaced.SC_0120	chado	CDS	335460	335588	.	-	1	gene_id	Smp_129630.1
Schisto_mansoni.Chr_2.unplaced.SC_0120	chado	CDS	335623	335700	.	-	1	gene_id	Smp_129630.1
Schisto_mansoni.Chr_2.unplaced.SC_0120	chado	CDS	335738	335864	.	-	2	gene_id	Smp_129630.1
Schisto_mansoni.Chr_2.unplaced.SC_0120	chado	CDS	335907	336039	.	-	0	gene_id	Smp_129630.1
Schisto_mansoni.Chr_2.unplaced.SC_0120	chado	CDS	336075	336167	.	-	0	gene_id	Smp_129630.1
Schisto_mansoni.Chr_2.unplaced.SC_0120	chado	CDS	336200	336287	.	-	1	gene_id	Smp_129630.1
Schisto_mansoni.Chr_2.unplaced.SC_0120	chado	CDS	336325	336467	.	-	0	gene_id	Smp_129630.1
Schisto_mansoni.Chr_2.unplaced.SC_0120	chado	CDS	387325	387916	.	-	1	gene_id	Smp_013840.2
Schisto_mansoni.Chr_2.unplaced.SC_0120	chado	CDS	389269	389628	.	-	1	gene_id	Smp_013840.2
Schisto_mansoni.Chr_2.unplaced.SC_0120	chado	CDS	392046	392105	.	-	1	gene_id	Smp_013840.2
Schisto_mansoni.Chr_2.unplaced.SC_0120	chado	CDS	392346	392609	.	-	1	gene_id	Smp_013840.2
Schisto_mansoni.Chr_2.unplaced.SC_0120	chado	CDS	395156	395447	.	-	2	gene_id	Smp_013840.2
Schisto_mansoni.Chr_2.unplaced.SC_0120	chado	CDS	397361	397828	.	-	2	gene_id	Smp_013840.2
Schisto_mansoni.Chr_2.unplaced.SC_0120	chado	CDS	397956	398257	.	-	1	gene_id	Smp_013840.2
Schisto_mansoni.Chr_2.unplaced.SC_0120	chado	CDS	400093	400346	.	-	0	gene_id	Smp_013840.2
Schisto_mansoni.Chr_2.unplaced.SC_0120	chado	CDS	400471	400692	.	-	0	gene_id	Smp_013840.2
Schisto_mansoni.Chr_2.unplaced.SC_0120	chado	CDS	400797	401059	.	-	2	gene_id	Smp_013840.2
Schisto_mansoni.Chr_2.unplaced.SC_0120	chado	CDS	401906	402020	.	-	0	gene_id	Smp_013840.2
Schisto_mansoni.Chr_2.unplaced.SC_0120	chado	CDS	402059	402364	.	-	0	gene_id	Smp_013840.2
Schisto_mansoni.Chr_2.unplaced.SC_0120	chado	CDS	415321	415461	.	+	0	gene_id	Smp_129650.1
Schisto_mansoni.Chr_2.unplaced.SC_0120	chado	CDS	415496	415759	.	+	0	gene_id	Smp_129650.1
Schisto_mansoni.Chr_2.unplaced.SC_0120	chado	CDS	415794	415953	.	+	0	gene_id	Smp_129650.1
Schisto_mansoni.Chr_2.unplaced.SC_0120	chado	CDS	416000	416146	.	+	2	gene_id	Smp_129650.1
Schisto_mansoni.Chr_2.unplaced.SC_0120	chado	CDS	416187	416274	.	+	2	gene_id	Smp_129650.1
Schisto_mansoni.Chr_2.unplaced.SC_0120	chado	CDS	417271	417389	.	+	1	gene_id	Smp_129650.1
Schisto_mansoni.Chr_2.unplaced.SC_0120	chado	CDS	417430	417599	.	+	2	gene_id	Smp_129650.1
Schisto_mansoni.Chr_2.unplaced.SC_0120	chado	CDS	417753	417843	.	+	0	gene_id	Smp_129650.1
Schisto_mansoni.Chr_2.unplaced.SC_0120	chado	CDS	418437	418582	.	+	2	gene_id	Smp_129650.1
Schisto_mansoni.Chr_2.unplaced.SC_0120	chado	CDS	419451	419611	.	+	0	gene_id	Smp_129650.1
Schisto_mansoni.Chr_2.unplaced.SC_0120	chado	CDS	420541	420643	.	+	1	gene_id	Smp_129650.1
Schisto_mansoni.Chr_2.unplaced.SC_0120	chado	CDS	421739	421829	.	+	0	gene_id	Smp_129650.1
Schisto_mansoni.Chr_2.unplaced.SC_0120	chado	CDS	422547	422679	.	+	2	gene_id	Smp_129650.1
Schisto_mansoni.Chr_2.unplaced.SC_0120	chado	CDS	424121	424328	.	+	1	gene_id	Smp_129650.1
Schisto_mansoni.Chr_2.unplaced.SC_0120	chado	CDS	425948	426261	.	+	0	gene_id	Smp_129650.1
Schisto_mansoni.Chr_2.unplaced.SC_0120	chado	CDS	432151	432610	.	+	1	gene_id	Smp_129650.1
Schisto_mansoni.Chr_2.unplaced.SC_0120	chado	CDS	433037	433324	.	+	0	gene_id	Smp_129650.1
Schisto_mansoni.Chr_2.unplaced.SC_0120	chado	CDS	434033	434341	.	+	0	gene_id	Smp_129660.1
Schisto_mansoni.Chr_2.unplaced.SC_0120	chado	CDS	438631	438902	.	-	2	gene_id	Smp_013860.1
Schisto_mansoni.Chr_2.unplaced.SC_0120	chado	CDS	441521	441638	.	-	0	gene_id	Smp_013860.1
Schisto_mansoni.Chr_2.unplaced.SC_0120	chado	CDS	451282	451461	.	-	0	gene_id	Smp_013860.1
Schisto_mansoni.Chr_2.unplaced.SC_0120	chado	CDS	455367	455518	.	-	2	gene_id	Smp_013860.1
Schisto_mansoni.Chr_2.unplaced.SC_0120	chado	CDS	457975	458033	.	-	1	gene_id	Smp_013860.1
Schisto_mansoni.Chr_2.unplaced.SC_0120	chado	CDS	465115	465228	.	-	1	gene_id	Smp_013860.1
Schisto_mansoni.Chr_2.unplaced.SC_0120	chado	CDS	467469	467651	.	-	1	gene_id	Smp_013860.1
Schisto_mansoni.Chr_2.unplaced.SC_0120	chado	CDS	469276	469532	.	-	0	gene_id	Smp_013860.1
Schisto_mansoni.Chr_2.unplaced.SC_0120	chado	CDS	486761	487735	.	+	0	gene_id	Smp_013870.1
Schisto_mansoni.Chr_2.unplaced.SC_0120	chado	CDS	493903	493971	.	-	0	gene_id	Smp_129670.1
Schisto_mansoni.Chr_2.unplaced.SC_0120	chado	CDS	500250	500389	.	-	2	gene_id	Smp_129670.1
Schisto_mansoni.Chr_2.unplaced.SC_0120	chado	CDS	500669	500935	.	-	2	gene_id	Smp_129670.1
Schisto_mansoni.Chr_2.unplaced.SC_0120	chado	CDS	503070	503370	.	-	0	gene_id	Smp_129670.1
Schisto_mansoni.Chr_2.unplaced.SC_0120	chado	CDS	504521	504721	.	-	0	gene_id	Smp_129670.1
Schisto_mansoni.Chr_2.unplaced.SC_0120	chado	CDS	506755	507937	.	-	1	gene_id	Smp_129670.1
Schisto_mansoni.Chr_2.unplaced.SC_0120	chado	CDS	517941	518185	.	-	0	gene_id	Smp_129670.1
Schisto_mansoni.Chr_2.unplaced.SC_0120	chado	CDS	518781	519049	.	-	2	gene_id	Smp_129670.1
Schisto_mansoni.Chr_2.unplaced.SC_0120	chado	CDS	523315	523423	.	-	0	gene_id	Smp_129670.1
Schisto_mansoni.Chr_2.unplaced.SC_0120	chado	CDS	526340	526927	.	-	0	gene_id	Smp_129670.1
Schisto_mansoni.Chr_2.unplaced.SC_0120	chado	CDS	548849	549804	.	-	2	gene_id	Smp_129670.1
Schisto_mansoni.Chr_2.unplaced.SC_0120	chado	CDS	552113	553520	.	-	0	gene_id	Smp_129670.1
Schisto_mansoni.Chr_2.unplaced.SC_0120	chado	CDS	591071	591192	.	-	2	gene_id	Smp_013930.1
Schisto_mansoni.Chr_2.unplaced.SC_0120	chado	CDS	592799	593030	.	-	0	gene_id	Smp_013930.1
Schisto_mansoni.Chr_2.unplaced.SC_0120	chado	CDS	593953	594013	.	-	1	gene_id	Smp_013930.1
Schisto_mansoni.Chr_2.unplaced.SC_0120	chado	CDS	594057	594522	.	-	2	gene_id	Smp_013930.1
Schisto_mansoni.Chr_2.unplaced.SC_0120	chado	CDS	594571	594693	.	-	2	gene_id	Smp_013930.1
Schisto_mansoni.Chr_2.unplaced.SC_0120	chado	CDS	594741	594833	.	-	2	gene_id	Smp_013930.1
Schisto_mansoni.Chr_2.unplaced.SC_0120	chado	CDS	595216	595249	.	-	0	gene_id	Smp_013930.1
Schisto_mansoni.Chr_2.unplaced.SC_0120	chado	CDS	607070	607156	.	+	0	gene_id	Smp_013950.1
Schisto_mansoni.Chr_2.unplaced.SC_0120	chado	CDS	608986	609088	.	+	0	gene_id	Smp_013950.1
Schisto_mansoni.Chr_2.unplaced.SC_0120	chado	CDS	609847	610583	.	+	2	gene_id	Smp_013950.1
Schisto_mansoni.Chr_2.unplaced.SC_0120	chado	CDS	613695	614429	.	+	0	gene_id	Smp_013950.1
Schisto_mansoni.Chr_2.unplaced.SC_0120	chado	CDS	633599	633665	.	+	0	gene_id	SmtRNA_00927_Gln_TTG.1.1.1
Schisto_mansoni.Chr_2.unplaced.SC_0120	chado	CDS	643498	643585	.	+	0	gene_id	Smp_129700.1
Schisto_mansoni.Chr_2.unplaced.SC_0120	chado	CDS	649510	649843	.	+	2	gene_id	Smp_129700.1
Schisto_mansoni.Chr_2.unplaced.SC_0120	chado	CDS	651897	652072	.	+	1	gene_id	Smp_129700.1
Schisto_mansoni.Chr_2.unplaced.SC_0120	chado	CDS	652565	652640	.	+	2	gene_id	Smp_129700.1
Schisto_mansoni.Chr_2.unplaced.SC_0120	chado	CDS	654785	654986	.	+	1	gene_id	Smp_129700.1
Schisto_mansoni.Chr_2.unplaced.SC_0120	chado	CDS	657506	657603	.	-	2	gene_id	Smp_013970.1
Schisto_mansoni.Chr_2.unplaced.SC_0120	chado	CDS	661305	661560	.	-	0	gene_id	Smp_013970.1
Schisto_mansoni.Chr_2.unplaced.SC_0120	chado	CDS	664559	664820	.	-	1	gene_id	Smp_013970.1
Schisto_mansoni.Chr_2.unplaced.SC_0120	chado	CDS	667076	667354	.	-	1	gene_id	Smp_013970.1
Schisto_mansoni.Chr_2.unplaced.SC_0120	chado	CDS	667779	667783	.	-	0	gene_id	Smp_013970.1
Schisto_mansoni.Chr_2.unplaced.SC_0120	chado	CDS	669479	669595	.	-	0	gene_id	Smp_129710.1
Schisto_mansoni.Chr_2.unplaced.SC_0120	chado	CDS	672005	672113	.	-	1	gene_id	Smp_129710.1
Schisto_mansoni.Chr_2.unplaced.SC_0120	chado	CDS	673782	675409	.	-	0	gene_id	Smp_129710.1
Schisto_mansoni.Chr_2.unplaced.SC_0120	chado	CDS	682045	682255	.	-	1	gene_id	Smp_129710.1
Schisto_mansoni.Chr_2.unplaced.SC_0120	chado	CDS	683540	683874	.	-	0	gene_id	Smp_129710.1
Schisto_mansoni.Chr_2.unplaced.SC_0120	chado	CDS	685051	685725	.	-	0	gene_id	Smp_129710.1
Schisto_mansoni.Chr_2.unplaced.SC_0120	chado	CDS	690660	690854	.	-	0	gene_id	Smp_129710.1
Schisto_mansoni.Chr_2.unplaced.SC_0120	chado	CDS	692543	692692	.	-	0	gene_id	Smp_129710.1
Schisto_mansoni.Chr_2.unplaced.SC_0120	chado	CDS	693352	693405	.	-	0	gene_id	Smp_129710.1
Schisto_mansoni.Chr_2.unplaced.SC_0120	chado	CDS	694553	694751	.	-	1	gene_id	Smp_129710.1
Schisto_mansoni.Chr_2.unplaced.SC_0120	chado	CDS	695406	695515	.	-	0	gene_id	Smp_129710.1
Schisto_mansoni.Chr_2.unplaced.SC_0120	chado	CDS	695859	696045	.	-	1	gene_id	Smp_129710.1
Schisto_mansoni.Chr_2.unplaced.SC_0120	chado	CDS	699070	699196	.	-	2	gene_id	Smp_129710.1
Schisto_mansoni.Chr_2.unplaced.SC_0120	chado	CDS	699233	699300	.	-	1	gene_id	Smp_129710.1
Schisto_mansoni.Chr_2.unplaced.SC_0120	chado	CDS	699336	699415	.	-	0	gene_id	Smp_129710.1
Schisto_mansoni.Chr_2.unplaced.SC_0120	chado	CDS	699455	699559	.	-	0	gene_id	Smp_129710.1
Schisto_mansoni.Chr_2.unplaced.SC_0120	chado	CDS	699596	699633	.	-	2	gene_id	Smp_129710.1
Schisto_mansoni.Chr_2.unplaced.SC_0120	chado	CDS	699666	699733	.	-	1	gene_id	Smp_129710.1
Schisto_mansoni.Chr_2.unplaced.SC_0120	chado	CDS	699775	699779	.	-	0	gene_id	Smp_129710.1
Schisto_mansoni.Chr_2.unplaced.SC_0120	chado	CDS	709969	710049	.	-	0	gene_id	Smp_014010.1
Schisto_mansoni.Chr_2.unplaced.SC_0120	chado	CDS	712686	712829	.	-	0	gene_id	Smp_014010.1
Schisto_mansoni.Chr_2.unplaced.SC_0120	chado	CDS	713577	713659	.	-	2	gene_id	Smp_014010.1
Schisto_mansoni.Chr_2.unplaced.SC_0120	chado	CDS	717448	717571	.	-	0	gene_id	Smp_014010.1
Schisto_mansoni.Chr_2.unplaced.SC_0120	chado	CDS	720989	721243	.	-	0	gene_id	Smp_014010.1
Schisto_mansoni.Chr_2.unplaced.SC_0120	chado	CDS	723387	723612	.	-	1	gene_id	Smp_014010.1
Schisto_mansoni.Chr_2.unplaced.SC_0120	chado	CDS	725718	725803	.	-	0	gene_id	Smp_014010.1
Schisto_mansoni.Chr_2.unplaced.SC_0120	chado	CDS	725838	725927	.	-	0	gene_id	Smp_014010.1
Schisto_mansoni.Chr_2.unplaced.SC_0120	chado	CDS	725968	726099	.	-	0	gene_id	Smp_014010.1
Schisto_mansoni.Chr_2.unplaced.SC_0120	chado	CDS	726150	726256	.	-	2	gene_id	Smp_014010.1
Schisto_mansoni.Chr_2.unplaced.SC_0120	chado	CDS	726292	726400	.	-	0	gene_id	Smp_014010.1
Schisto_mansoni.Chr_2.unplaced.SC_0120	chado	CDS	740474	740519	.	+	0	gene_id	Smp_014020.1
Schisto_mansoni.Chr_2.unplaced.SC_0120	chado	CDS	740557	740690	.	+	2	gene_id	Smp_014020.1
Schisto_mansoni.Chr_2.unplaced.SC_0120	chado	CDS	740725	740871	.	+	0	gene_id	Smp_014020.1
Schisto_mansoni.Chr_2.unplaced.SC_0120	chado	CDS	744077	744266	.	+	0	gene_id	Smp_014020.1
Schisto_mansoni.Chr_2.unplaced.SC_0120	chado	CDS	746597	746935	.	+	2	gene_id	Smp_014020.1
Schisto_mansoni.Chr_2.unplaced.SC_0120	chado	CDS	750381	750543	.	+	2	gene_id	Smp_014020.1
Schisto_mansoni.Chr_2.unplaced.SC_0120	chado	CDS	751268	751277	.	+	1	gene_id	Smp_014020.1
Schisto_mansoni.Chr_2.unplaced.SC_0120	chado	CDS	753344	753617	.	-	1	gene_id	Smp_129720.1
Schisto_mansoni.Chr_2.unplaced.SC_0120	chado	CDS	754550	754736	.	-	2	gene_id	Smp_129720.1
Schisto_mansoni.Chr_2.unplaced.SC_0120	chado	CDS	758992	759127	.	-	0	gene_id	Smp_129720.1
Schisto_mansoni.Chr_2.unplaced.SC_0120	chado	CDS	762912	763224	.	-	1	gene_id	Smp_129720.1
Schisto_mansoni.Chr_2.unplaced.SC_0120	chado	CDS	764718	764881	.	-	0	gene_id	Smp_129720.1
Schisto_mansoni.Chr_2.unplaced.SC_0120	chado	CDS	765430	765690	.	-	0	gene_id	Smp_129720.1
Schisto_mansoni.Chr_2.unplaced.SC_0120	chado	CDS	765725	765958	.	-	0	gene_id	Smp_129720.1
Schisto_mansoni.Chr_2.unplaced.SC_0120	chado	CDS	783858	784114	.	-	2	gene_id	Smp_129640.1
Schisto_mansoni.Chr_2.unplaced.SC_0120	chado	CDS	784988	785408	.	-	0	gene_id	Smp_129640.1
Schisto_mansoni.Chr_2.unplaced.SC_0120	chado	CDS	787390	787856	.	-	2	gene_id	Smp_129640.1
Schisto_mansoni.Chr_2.unplaced.SC_0120	chado	CDS	789148	789556	.	-	0	gene_id	Smp_129640.1
Schisto_mansoni.Chr_2.unplaced.SC_0120	chado	CDS	790764	791011	.	-	2	gene_id	Smp_129640.1
Schisto_mansoni.Chr_2.unplaced.SC_0120	chado	CDS	791656	791902	.	-	0	gene_id	Smp_129640.1
Schisto_mansoni.Chr_2.unplaced.SC_0120	chado	CDS	793128	793220	.	-	0	gene_id	Smp_129640.1
Schisto_mansoni.Chr_2.unplaced.SC_0120	chado	CDS	797813	798502	.	-	0	gene_id	Smp_129640.1
Schisto_mansoni.Chr_2.unplaced.SC_0120	chado	CDS	799445	799673	.	-	1	gene_id	Smp_129640.1
Schisto_mansoni.Chr_2.unplaced.SC_0120	chado	CDS	801481	801800	.	-	0	gene_id	Smp_129640.1
Schisto_mansoni.Chr_2.unplaced.SC_0120	chado	CDS	803994	804232	.	-	2	gene_id	Smp_129640.1
Schisto_mansoni.Chr_2.unplaced.SC_0120	chado	CDS	805231	805433	.	-	1	gene_id	Smp_129640.1
Schisto_mansoni.Chr_2.unplaced.SC_0120	chado	CDS	806495	806755	.	-	1	gene_id	Smp_129640.1
Schisto_mansoni.Chr_2.unplaced.SC_0120	chado	CDS	808427	808803	.	-	0	gene_id	Smp_129640.1
Schisto_mansoni.Chr_2.unplaced.SC_0120	chado	CDS	811290	811445	.	-	0	gene_id	Smp_129640.1
Schisto_mansoni.Chr_2.unplaced.SC_0120	chado	CDS	813154	813241	.	-	1	gene_id	Smp_129640.1
Schisto_mansoni.Chr_2.unplaced.SC_0120	chado	CDS	814589	814712	.	-	2	gene_id	Smp_129640.1
Schisto_mansoni.Chr_2.unplaced.SC_0120	chado	CDS	816548	816645	.	-	1	gene_id	Smp_129640.1
Schisto_mansoni.Chr_2.unplaced.SC_0120	chado	CDS	816738	816865	.	-	0	gene_id	Smp_129640.1
Schisto_mansoni.Chr_2.unplaced.SC_0120	chado	CDS	818050	818154	.	-	0	gene_id	Smp_129640.1
Schisto_mansoni.Chr_2.unplaced.SC_0120	chado	CDS	822370	822468	.	-	0	gene_id	Smp_129640.1
Schisto_mansoni.Chr_2.unplaced.SC_0120	chado	CDS	886595	887718	.	+	0	gene_id	Smp_094560.1
Schisto_mansoni.Chr_2.unplaced.SC_0120	chado	CDS	925875	926037	.	+	1	gene_id	Smp_094560.1
Schisto_mansoni.Chr_2.unplaced.SC_0120	chado	CDS	935846	936061	.	+	0	gene_id	Smp_094560.1
Schisto_mansoni.Chr_2.unplaced.SC_0120	chado	CDS	944508	944525	.	+	0	gene_id	Smp_211340.1
Schisto_mansoni.Chr_2.unplaced.SC_0120	chado	CDS	944562	944659	.	+	0	gene_id	Smp_211340.1
Schisto_mansoni.Chr_2.unplaced.SC_0120	chado	CDS	944694	944783	.	+	1	gene_id	Smp_211340.1
Schisto_mansoni.Chr_2.unplaced.SC_0120	chado	CDS	944818	944926	.	+	1	gene_id	Smp_211340.1
Schisto_mansoni.Chr_2.unplaced.SC_0120	chado	CDS	946289	946519	.	+	0	gene_id	Smp_211340.1
Schisto_mansoni.Chr_2.unplaced.SC_0120	chado	CDS	949328	949429	.	+	0	gene_id	Smp_211340.1
Schisto_mansoni.Chr_2.unplaced.SC_0120	chado	CDS	954065	954211	.	+	0	gene_id	Smp_211340.1
Schisto_mansoni.Chr_2.unplaced.SC_0120	chado	CDS	962419	962667	.	+	0	gene_id	Smp_211340.1
Schisto_mansoni.Chr_2.unplaced.SC_0120	chado	CDS	966007	966088	.	+	0	gene_id	SmtRNA_00009_Ser.1.1
Schisto_mansoni.Chr_2.unplaced.SC_0120	chado	CDS	972228	972669	.	+	0	gene_id	Smp_211340.1
Schisto_mansoni.Chr_2.unplaced.SC_0120	chado	CDS	977242	977465	.	+	2	gene_id	Smp_211340.1
Schisto_mansoni.Chr_2.unplaced.SC_0120	chado	CDS	985047	985871	.	+	0	gene_id	Smp_211330.1
Schisto_mansoni.Chr_2.unplaced.SC_0120	chado	CDS	985908	986272	.	+	0	gene_id	Smp_211330.1
Schisto_mansoni.Chr_2.unplaced.SC_0120	chado	CDS	986307	986496	.	+	1	gene_id	Smp_211330.1
Schisto_mansoni.Chr_2.unplaced.SC_0120	chado	CDS	994194	994415	.	-	0	gene_id	Smp_210190.1
Schisto_mansoni.Chr_2.unplaced.SC_0120	chado	CDS	994520	994993	.	-	0	gene_id	Smp_210180.1
Schisto_mansoni.Chr_2.unplaced.SC_0120	chado	CDS	1003876	1004036	.	+	0	gene_id	Smp_173960.1
Schisto_mansoni.Chr_2.unplaced.SC_0120	chado	CDS	1005033	1005591	.	+	1	gene_id	Smp_173960.1
Schisto_mansoni.Chr_2.unplaced.SC_0120	chado	CDS	1013337	1013552	.	+	0	gene_id	Smp_173960.1
Schisto_mansoni.Chr_2.unplaced.SC_0120	chado	CDS	1016731	1017081	.	+	0	gene_id	Smp_004120.1
Schisto_mansoni.Chr_2.unplaced.SC_0120	chado	CDS	1020941	1021078	.	+	0	gene_id	Smp_004120.1
Schisto_mansoni.Chr_2.unplaced.SC_0120	chado	CDS	1026152	1026214	.	+	0	gene_id	Smp_004120.1
Schisto_mansoni.Chr_2.unplaced.SC_0120	chado	CDS	1032321	1032452	.	+	0	gene_id	Smp_004120.1
Schisto_mansoni.Chr_2.unplaced.SC_0120	chado	CDS	1037185	1037388	.	+	0	gene_id	Smp_004120.1
Schisto_mansoni.Chr_2.unplaced.SC_0120	chado	CDS	1038892	1039142	.	+	0	gene_id	Smp_004120.1
Schisto_mansoni.Chr_2.unplaced.SC_0120	chado	CDS	1041782	1041938	.	+	1	gene_id	Smp_004120.1
Schisto_mansoni.Chr_2.unplaced.SC_0120	chado	CDS	1043048	1043296	.	+	0	gene_id	Smp_004120.1
Schisto_mansoni.Chr_2.unplaced.SC_0120	chado	CDS	1045163	1045420	.	+	0	gene_id	Smp_004120.1
Schisto_mansoni.Chr_1.unplaced.SC_0122	chado	CDS	8265	8330	.	+	0	gene_id	Smp_113550.1
Schisto_mansoni.Chr_1.unplaced.SC_0122	chado	CDS	71789	71843	.	+	0	gene_id	Smp_086630.1
Schisto_mansoni.Chr_1.unplaced.SC_0122	chado	CDS	72893	72943	.	+	2	gene_id	Smp_086630.1
Schisto_mansoni.Chr_1.unplaced.SC_0122	chado	CDS	73728	73810	.	+	2	gene_id	Smp_086630.1
Schisto_mansoni.Chr_1.unplaced.SC_0122	chado	CDS	260665	260723	.	-	2	gene_id	Smp_154590.1
Schisto_mansoni.Chr_1.unplaced.SC_0122	chado	CDS	261774	261872	.	-	2	gene_id	Smp_154590.1
Schisto_mansoni.Chr_1.unplaced.SC_0122	chado	CDS	262139	262208	.	-	0	gene_id	Smp_154590.1
Schisto_mansoni.Chr_1.unplaced.SC_0122	chado	CDS	262266	262337	.	-	0	gene_id	Smp_154590.1
Schisto_mansoni.Chr_1.unplaced.SC_0122	chado	CDS	502042	502425	.	+	0	gene_id	Smp_201310.1
Schisto_mansoni.Chr_1.unplaced.SC_0122	chado	CDS	678748	678975	.	+	0	gene_id	Smp_201320.1
Schisto_mansoni.Chr_1.unplaced.SC_0122	chado	CDS	727443	727508	.	-	0	gene_id	SmtRNA_01751_Gln_TTG.1.1.1
Schisto_mansoni.Chr_1.unplaced.SC_0122	chado	CDS	727776	727841	.	-	0	gene_id	SmtRNA_01508_Gln_TTG.1.1.1
Schisto_mansoni.Chr_1.unplaced.SC_0122	chado	CDS	728109	728174	.	-	0	gene_id	SmtRNA_01204_Gln_TTG.1.1.1
Schisto_mansoni.Chr_1.unplaced.SC_0122	chado	CDS	728441	728506	.	-	0	gene_id	SmtRNA_00817_Gln_TTG.1.1.1
Schisto_mansoni.Chr_1.unplaced.SC_0122	chado	CDS	729441	729506	.	-	0	gene_id	SmtRNA_00835_Gln_TTG.1.1.1
Schisto_mansoni.Chr_1.unplaced.SC_0122	chado	CDS	734371	734436	.	-	0	gene_id	SmtRNA_01198_Gln_TTG.1.1.1
Schisto_mansoni.Chr_1.unplaced.SC_0122	chado	CDS	737561	737630	.	-	0	gene_id	SmtRNA_02052_Ser_CGA.1.1.1
Schisto_mansoni.Chr_1.unplaced.SC_0122	chado	CDS	903731	903802	.	+	0	gene_id	Smp_201330.1
Schisto_mansoni.Chr_1.unplaced.SC_0122	chado	CDS	903860	903929	.	+	0	gene_id	Smp_201330.1
Schisto_mansoni.Chr_1.unplaced.SC_0122	chado	CDS	904197	904295	.	+	2	gene_id	Smp_201330.1
Schisto_mansoni.Chr_1.unplaced.SC_0122	chado	CDS	905342	905392	.	+	2	gene_id	Smp_201330.1
Schisto_mansoni.Chr_1.unplaced.SC_0122	chado	CDS	906176	906240	.	+	2	gene_id	Smp_201330.1
Schisto_mansoni.Chr_1.unplaced.SC_0122	chado	CDS	907255	907321	.	+	0	gene_id	Smp_201330.1
Schisto_mansoni.Chr_1.unplaced.SC_0122	chado	CDS	908239	908319	.	+	2	gene_id	Smp_201330.1
Schisto_mansoni.Chr_1.unplaced.SC_0122	chado	CDS	908956	909104	.	+	2	gene_id	Smp_201330.1
Schisto_mansoni.Chr_1.unplaced.SC_0122	chado	CDS	910699	910743	.	+	0	gene_id	Smp_201330.1
Schisto_mansoni.Chr_1.unplaced.SC_0122	chado	CDS	1013514	1013585	.	+	0	gene_id	Smp_102020.2
Schisto_mansoni.Chr_1.unplaced.SC_0122	chado	CDS	1013643	1013712	.	+	0	gene_id	Smp_102020.2
Schisto_mansoni.Chr_1.unplaced.SC_0122	chado	CDS	1013979	1014077	.	+	2	gene_id	Smp_102020.2
Schisto_mansoni.Chr_1.unplaced.SC_0122	chado	CDS	1015127	1015177	.	+	2	gene_id	Smp_102020.2
Schisto_mansoni.Chr_1.unplaced.SC_0122	chado	CDS	1016160	1016224	.	+	2	gene_id	Smp_102020.2
Schisto_mansoni.Chr_1.unplaced.SC_0122	chado	CDS	1016898	1016964	.	+	0	gene_id	Smp_102020.2
Schisto_mansoni.Chr_1.unplaced.SC_0122	chado	CDS	1017877	1017965	.	+	2	gene_id	Smp_102020.2
Schisto_mansoni.SC_0240	chado	CDS	5137	5293	.	+	0	gene_id	Smp_160630.1
Schisto_mansoni.SC_0240	chado	CDS	5999	6150	.	+	2	gene_id	Smp_160630.1
Schisto_mansoni.SC_0240	chado	CDS	6699	6830	.	+	0	gene_id	Smp_160630.1
Schisto_mansoni.SC_0240	chado	CDS	8824	9090	.	+	0	gene_id	Smp_160630.1
Schisto_mansoni.SC_0240	chado	CDS	10217	10276	.	+	0	gene_id	Smp_160630.1
Schisto_mansoni.SC_0240	chado	CDS	12060	12562	.	-	2	gene_id	Smp_160620.1
Schisto_mansoni.SC_0240	chado	CDS	15314	15645	.	-	1	gene_id	Smp_160620.1
Schisto_mansoni.SC_0240	chado	CDS	18174	18375	.	-	2	gene_id	Smp_160620.1
Schisto_mansoni.SC_0240	chado	CDS	19501	19609	.	-	0	gene_id	Smp_160620.1
Schisto_mansoni.SC_0240	chado	CDS	22381	22455	.	-	0	gene_id	Smp_160620.1
Schisto_mansoni.SC_0240	chado	CDS	22928	23201	.	-	1	gene_id	Smp_160620.1
Schisto_mansoni.SC_0240	chado	CDS	25006	25226	.	-	0	gene_id	Smp_160620.1
Schisto_mansoni.SC_0240	chado	CDS	35369	35660	.	-	1	gene_id	Smp_160620.1
Schisto_mansoni.SC_0240	chado	CDS	41085	41438	.	-	1	gene_id	Smp_160620.1
Schisto_mansoni.SC_0240	chado	CDS	45522	45649	.	-	0	gene_id	Smp_160620.1
Schisto_mansoni.SC_0240	chado	CDS	49936	50067	.	-	0	gene_id	Smp_160620.1
Schisto_mansoni.SC_0240	chado	CDS	68215	68286	.	-	0	gene_id	Smp_160620.1
Schisto_mansoni.SC_0240	chado	CDS	74347	74436	.	-	0	gene_id	Smp_160620.1
Schisto_mansoni.SC_0240	chado	CDS	76276	76296	.	-	0	gene_id	Smp_160620.1
Schisto_mansoni.SC_0240	chado	CDS	119496	119578	.	-	2	gene_id	Smp_179630.1
Schisto_mansoni.SC_0240	chado	CDS	120574	120600	.	-	2	gene_id	Smp_179630.1
Schisto_mansoni.SC_0240	chado	CDS	141182	141226	.	-	2	gene_id	Smp_179630.1
Schisto_mansoni.SC_0240	chado	CDS	141711	141779	.	-	2	gene_id	Smp_179630.1
Schisto_mansoni.SC_0240	chado	CDS	142523	142576	.	-	2	gene_id	Smp_179630.1
Schisto_mansoni.SC_0240	chado	CDS	143331	143372	.	-	2	gene_id	Smp_179630.1
Schisto_mansoni.SC_0240	chado	CDS	143722	143778	.	-	2	gene_id	Smp_179630.1
Schisto_mansoni.SC_0240	chado	CDS	144198	144260	.	-	2	gene_id	Smp_179630.1
Schisto_mansoni.SC_0240	chado	CDS	144764	144830	.	-	0	gene_id	Smp_179630.1
Schisto_mansoni.SC_0240	chado	CDS	164574	165419	.	+	0	gene_id	Smp_190540.1
Schisto_mansoni.SC_0240	chado	CDS	171174	171265	.	-	2	gene_id	Smp_193650.1
Schisto_mansoni.SC_0240	chado	CDS	172052	172181	.	-	0	gene_id	Smp_193650.1
Schisto_mansoni.SC_0571	chado	CDS	2037	2336	.	-	0	gene_id	Smp_171990.1
Schisto_mansoni.SC_0571	chado	CDS	3806	3988	.	-	0	gene_id	Smp_171990.1
Schisto_mansoni.SC_0178	chado	CDS	2394	3239	.	+	0	gene_id	Smp_189170.1
Schisto_mansoni.SC_0178	chado	CDS	14766	15008	.	+	0	gene_id	Smp_204940.1
Schisto_mansoni.SC_0178	chado	CDS	17265	17330	.	+	0	gene_id	Smp_176200.2
Schisto_mansoni.SC_0178	chado	CDS	22299	22583	.	+	0	gene_id	Smp_176200.2
Schisto_mansoni.SC_0178	chado	CDS	25385	25495	.	+	0	gene_id	Smp_176200.2
Schisto_mansoni.SC_0178	chado	CDS	50631	50697	.	-	0	gene_id	SmtRNA_01495_Sup_TTA.1.1.1
Schisto_mansoni.SC_0178	chado	CDS	124294	125198	.	-	2	gene_id	Smp_098300.1
Schisto_mansoni.SC_0178	chado	CDS	125370	126059	.	-	2	gene_id	Smp_098300.1
Schisto_mansoni.SC_0178	chado	CDS	126117	126492	.	-	0	gene_id	Smp_098300.1
Schisto_mansoni.SC_0178	chado	CDS	153331	153594	.	-	0	gene_id	Smp_098300.1
Schisto_mansoni.SC_0178	chado	CDS	157549	157615	.	-	0	gene_id	SmtRNA_01169_Gln_TTG.1.1.1
Schisto_mansoni.SC_0178	chado	CDS	273545	275511	.	-	2	gene_id	Smp_212240.1
Schisto_mansoni.SC_0178	chado	CDS	284040	284154	.	-	0	gene_id	Smp_212240.1
Schisto_mansoni.SC_0178	chado	CDS	286181	286627	.	-	0	gene_id	Smp_212240.1
Schisto_mansoni.SC_0178	chado	CDS	290006	290191	.	-	0	gene_id	Smp_212240.1
Schisto_mansoni.SC_0178	chado	CDS	303517	304694	.	-	2	gene_id	Smp_212240.1
Schisto_mansoni.SC_0178	chado	CDS	335595	335724	.	-	0	gene_id	Smp_212240.1
Schisto_mansoni.SC_0178	chado	CDS	338902	339195	.	+	0	gene_id	Smp_199020.1
Schisto_mansoni.SC_0178	chado	CDS	341712	341984	.	-	0	gene_id	Smp_180470.1
Schisto_mansoni.SC_0178	chado	CDS	343217	343520	.	-	1	gene_id	Smp_180470.1
Schisto_mansoni.SC_0178	chado	CDS	343975	344286	.	-	1	gene_id	Smp_180470.1
Schisto_mansoni.SC_0178	chado	CDS	345557	345849	.	-	0	gene_id	Smp_180470.1
Schisto_mansoni.SC_0178	chado	CDS	345855	345868	.	-	2	gene_id	Smp_180470.1
Schisto_mansoni.SC_0178	chado	CDS	350467	350658	.	-	2	gene_id	Smp_180470.1
Schisto_mansoni.SC_0178	chado	CDS	360206	360229	.	-	2	gene_id	Smp_180470.1
Schisto_mansoni.SC_0178	chado	CDS	360997	361124	.	-	1	gene_id	Smp_180470.1
Schisto_mansoni.SC_0178	chado	CDS	361916	362154	.	-	0	gene_id	Smp_180470.1
Schisto_mansoni.SC_0178	chado	CDS	363488	363748	.	+	0	gene_id	Smp_180480.1
Schisto_mansoni.SC_0178	chado	CDS	365727	366269	.	+	0	gene_id	Smp_180480.1
Schisto_mansoni.SC_0178	chado	CDS	368664	369017	.	+	0	gene_id	Smp_104440.1
Schisto_mansoni.SC_0178	chado	CDS	371190	371873	.	+	0	gene_id	Smp_104450.1
Schisto_mansoni.SC_0178	chado	CDS	374659	375087	.	+	0	gene_id	Smp_104450.1
Schisto_mansoni.SC_0178	chado	CDS	375202	375450	.	-	0	gene_id	Smp_104460.1
Schisto_mansoni.SC_0178	chado	CDS	389082	389113	.	+	0	gene_id	Smp_104470.1
Schisto_mansoni.SC_0178	chado	CDS	389149	389218	.	+	1	gene_id	Smp_104470.1
Schisto_mansoni.SC_0178	chado	CDS	389252	389417	.	+	0	gene_id	Smp_104470.1
Schisto_mansoni.SC_0178	chado	CDS	389453	389629	.	+	2	gene_id	Smp_104470.1
Schisto_mansoni.SC_0178	chado	CDS	389664	389893	.	+	2	gene_id	Smp_104470.1
Schisto_mansoni.SC_0178	chado	CDS	391161	391443	.	+	0	gene_id	Smp_104470.1
Schisto_mansoni.SC_0178	chado	CDS	393860	394119	.	+	2	gene_id	Smp_104470.1
Schisto_mansoni.SC_0178	chado	CDS	395861	396073	.	+	0	gene_id	Smp_104470.1
Schisto_mansoni.SC_0178	chado	CDS	396191	396664	.	+	0	gene_id	Smp_104470.1
Schisto_mansoni.SC_0178	chado	CDS	407731	407752	.	+	0	gene_id	Smp_180500.1
Schisto_mansoni.SC_0178	chado	CDS	407786	407866	.	+	2	gene_id	Smp_180500.1
Schisto_mansoni.SC_0178	chado	CDS	410881	411095	.	+	2	gene_id	Smp_180500.1
Schisto_mansoni.SC_0178	chado	CDS	412726	412890	.	+	0	gene_id	Smp_180500.1
Schisto_mansoni.SC_0178	chado	CDS	421527	421667	.	+	0	gene_id	Smp_180500.1
Schisto_mansoni.SC_0178	chado	CDS	424898	425002	.	+	0	gene_id	Smp_180500.1
Schisto_mansoni.SC_0178	chado	CDS	528164	529194	.	-	2	gene_id	Smp_180510.1
Schisto_mansoni.SC_0178	chado	CDS	529687	529854	.	-	2	gene_id	Smp_180510.1
Schisto_mansoni.SC_0178	chado	CDS	539104	539773	.	-	0	gene_id	Smp_180510.1
Schisto_mansoni.SC_0179	chado	CDS	5128	5568	.	+	0	gene_id	Smp_078200.1
Schisto_mansoni.SC_0179	chado	CDS	11428	11559	.	+	0	gene_id	Smp_078200.1
Schisto_mansoni.SC_0179	chado	CDS	13360	13581	.	+	0	gene_id	Smp_078200.1
Schisto_mansoni.SC_0179	chado	CDS	15203	15340	.	+	0	gene_id	Smp_078200.1
Schisto_mansoni.SC_0179	chado	CDS	16232	16375	.	+	0	gene_id	Smp_078200.1
Schisto_mansoni.SC_0179	chado	CDS	48345	48440	.	+	0	gene_id	Smp_164340.1
Schisto_mansoni.SC_0179	chado	CDS	49631	49696	.	+	0	gene_id	SmtRNA_01440_Pseudo_TTG.1.1.1
Schisto_mansoni.SC_0179	chado	CDS	52293	52488	.	+	0	gene_id	Smp_164340.1
Schisto_mansoni.SC_0179	chado	CDS	54600	54718	.	+	2	gene_id	Smp_164340.1
Schisto_mansoni.SC_0179	chado	CDS	63446	63788	.	+	0	gene_id	Smp_164340.1
Schisto_mansoni.SC_0179	chado	CDS	64819	65056	.	+	2	gene_id	Smp_164340.1
Schisto_mansoni.SC_0179	chado	CDS	66937	67384	.	+	1	gene_id	Smp_164340.1
Schisto_mansoni.SC_0179	chado	CDS	69270	69872	.	+	0	gene_id	Smp_164340.1
Schisto_mansoni.SC_0179	chado	CDS	77364	77486	.	-	0	gene_id	Smp_140380.1
Schisto_mansoni.SC_0179	chado	CDS	81046	81363	.	+	0	gene_id	Smp_164340.1
Schisto_mansoni.SC_0179	chado	CDS	85798	85968	.	+	0	gene_id	Smp_164340.1
Schisto_mansoni.SC_0179	chado	CDS	89014	89304	.	+	0	gene_id	Smp_164340.1
Schisto_mansoni.SC_0179	chado	CDS	95110	95487	.	+	0	gene_id	Smp_164340.1
Schisto_mansoni.SC_0179	chado	CDS	97443	97835	.	+	0	gene_id	Smp_164340.1
Schisto_mansoni.SC_0179	chado	CDS	102093	102747	.	+	0	gene_id	Smp_164340.1
Schisto_mansoni.SC_0179	chado	CDS	105019	105235	.	+	2	gene_id	Smp_164340.1
Schisto_mansoni.SC_0179	chado	CDS	109432	109699	.	+	1	gene_id	Smp_164340.1
Schisto_mansoni.SC_0179	chado	CDS	110536	110751	.	+	0	gene_id	Smp_164340.1
Schisto_mansoni.SC_0179	chado	CDS	111921	112304	.	+	0	gene_id	Smp_164340.1
Schisto_mansoni.SC_0179	chado	CDS	116960	117066	.	+	0	gene_id	Smp_164340.1
Schisto_mansoni.SC_0179	chado	CDS	120981	121084	.	+	1	gene_id	Smp_164340.1
Schisto_mansoni.SC_0179	chado	CDS	122578	123015	.	+	2	gene_id	Smp_164340.1
Schisto_mansoni.SC_0179	chado	CDS	124242	124336	.	+	2	gene_id	Smp_164340.1
Schisto_mansoni.SC_0179	chado	CDS	126609	126761	.	+	0	gene_id	Smp_164340.1
Schisto_mansoni.SC_0179	chado	CDS	138226	138267	.	+	0	gene_id	Smp_164330.1
Schisto_mansoni.SC_0179	chado	CDS	141187	141252	.	+	0	gene_id	Smp_164330.1
Schisto_mansoni.SC_0179	chado	CDS	143525	143725	.	+	0	gene_id	Smp_164330.1
Schisto_mansoni.SC_0179	chado	CDS	145113	145205	.	+	0	gene_id	Smp_164330.1
Schisto_mansoni.SC_0179	chado	CDS	147043	147128	.	+	0	gene_id	Smp_164330.1
Schisto_mansoni.SC_0179	chado	CDS	150141	150210	.	+	1	gene_id	Smp_164330.1
Schisto_mansoni.SC_0179	chado	CDS	152585	152977	.	+	0	gene_id	Smp_164330.1
Schisto_mansoni.SC_0179	chado	CDS	163375	163463	.	-	2	gene_id	Smp_164320.1
Schisto_mansoni.SC_0179	chado	CDS	163543	163600	.	-	0	gene_id	Smp_164320.1
Schisto_mansoni.SC_0179	chado	CDS	165029	165080	.	-	1	gene_id	Smp_164320.1
Schisto_mansoni.SC_0179	chado	CDS	166448	166522	.	-	1	gene_id	Smp_164320.1
Schisto_mansoni.SC_0179	chado	CDS	170421	170710	.	-	0	gene_id	Smp_164320.1
Schisto_mansoni.SC_0179	chado	CDS	175009	175050	.	-	0	gene_id	Smp_164320.1
Schisto_mansoni.SC_0179	chado	CDS	204135	204368	.	-	0	gene_id	Smp_078160.1
Schisto_mansoni.SC_0179	chado	CDS	206370	206473	.	-	2	gene_id	Smp_078160.1
Schisto_mansoni.SC_0179	chado	CDS	208278	208863	.	-	0	gene_id	Smp_078160.1
Schisto_mansoni.SC_0179	chado	CDS	209474	209522	.	+	0	gene_id	Smp_164310.1
Schisto_mansoni.SC_0179	chado	CDS	210544	210743	.	+	2	gene_id	Smp_164310.1
Schisto_mansoni.SC_0179	chado	CDS	211027	211082	.	-	2	gene_id	Smp_164300.1
Schisto_mansoni.SC_0179	chado	CDS	215099	215387	.	-	0	gene_id	Smp_164300.1
Schisto_mansoni.SC_0179	chado	CDS	220343	220537	.	-	0	gene_id	Smp_164300.1
Schisto_mansoni.SC_0179	chado	CDS	229840	230134	.	-	1	gene_id	Smp_164300.1
Schisto_mansoni.SC_0179	chado	CDS	232333	233405	.	-	0	gene_id	Smp_164300.1
Schisto_mansoni.SC_0179	chado	CDS	234398	234459	.	-	2	gene_id	Smp_164300.1
Schisto_mansoni.SC_0179	chado	CDS	236013	236146	.	-	1	gene_id	Smp_164300.1
Schisto_mansoni.SC_0179	chado	CDS	239393	239527	.	-	1	gene_id	Smp_164300.1
Schisto_mansoni.SC_0179	chado	CDS	247152	247218	.	-	0	gene_id	SmtRNA_00693_Gln_TTG.1.1.1
Schisto_mansoni.SC_0179	chado	CDS	250811	250953	.	-	0	gene_id	Smp_164300.1
Schisto_mansoni.SC_0179	chado	CDS	251520	251856	.	-	1	gene_id	Smp_164300.1
Schisto_mansoni.SC_0179	chado	CDS	253127	253719	.	-	0	gene_id	Smp_164300.1
Schisto_mansoni.SC_0179	chado	CDS	254913	255003	.	-	1	gene_id	Smp_164300.1
Schisto_mansoni.SC_0179	chado	CDS	256108	256235	.	-	0	gene_id	Smp_164300.1
Schisto_mansoni.SC_0179	chado	CDS	257433	257498	.	+	0	gene_id	SmtRNA_01702_Gln_TTG.1.1.1
Schisto_mansoni.SC_0179	chado	CDS	259898	260056	.	-	0	gene_id	Smp_164300.1
Schisto_mansoni.SC_0179	chado	CDS	268077	268166	.	-	0	gene_id	Smp_076620.1
Schisto_mansoni.SC_0179	chado	CDS	270800	270926	.	-	1	gene_id	Smp_076620.1
Schisto_mansoni.SC_0179	chado	CDS	273395	273444	.	-	0	gene_id	Smp_076620.1
Schisto_mansoni.SC_0179	chado	CDS	301686	302604	.	+	0	gene_id	Smp_168580.1
Schisto_mansoni.SC_0179	chado	CDS	308684	308778	.	+	2	gene_id	Smp_168580.1
Schisto_mansoni.SC_0179	chado	CDS	312763	312896	.	+	0	gene_id	Smp_168580.1
Schisto_mansoni.SC_0179	chado	CDS	312999	313316	.	+	1	gene_id	Smp_168580.1
Schisto_mansoni.SC_0179	chado	CDS	313383	313471	.	+	1	gene_id	Smp_168580.1
Schisto_mansoni.SC_0179	chado	CDS	315424	316028	.	+	2	gene_id	Smp_168580.1
Schisto_mansoni.SC_0179	chado	CDS	322015	322508	.	+	0	gene_id	Smp_168580.1
Schisto_mansoni.SC_0179	chado	CDS	323392	324248	.	+	1	gene_id	Smp_168580.1
Schisto_mansoni.SC_0179	chado	CDS	326401	326435	.	+	2	gene_id	Smp_168580.1
Schisto_mansoni.SC_0179	chado	CDS	345816	345961	.	+	0	gene_id	Smp_085480.1
Schisto_mansoni.SC_0179	chado	CDS	346976	347162	.	+	1	gene_id	Smp_085480.1
Schisto_mansoni.SC_0179	chado	CDS	348434	348793	.	+	0	gene_id	Smp_085480.1
Schisto_mansoni.SC_0179	chado	CDS	351831	352181	.	-	0	gene_id	Smp_085490.1
Schisto_mansoni.SC_0179	chado	CDS	354702	355148	.	-	0	gene_id	Smp_085490.1
Schisto_mansoni.SC_0179	chado	CDS	358550	358873	.	-	0	gene_id	Smp_085490.1
Schisto_mansoni.SC_0179	chado	CDS	383881	384036	.	-	0	gene_id	Smp_085500.1
Schisto_mansoni.SC_0179	chado	CDS	385768	386043	.	-	0	gene_id	Smp_085500.1
Schisto_mansoni.SC_0179	chado	CDS	388119	388275	.	-	1	gene_id	Smp_085500.1
Schisto_mansoni.SC_0179	chado	CDS	392036	392356	.	-	1	gene_id	Smp_085500.1
Schisto_mansoni.SC_0179	chado	CDS	393706	393786	.	-	1	gene_id	Smp_085500.1
Schisto_mansoni.SC_0179	chado	CDS	393836	393916	.	-	1	gene_id	Smp_085500.1
Schisto_mansoni.SC_0179	chado	CDS	394336	394490	.	-	0	gene_id	Smp_085500.1
Schisto_mansoni.SC_0179	chado	CDS	394536	394604	.	-	0	gene_id	Smp_085500.1
Schisto_mansoni.SC_0179	chado	CDS	394654	394717	.	-	1	gene_id	Smp_085500.1
Schisto_mansoni.SC_0179	chado	CDS	394768	394838	.	-	0	gene_id	Smp_085500.1
Schisto_mansoni.SC_0179	chado	CDS	394880	394927	.	-	0	gene_id	Smp_085500.1
Schisto_mansoni.SC_0179	chado	CDS	394977	395067	.	-	1	gene_id	Smp_085500.1
Schisto_mansoni.SC_0179	chado	CDS	395120	395222	.	-	2	gene_id	Smp_085500.1
Schisto_mansoni.SC_0179	chado	CDS	395259	395277	.	-	0	gene_id	Smp_085500.1
Schisto_mansoni.SC_0179	chado	CDS	402892	403261	.	+	0	gene_id	Smp_168590.1
Schisto_mansoni.SC_0179	chado	CDS	404883	405045	.	+	2	gene_id	Smp_168590.1
Schisto_mansoni.SC_0179	chado	CDS	410677	410888	.	+	1	gene_id	Smp_168590.1
Schisto_mansoni.SC_0179	chado	CDS	416113	416315	.	+	2	gene_id	Smp_168590.1
Schisto_mansoni.SC_0179	chado	CDS	427438	427661	.	+	0	gene_id	Smp_168590.1
Schisto_mansoni.SC_0179	chado	CDS	431591	431761	.	+	1	gene_id	Smp_168590.1
Schisto_mansoni.SC_0179	chado	CDS	436178	436532	.	+	1	gene_id	Smp_168590.1
Schisto_mansoni.SC_0179	chado	CDS	441307	441457	.	-	1	gene_id	Smp_085520.1
Schisto_mansoni.SC_0179	chado	CDS	443146	443237	.	-	0	gene_id	Smp_085520.1
Schisto_mansoni.SC_0179	chado	CDS	443808	443876	.	-	0	gene_id	Smp_085520.1
Schisto_mansoni.SC_0179	chado	CDS	444898	444987	.	-	0	gene_id	Smp_085520.1
Schisto_mansoni.SC_0179	chado	CDS	445019	445085	.	-	1	gene_id	Smp_085520.1
Schisto_mansoni.SC_0179	chado	CDS	445126	445235	.	-	0	gene_id	Smp_085520.1
Schisto_mansoni.SC_0179	chado	CDS	445278	445343	.	-	0	gene_id	Smp_085520.1
Schisto_mansoni.SC_0179	chado	CDS	445384	445416	.	-	0	gene_id	Smp_085520.1
Schisto_mansoni.SC_0179	chado	CDS	455827	455914	.	+	0	gene_id	Smp_085530.1
Schisto_mansoni.SC_0179	chado	CDS	455952	456070	.	+	2	gene_id	Smp_085530.1
Schisto_mansoni.SC_0179	chado	CDS	459320	459660	.	+	0	gene_id	Smp_085530.1
Schisto_mansoni.SC_0179	chado	CDS	461118	461290	.	+	1	gene_id	Smp_085530.1
Schisto_mansoni.SC_0179	chado	CDS	462202	462432	.	+	2	gene_id	Smp_085530.1
Schisto_mansoni.SC_0179	chado	CDS	470232	470470	.	+	2	gene_id	Smp_085530.1
Schisto_mansoni.SC_0179	chado	CDS	489820	489959	.	+	0	gene_id	Smp_085540.6
Schisto_mansoni.SC_0179	chado	CDS	490855	491007	.	+	0	gene_id	Smp_193120.1
Schisto_mansoni.SC_0179	chado	CDS	492209	492398	.	+	1	gene_id	Smp_085540.6
Schisto_mansoni.SC_0179	chado	CDS	492430	492586	.	+	0	gene_id	Smp_085540.6
Schisto_mansoni.SC_0179	chado	CDS	492947	492974	.	+	2	gene_id	Smp_085540.6
Schisto_mansoni.SC_0179	chado	CDS	493920	494025	.	+	1	gene_id	Smp_085540.6
Schisto_mansoni.SC_0179	chado	CDS	496495	496587	.	+	0	gene_id	Smp_085540.6
Schisto_mansoni.SC_0179	chado	CDS	497637	497700	.	+	0	gene_id	Smp_085540.6
Schisto_mansoni.SC_0179	chado	CDS	497759	497857	.	+	2	gene_id	Smp_085540.6
Schisto_mansoni.SC_0179	chado	CDS	498569	498672	.	+	2	gene_id	Smp_085540.6
Schisto_mansoni.SC_0179	chado	CDS	500422	500679	.	+	0	gene_id	Smp_085540.6
Schisto_mansoni.SC_0179	chado	CDS	502930	503079	.	+	0	gene_id	Smp_085540.6
Schisto_mansoni.SC_0179	chado	CDS	504578	504748	.	+	0	gene_id	Smp_085540.6
Schisto_mansoni.SC_0179	chado	CDS	506181	506360	.	+	0	gene_id	Smp_085540.6
Schisto_mansoni.SC_0179	chado	CDS	506909	507029	.	+	0	gene_id	Smp_085540.6
Schisto_mansoni.SC_0179	chado	CDS	510175	510233	.	+	2	gene_id	Smp_085540.6
Schisto_mansoni.SC_0179	chado	CDS	513283	513370	.	+	0	gene_id	Smp_085540.6
Schisto_mansoni.SC_0179	chado	CDS	516619	516706	.	+	2	gene_id	Smp_085540.6
Schisto_mansoni.SC_0179	chado	CDS	518821	519078	.	+	1	gene_id	Smp_085540.6
Schisto_mansoni.SC_0179	chado	CDS	520937	521612	.	+	1	gene_id	Smp_085540.6
Schisto_mansoni.SC_0179	chado	CDS	523840	524154	.	+	0	gene_id	Smp_085540.6
Schisto_mansoni.SC_0179	chado	CDS	525314	525546	.	+	0	gene_id	Smp_085540.6
Schisto_mansoni.SC_0179	chado	CDS	526444	526522	.	+	1	gene_id	Smp_085540.6
Schisto_mansoni.SC_0179	chado	CDS	527064	527309	.	+	0	gene_id	Smp_085540.6
Schisto_mansoni.SC_0179	chado	CDS	528292	528711	.	+	0	gene_id	Smp_085540.6
Schisto_mansoni.SC_0179	chado	CDS	530185	530311	.	+	0	gene_id	Smp_085540.6
Schisto_mansoni.SC_0179	chado	CDS	531325	531506	.	+	2	gene_id	Smp_085540.6
Schisto_mansoni.SC_0179	chado	CDS	532862	533374	.	+	0	gene_id	Smp_085540.6
Schisto_mansoni.SC_0179	chado	CDS	534999	535151	.	+	0	gene_id	Smp_085540.6
Schisto_mansoni.SC_0179	chado	CDS	535925	536116	.	+	0	gene_id	Smp_085540.6
Schisto_mansoni.SC_0179	chado	CDS	536549	536824	.	+	0	gene_id	Smp_085540.6
Schisto_mansoni.SC_0179	chado	CDS	537728	537775	.	+	0	gene_id	Smp_085540.6
Schisto_mansoni.SC_1243	chado	CDS	1152	2165	.	-	0	gene_id	Smp_206030.1
Schisto_mansoni.SC_1243	chado	CDS	4633	5148	.	-	0	gene_id	Smp_206030.1
Schisto_mansoni.SC_0641	chado	CDS	1571	1918	.	-	0	gene_id	Smp_193570.1
Schisto_mansoni.SC_0641	chado	CDS	7442	7654	.	-	0	gene_id	Smp_205780.1
Schisto_mansoni.SC_0579	chado	CDS	8214	8447	.	+	0	gene_id	Smp_205740.1
Schisto_mansoni.SC_0579	chado	CDS	10958	11025	.	+	0	gene_id	SmtRNA_00008_Gln.1.1
Schisto_mansoni.SC_0579	chado	CDS	13515	13823	.	-	0	gene_id	Smp_199850.1
Schisto_mansoni.SC_0176	chado	CDS	6257	6463	.	-	0	gene_id	Smp_190210.1
Schisto_mansoni.SC_0176	chado	CDS	11893	12177	.	-	0	gene_id	Smp_193320.1
Schisto_mansoni.SC_0176	chado	CDS	22332	22622	.	-	0	gene_id	Smp_118350.1
Schisto_mansoni.SC_0176	chado	CDS	23273	23649	.	-	2	gene_id	Smp_118350.1
Schisto_mansoni.SC_0176	chado	CDS	24287	24311	.	-	0	gene_id	Smp_118350.1
Schisto_mansoni.SC_0176	chado	CDS	58403	59254	.	-	0	gene_id	Smp_204920.1
Schisto_mansoni.SC_0176	chado	CDS	78834	78851	.	-	0	gene_id	Smp_027830.1
Schisto_mansoni.SC_0176	chado	CDS	81480	81551	.	-	0	gene_id	Smp_027830.1
Schisto_mansoni.SC_0176	chado	CDS	85156	85353	.	-	0	gene_id	Smp_027830.1
Schisto_mansoni.SC_0176	chado	CDS	89217	89285	.	-	0	gene_id	Smp_027830.1
Schisto_mansoni.SC_0176	chado	CDS	99381	99658	.	-	2	gene_id	Smp_027820.1
Schisto_mansoni.SC_0176	chado	CDS	105908	106111	.	-	2	gene_id	Smp_027820.1
Schisto_mansoni.SC_0176	chado	CDS	107077	107144	.	-	1	gene_id	Smp_027820.1
Schisto_mansoni.SC_0176	chado	CDS	128163	128248	.	-	0	gene_id	Smp_027820.1
Schisto_mansoni.SC_0176	chado	CDS	132256	132576	.	-	0	gene_id	Smp_137240.1
Schisto_mansoni.SC_0176	chado	CDS	135656	135901	.	-	0	gene_id	Smp_120260.1
Schisto_mansoni.SC_0176	chado	CDS	144228	144425	.	-	0	gene_id	Smp_137240.1
Schisto_mansoni.SC_0176	chado	CDS	156496	156819	.	-	0	gene_id	Smp_137240.1
Schisto_mansoni.SC_0176	chado	CDS	162727	163103	.	-	2	gene_id	Smp_137240.1
Schisto_mansoni.SC_0176	chado	CDS	164278	164357	.	-	1	gene_id	Smp_137240.1
Schisto_mansoni.SC_0176	chado	CDS	175539	175799	.	-	1	gene_id	Smp_137240.1
Schisto_mansoni.SC_0176	chado	CDS	176181	176435	.	-	1	gene_id	Smp_137240.1
Schisto_mansoni.SC_0176	chado	CDS	178396	178491	.	-	1	gene_id	Smp_137240.1
Schisto_mansoni.SC_0176	chado	CDS	184001	184101	.	-	0	gene_id	Smp_137240.1
Schisto_mansoni.SC_0176	chado	CDS	184229	184291	.	-	0	gene_id	Smp_137240.1
Schisto_mansoni.SC_0176	chado	CDS	184331	184603	.	-	0	gene_id	Smp_137240.1
Schisto_mansoni.SC_0176	chado	CDS	204613	204683	.	+	0	gene_id	Smp_137230.1
Schisto_mansoni.SC_0176	chado	CDS	204717	204896	.	+	1	gene_id	Smp_137230.1
Schisto_mansoni.SC_0176	chado	CDS	204930	204972	.	+	1	gene_id	Smp_137230.1
Schisto_mansoni.SC_0176	chado	CDS	205000	205182	.	+	0	gene_id	Smp_137230.1
Schisto_mansoni.SC_0176	chado	CDS	206763	206804	.	+	0	gene_id	Smp_137230.1
Schisto_mansoni.SC_0176	chado	CDS	210124	210216	.	+	0	gene_id	Smp_137230.1
Schisto_mansoni.SC_0176	chado	CDS	215796	215927	.	+	0	gene_id	Smp_137230.1
Schisto_mansoni.SC_0176	chado	CDS	217865	218062	.	+	0	gene_id	Smp_137230.1
Schisto_mansoni.SC_0176	chado	CDS	221734	222045	.	+	0	gene_id	Smp_137230.1
Schisto_mansoni.SC_0176	chado	CDS	223198	223332	.	+	0	gene_id	Smp_137230.1
Schisto_mansoni.SC_0176	chado	CDS	225404	225615	.	+	0	gene_id	Smp_137230.1
Schisto_mansoni.SC_0176	chado	CDS	227176	227441	.	+	1	gene_id	Smp_137230.1
Schisto_mansoni.SC_0176	chado	CDS	230093	230322	.	+	2	gene_id	Smp_137230.1
Schisto_mansoni.SC_0176	chado	CDS	230460	230759	.	+	0	gene_id	Smp_137230.1
Schisto_mansoni.SC_0176	chado	CDS	232663	233070	.	+	0	gene_id	Smp_137230.1
Schisto_mansoni.SC_0176	chado	CDS	238011	238665	.	+	0	gene_id	Smp_137230.1
Schisto_mansoni.SC_0176	chado	CDS	241973	242030	.	+	2	gene_id	Smp_137230.1
Schisto_mansoni.SC_0176	chado	CDS	245966	246005	.	+	1	gene_id	Smp_137230.1
Schisto_mansoni.SC_0176	chado	CDS	251684	252039	.	+	0	gene_id	Smp_137230.1
Schisto_mansoni.SC_0176	chado	CDS	252869	253000	.	+	1	gene_id	Smp_137230.1
Schisto_mansoni.SC_0176	chado	CDS	253169	253316	.	+	1	gene_id	Smp_137230.1
Schisto_mansoni.SC_0176	chado	CDS	254921	255269	.	+	0	gene_id	Smp_027750.1
Schisto_mansoni.SC_0176	chado	CDS	259786	259966	.	+	2	gene_id	Smp_027750.1
Schisto_mansoni.SC_0176	chado	CDS	262048	262354	.	+	1	gene_id	Smp_027750.1
Schisto_mansoni.SC_0176	chado	CDS	263275	263496	.	+	0	gene_id	Smp_027750.1
Schisto_mansoni.SC_0176	chado	CDS	263767	263936	.	+	0	gene_id	Smp_027750.1
Schisto_mansoni.SC_0176	chado	CDS	264028	264064	.	+	1	gene_id	Smp_027750.1
Schisto_mansoni.SC_0176	chado	CDS	281210	281301	.	+	0	gene_id	Smp_027740.1
Schisto_mansoni.SC_0176	chado	CDS	288682	288745	.	+	1	gene_id	Smp_027740.1
Schisto_mansoni.SC_0176	chado	CDS	288850	288966	.	+	0	gene_id	Smp_027740.1
Schisto_mansoni.SC_0176	chado	CDS	293461	293532	.	-	0	gene_id	Smp_137220.1
Schisto_mansoni.SC_0176	chado	CDS	296511	297188	.	-	0	gene_id	Smp_137220.1
Schisto_mansoni.SC_0176	chado	CDS	301105	301266	.	-	0	gene_id	Smp_177320.1
Schisto_mansoni.SC_0176	chado	CDS	325025	325083	.	+	0	gene_id	Smp_137210.1
Schisto_mansoni.SC_0176	chado	CDS	325127	325196	.	+	1	gene_id	Smp_137210.1
Schisto_mansoni.SC_0176	chado	CDS	325234	325429	.	+	0	gene_id	Smp_137210.1
Schisto_mansoni.SC_0176	chado	CDS	325461	325634	.	+	2	gene_id	Smp_137210.1
Schisto_mansoni.SC_0176	chado	CDS	325672	325761	.	+	2	gene_id	Smp_137210.1
Schisto_mansoni.SC_0176	chado	CDS	325799	325910	.	+	2	gene_id	Smp_137210.1
Schisto_mansoni.SC_0176	chado	CDS	327491	327680	.	+	1	gene_id	Smp_137210.1
Schisto_mansoni.SC_0176	chado	CDS	328288	328584	.	+	0	gene_id	Smp_137210.1
Schisto_mansoni.SC_0176	chado	CDS	329543	329643	.	+	0	gene_id	Smp_137210.1
Schisto_mansoni.SC_0176	chado	CDS	333842	334004	.	+	1	gene_id	Smp_137210.1
Schisto_mansoni.SC_0176	chado	CDS	336089	336531	.	+	0	gene_id	Smp_137210.1
Schisto_mansoni.SC_0176	chado	CDS	342483	342617	.	+	1	gene_id	Smp_137210.1
Schisto_mansoni.SC_0176	chado	CDS	345007	345355	.	+	1	gene_id	Smp_137210.1
Schisto_mansoni.SC_0176	chado	CDS	346292	346586	.	+	0	gene_id	Smp_137210.1
Schisto_mansoni.SC_0176	chado	CDS	349337	349628	.	+	2	gene_id	Smp_137210.1
Schisto_mansoni.SC_0176	chado	CDS	351005	351333	.	+	1	gene_id	Smp_137210.1
Schisto_mansoni.SC_0176	chado	CDS	352797	353107	.	+	2	gene_id	Smp_137210.1
Schisto_mansoni.SC_0176	chado	CDS	354975	355055	.	+	0	gene_id	Smp_137210.1
Schisto_mansoni.SC_0176	chado	CDS	360835	360979	.	+	0	gene_id	Smp_137210.1
Schisto_mansoni.SC_0176	chado	CDS	362245	362387	.	+	2	gene_id	Smp_137210.1
Schisto_mansoni.SC_0176	chado	CDS	492929	495493	.	-	0	gene_id	Smp_137200.1
Schisto_mansoni.SC_0176	chado	CDS	497578	497739	.	-	0	gene_id	Smp_137200.1
Schisto_mansoni.SC_0176	chado	CDS	500975	501263	.	-	1	gene_id	Smp_137200.1
Schisto_mansoni.SC_0176	chado	CDS	501851	501995	.	-	2	gene_id	Smp_137200.1
Schisto_mansoni.SC_0176	chado	CDS	506428	506556	.	-	2	gene_id	Smp_137200.1
Schisto_mansoni.SC_0176	chado	CDS	512797	512983	.	-	0	gene_id	Smp_137200.1
Schisto_mansoni.SC_0176	chado	CDS	513792	513894	.	-	1	gene_id	Smp_137200.1
Schisto_mansoni.SC_0176	chado	CDS	514529	514839	.	-	0	gene_id	Smp_137200.1
Schisto_mansoni.SC_0176	chado	CDS	517828	518361	.	-	0	gene_id	Smp_137200.1
Schisto_mansoni.SC_0176	chado	CDS	526503	528420	.	-	1	gene_id	Smp_137200.1
Schisto_mansoni.SC_0176	chado	CDS	530117	530322	.	-	0	gene_id	Smp_137200.1
Schisto_mansoni.SC_0176	chado	CDS	534444	534683	.	-	0	gene_id	Smp_137200.1
Schisto_mansoni.SC_0176	chado	CDS	544307	544792	.	+	0	gene_id	Smp_137190.1
Schisto_mansoni.SC_0177	chado	CDS	2637	2707	.	+	0	gene_id	SmtRNA_01194_Glu_TTC.1.1.1
Schisto_mansoni.SC_0177	chado	CDS	6920	6990	.	+	0	gene_id	SmtRNA_00805_Glu_TTC.1.1.1
Schisto_mansoni.SC_0177	chado	CDS	17847	18035	.	-	0	gene_id	Smp_161310.1
Schisto_mansoni.SC_0177	chado	CDS	20676	20750	.	-	0	gene_id	Smp_161310.1
Schisto_mansoni.SC_0177	chado	CDS	22034	22203	.	-	2	gene_id	Smp_161310.1
Schisto_mansoni.SC_0177	chado	CDS	28762	28927	.	-	0	gene_id	Smp_161310.1
Schisto_mansoni.SC_0177	chado	CDS	31805	31827	.	-	2	gene_id	Smp_161310.1
Schisto_mansoni.SC_0177	chado	CDS	31864	32008	.	-	0	gene_id	Smp_161310.1
Schisto_mansoni.SC_0177	chado	CDS	32046	32219	.	-	0	gene_id	Smp_161310.1
Schisto_mansoni.SC_0177	chado	CDS	41210	41528	.	+	0	gene_id	Smp_072110.1
Schisto_mansoni.SC_0177	chado	CDS	41564	41649	.	+	2	gene_id	Smp_072110.1
Schisto_mansoni.SC_0177	chado	CDS	41686	41799	.	+	0	gene_id	Smp_072110.1
Schisto_mansoni.SC_0177	chado	CDS	43048	43272	.	+	0	gene_id	Smp_072110.1
Schisto_mansoni.SC_0177	chado	CDS	44752	45294	.	+	0	gene_id	Smp_072110.1
Schisto_mansoni.SC_0177	chado	CDS	46345	46595	.	+	0	gene_id	Smp_072110.1
Schisto_mansoni.SC_0177	chado	CDS	47217	47283	.	+	1	gene_id	Smp_072110.1
Schisto_mansoni.SC_0177	chado	CDS	86373	87053	.	+	0	gene_id	Smp_072100.1
Schisto_mansoni.SC_0177	chado	CDS	107463	107611	.	+	0	gene_id	Smp_072090.1
Schisto_mansoni.SC_0177	chado	CDS	107645	107909	.	+	1	gene_id	Smp_072090.1
Schisto_mansoni.SC_0177	chado	CDS	107947	108034	.	+	0	gene_id	Smp_072090.1
Schisto_mansoni.SC_0177	chado	CDS	108071	108291	.	+	2	gene_id	Smp_072090.1
Schisto_mansoni.SC_0177	chado	CDS	109260	109626	.	+	0	gene_id	Smp_072090.1
Schisto_mansoni.SC_0177	chado	CDS	111505	111551	.	+	2	gene_id	Smp_072090.1
Schisto_mansoni.SC_0177	chado	CDS	111824	112261	.	-	0	gene_id	Smp_072080.1
Schisto_mansoni.SC_0177	chado	CDS	124409	124919	.	-	1	gene_id	Smp_161290.1
Schisto_mansoni.SC_0177	chado	CDS	132297	132362	.	-	1	gene_id	Smp_161290.1
Schisto_mansoni.SC_0177	chado	CDS	132593	132750	.	-	0	gene_id	Smp_161290.1
Schisto_mansoni.SC_0177	chado	CDS	132795	132881	.	-	0	gene_id	Smp_161290.1
Schisto_mansoni.SC_0177	chado	CDS	132918	133064	.	-	0	gene_id	Smp_161290.1
Schisto_mansoni.SC_0177	chado	CDS	133098	133286	.	-	0	gene_id	Smp_161290.1
Schisto_mansoni.SC_0177	chado	CDS	140706	140831	.	-	0	gene_id	Smp_161280.1
Schisto_mansoni.SC_0177	chado	CDS	145900	146219	.	-	2	gene_id	Smp_161280.1
Schisto_mansoni.SC_0177	chado	CDS	146562	147588	.	-	0	gene_id	Smp_161280.1
Schisto_mansoni.SC_0177	chado	CDS	152463	153433	.	-	2	gene_id	Smp_161270.1
Schisto_mansoni.SC_0177	chado	CDS	155040	155104	.	-	0	gene_id	SmtRNA_01423_Gln_TTG.1.1.1
Schisto_mansoni.SC_0177	chado	CDS	175486	176227	.	-	0	gene_id	Smp_161270.1
Schisto_mansoni.SC_0177	chado	CDS	213802	213984	.	-	0	gene_id	Smp_161260.1
Schisto_mansoni.SC_0177	chado	CDS	214142	214489	.	-	0	gene_id	Smp_161260.1
Schisto_mansoni.SC_0177	chado	CDS	216180	216416	.	-	0	gene_id	Smp_161260.1
Schisto_mansoni.SC_0177	chado	CDS	217421	217873	.	-	0	gene_id	Smp_161260.1
Schisto_mansoni.SC_0177	chado	CDS	218999	219113	.	-	1	gene_id	Smp_161260.1
Schisto_mansoni.SC_0177	chado	CDS	221010	221376	.	-	2	gene_id	Smp_161260.1
Schisto_mansoni.SC_0177	chado	CDS	222264	222321	.	-	0	gene_id	Smp_161260.1
Schisto_mansoni.SC_0177	chado	CDS	222956	223321	.	-	0	gene_id	Smp_161260.1
Schisto_mansoni.SC_0177	chado	CDS	224842	224934	.	-	0	gene_id	Smp_161260.1
Schisto_mansoni.SC_0177	chado	CDS	235572	235607	.	+	0	gene_id	Smp_139310.1
Schisto_mansoni.SC_0177	chado	CDS	236347	236550	.	+	0	gene_id	Smp_139310.1
Schisto_mansoni.SC_0177	chado	CDS	238285	238528	.	+	0	gene_id	Smp_139310.1
Schisto_mansoni.SC_0177	chado	CDS	240335	240591	.	+	2	gene_id	Smp_139310.1
Schisto_mansoni.SC_0177	chado	CDS	243436	243566	.	+	0	gene_id	Smp_139310.1
Schisto_mansoni.SC_0177	chado	CDS	243714	243744	.	+	1	gene_id	Smp_139310.1
Schisto_mansoni.SC_0177	chado	CDS	247724	247745	.	+	0	gene_id	Smp_139300.1
Schisto_mansoni.SC_0177	chado	CDS	250329	250360	.	+	0	gene_id	Smp_072030.1
Schisto_mansoni.SC_0177	chado	CDS	252479	252606	.	+	2	gene_id	Smp_139300.1
Schisto_mansoni.SC_0177	chado	CDS	260109	260180	.	+	0	gene_id	SmtRNA_01888_Pseudo_TTG.1.1.1
Schisto_mansoni.SC_0177	chado	CDS	264403	265117	.	+	1	gene_id	Smp_072030.1
Schisto_mansoni.SC_0177	chado	CDS	293383	293454	.	+	0	gene_id	SmtRNA_02059_Pseudo_TTG.1.1.1
Schisto_mansoni.SC_0177	chado	CDS	306686	307105	.	-	0	gene_id	Smp_161250.1
Schisto_mansoni.SC_0177	chado	CDS	313404	314005	.	-	2	gene_id	Smp_161250.1
Schisto_mansoni.SC_0177	chado	CDS	320555	320816	.	-	0	gene_id	Smp_161250.1
Schisto_mansoni.SC_0177	chado	CDS	323737	323884	.	-	1	gene_id	Smp_161250.1
Schisto_mansoni.SC_0177	chado	CDS	326176	326257	.	-	2	gene_id	Smp_161250.1
Schisto_mansoni.SC_0177	chado	CDS	327123	327621	.	-	0	gene_id	Smp_161250.1
Schisto_mansoni.SC_0177	chado	CDS	337552	337647	.	-	0	gene_id	Smp_161250.1
Schisto_mansoni.SC_0177	chado	CDS	340196	340576	.	-	0	gene_id	Smp_161250.1
Schisto_mansoni.SC_0177	chado	CDS	345613	345924	.	-	0	gene_id	Smp_161250.1
Schisto_mansoni.SC_0177	chado	CDS	361119	361242	.	+	0	gene_id	Smp_071980.1
Schisto_mansoni.SC_0177	chado	CDS	361289	361385	.	+	2	gene_id	Smp_071980.1
Schisto_mansoni.SC_0177	chado	CDS	361437	361492	.	+	1	gene_id	Smp_071980.1
Schisto_mansoni.SC_0177	chado	CDS	361534	361625	.	+	2	gene_id	Smp_071980.1
Schisto_mansoni.SC_0177	chado	CDS	366521	366739	.	+	0	gene_id	Smp_071970.1
Schisto_mansoni.SC_0177	chado	CDS	367164	367317	.	+	0	gene_id	Smp_071970.1
Schisto_mansoni.SC_0177	chado	CDS	371340	371500	.	+	2	gene_id	Smp_071970.1
Schisto_mansoni.SC_0177	chado	CDS	373240	373503	.	+	0	gene_id	Smp_071970.1
Schisto_mansoni.SC_0177	chado	CDS	375977	376191	.	+	0	gene_id	Smp_071970.1
Schisto_mansoni.SC_0177	chado	CDS	378663	378840	.	+	1	gene_id	Smp_071970.1
Schisto_mansoni.SC_0177	chado	CDS	382257	382468	.	+	0	gene_id	Smp_071970.1
Schisto_mansoni.SC_0177	chado	CDS	385971	386143	.	+	1	gene_id	Smp_071970.1
Schisto_mansoni.SC_0177	chado	CDS	397403	397567	.	+	2	gene_id	Smp_071970.1
Schisto_mansoni.SC_0177	chado	CDS	398709	398836	.	+	2	gene_id	Smp_071970.1
Schisto_mansoni.SC_0177	chado	CDS	399575	399669	.	+	0	gene_id	Smp_071970.1
Schisto_mansoni.SC_0177	chado	CDS	400863	400935	.	+	1	gene_id	Smp_071970.1
Schisto_mansoni.SC_0177	chado	CDS	417064	417139	.	+	0	gene_id	Smp_071960.2
Schisto_mansoni.SC_0177	chado	CDS	417183	417301	.	+	2	gene_id	Smp_071960.2
Schisto_mansoni.SC_0177	chado	CDS	417343	417439	.	+	0	gene_id	Smp_071960.2
Schisto_mansoni.SC_0177	chado	CDS	417481	417552	.	+	2	gene_id	Smp_071960.2
Schisto_mansoni.SC_0177	chado	CDS	417587	417681	.	+	2	gene_id	Smp_071960.2
Schisto_mansoni.SC_0177	chado	CDS	417720	417797	.	+	0	gene_id	Smp_071960.2
Schisto_mansoni.SC_0177	chado	CDS	420121	420324	.	+	0	gene_id	Smp_071960.2
Schisto_mansoni.SC_0177	chado	CDS	421035	421280	.	-	0	gene_id	Smp_071950.1
Schisto_mansoni.SC_0177	chado	CDS	422145	422249	.	-	0	gene_id	Smp_071950.1
Schisto_mansoni.SC_0177	chado	CDS	425343	425440	.	-	2	gene_id	Smp_071950.1
Schisto_mansoni.SC_0177	chado	CDS	426565	426887	.	-	1	gene_id	Smp_071950.1
Schisto_mansoni.SC_0177	chado	CDS	430828	431184	.	-	1	gene_id	Smp_071950.1
Schisto_mansoni.SC_0177	chado	CDS	433278	433453	.	-	0	gene_id	Smp_071950.1
Schisto_mansoni.SC_0177	chado	CDS	435470	435553	.	-	0	gene_id	Smp_071950.1
Schisto_mansoni.SC_0177	chado	CDS	441101	441241	.	-	0	gene_id	Smp_071950.1
Schisto_mansoni.SC_0177	chado	CDS	444391	444489	.	-	0	gene_id	Smp_071950.1
Schisto_mansoni.SC_0177	chado	CDS	446031	446211	.	-	1	gene_id	Smp_071950.1
Schisto_mansoni.SC_0177	chado	CDS	448032	448251	.	-	2	gene_id	Smp_071950.1
Schisto_mansoni.SC_0177	chado	CDS	448289	448579	.	-	2	gene_id	Smp_071950.1
Schisto_mansoni.SC_0177	chado	CDS	448623	448758	.	-	0	gene_id	Smp_071950.1
Schisto_mansoni.SC_0177	chado	CDS	458352	458711	.	+	0	gene_id	Smp_161240.1
Schisto_mansoni.SC_0177	chado	CDS	479918	480007	.	-	0	gene_id	Smp_177390.1
Schisto_mansoni.SC_0177	chado	CDS	503529	504173	.	-	0	gene_id	Smp_071920.1
Schisto_mansoni.SC_0177	chado	CDS	510181	510618	.	-	0	gene_id	Smp_177860.1
Schisto_mansoni.SC_0177	chado	CDS	510684	510758	.	-	0	gene_id	Smp_177870.1
Schisto_mansoni.SC_0177	chado	CDS	512238	512375	.	-	0	gene_id	Smp_177870.1
Schisto_mansoni.SC_0177	chado	CDS	513860	514537	.	-	0	gene_id	Smp_199010.1
Schisto_mansoni.SC_0177	chado	CDS	515521	515703	.	-	0	gene_id	Smp_199010.1
Schisto_mansoni.SC_0177	chado	CDS	523613	523756	.	-	0	gene_id	Smp_199010.1
Schisto_mansoni.SC_0177	chado	CDS	524583	524922	.	-	1	gene_id	Smp_199010.1
Schisto_mansoni.SC_0177	chado	CDS	525649	525933	.	-	1	gene_id	Smp_199010.1
Schisto_mansoni.SC_0177	chado	CDS	526645	526704	.	-	1	gene_id	Smp_199010.1
Schisto_mansoni.SC_0177	chado	CDS	533064	533138	.	-	1	gene_id	Smp_199010.1
Schisto_mansoni.SC_0177	chado	CDS	534910	535038	.	-	1	gene_id	Smp_199010.1
Schisto_mansoni.SC_0177	chado	CDS	538335	538395	.	-	2	gene_id	Smp_199010.1
Schisto_mansoni.SC_0177	chado	CDS	540922	541305	.	-	2	gene_id	Smp_199010.1
Schisto_mansoni.SC_0177	chado	CDS	543095	543626	.	-	0	gene_id	Smp_199010.1
Schisto_mansoni.SC_0177	chado	CDS	545452	545778	.	-	0	gene_id	Smp_199010.1
Schisto_mansoni.SC_0177	chado	CDS	548217	548401	.	-	2	gene_id	Smp_199010.1
Schisto_mansoni.SC_0177	chado	CDS	548507	549126	.	-	1	gene_id	Smp_199010.1
Schisto_mansoni.SC_0177	chado	CDS	554383	554459	.	-	0	gene_id	Smp_199010.1
Schisto_mansoni.SC_0177	chado	CDS	555685	555765	.	-	0	gene_id	Smp_199010.1
Schisto_mansoni.SC_0170	chado	CDS	4534	4602	.	+	0	gene_id	Smp_126250.1
Schisto_mansoni.SC_0170	chado	CDS	8176	8289	.	+	0	gene_id	Smp_126250.1
Schisto_mansoni.SC_0170	chado	CDS	14371	14448	.	+	0	gene_id	Smp_126250.1
Schisto_mansoni.SC_0170	chado	CDS	39446	39707	.	+	0	gene_id	Smp_126240.1
Schisto_mansoni.SC_0170	chado	CDS	48484	48704	.	+	2	gene_id	Smp_126240.1
Schisto_mansoni.SC_0170	chado	CDS	50022	50107	.	+	0	gene_id	Smp_126240.1
Schisto_mansoni.SC_0170	chado	CDS	52445	52643	.	+	1	gene_id	Smp_126240.1
Schisto_mansoni.SC_0170	chado	CDS	54382	54469	.	+	0	gene_id	Smp_126240.1
Schisto_mansoni.SC_0170	chado	CDS	55852	56098	.	+	2	gene_id	Smp_126240.1
Schisto_mansoni.SC_0170	chado	CDS	56926	57028	.	+	1	gene_id	Smp_126240.1
Schisto_mansoni.SC_0170	chado	CDS	59517	59678	.	+	0	gene_id	Smp_126240.1
Schisto_mansoni.SC_0170	chado	CDS	60784	60941	.	+	0	gene_id	Smp_126240.1
Schisto_mansoni.SC_0170	chado	CDS	61253	61318	.	-	0	gene_id	SmtRNA_01952_Gln_TTG.1.1.1
Schisto_mansoni.SC_0170	chado	CDS	64463	64712	.	+	1	gene_id	Smp_126240.1
Schisto_mansoni.SC_0170	chado	CDS	65359	65431	.	+	0	gene_id	SmtRNA_02232_Pseudo_TTG.1.1.1
Schisto_mansoni.SC_0170	chado	CDS	65971	66234	.	+	0	gene_id	Smp_126240.1
Schisto_mansoni.SC_0170	chado	CDS	71595	71742	.	+	0	gene_id	Smp_126240.1
Schisto_mansoni.SC_0170	chado	CDS	73262	73521	.	+	2	gene_id	Smp_126240.1
Schisto_mansoni.SC_0170	chado	CDS	75208	75310	.	+	0	gene_id	Smp_126240.1
Schisto_mansoni.SC_0170	chado	CDS	78125	78322	.	+	2	gene_id	Smp_126240.1
Schisto_mansoni.SC_0170	chado	CDS	79246	79571	.	+	2	gene_id	Smp_126240.1
Schisto_mansoni.SC_0170	chado	CDS	80261	80525	.	+	0	gene_id	Smp_126240.1
Schisto_mansoni.SC_0170	chado	CDS	82518	82679	.	+	2	gene_id	Smp_126240.1
Schisto_mansoni.SC_0170	chado	CDS	83993	84206	.	+	2	gene_id	Smp_126240.1
Schisto_mansoni.SC_0170	chado	CDS	87119	87315	.	+	1	gene_id	Smp_126240.1
Schisto_mansoni.SC_0170	chado	CDS	88351	88626	.	+	2	gene_id	Smp_126240.1
Schisto_mansoni.SC_0170	chado	CDS	89612	89902	.	+	2	gene_id	Smp_126240.1
Schisto_mansoni.SC_0170	chado	CDS	92539	92643	.	+	2	gene_id	Smp_126240.1
Schisto_mansoni.SC_0170	chado	CDS	95668	95859	.	+	2	gene_id	Smp_126240.1
Schisto_mansoni.SC_0170	chado	CDS	97395	97499	.	+	2	gene_id	Smp_126240.1
Schisto_mansoni.SC_0170	chado	CDS	99028	99222	.	+	2	gene_id	Smp_126240.1
Schisto_mansoni.SC_0170	chado	CDS	102136	102509	.	+	2	gene_id	Smp_126240.1
Schisto_mansoni.SC_0170	chado	CDS	102640	102931	.	+	0	gene_id	Smp_126240.1
Schisto_mansoni.SC_0170	chado	CDS	103770	103914	.	+	2	gene_id	Smp_126240.1
Schisto_mansoni.SC_0170	chado	CDS	105093	105250	.	+	1	gene_id	Smp_126240.1
Schisto_mansoni.SC_0170	chado	CDS	106418	106559	.	+	2	gene_id	Smp_126240.1
Schisto_mansoni.SC_0170	chado	CDS	107470	107621	.	+	1	gene_id	Smp_126240.1
Schisto_mansoni.SC_0170	chado	CDS	110654	110769	.	+	2	gene_id	Smp_126240.1
Schisto_mansoni.SC_0170	chado	CDS	112752	112916	.	+	0	gene_id	Smp_126240.1
Schisto_mansoni.SC_0170	chado	CDS	113871	114078	.	+	0	gene_id	Smp_126240.1
Schisto_mansoni.SC_0170	chado	CDS	114921	115109	.	+	2	gene_id	Smp_126240.1
Schisto_mansoni.SC_0170	chado	CDS	116792	116905	.	+	2	gene_id	Smp_126240.1
Schisto_mansoni.SC_0170	chado	CDS	118542	118850	.	+	2	gene_id	Smp_126240.1
Schisto_mansoni.SC_0170	chado	CDS	120150	120254	.	+	2	gene_id	Smp_126240.1
Schisto_mansoni.SC_0170	chado	CDS	121568	121762	.	+	2	gene_id	Smp_126240.1
Schisto_mansoni.SC_0170	chado	CDS	122556	122660	.	+	2	gene_id	Smp_126240.1
Schisto_mansoni.SC_0170	chado	CDS	122793	122987	.	+	2	gene_id	Smp_126240.1
Schisto_mansoni.SC_0170	chado	CDS	123078	123451	.	+	2	gene_id	Smp_126240.1
Schisto_mansoni.SC_0170	chado	CDS	124455	124746	.	+	0	gene_id	Smp_126240.1
Schisto_mansoni.SC_0170	chado	CDS	125904	126048	.	+	2	gene_id	Smp_126240.1
Schisto_mansoni.SC_0170	chado	CDS	127069	127226	.	+	1	gene_id	Smp_126240.1
Schisto_mansoni.SC_0170	chado	CDS	128123	128264	.	+	2	gene_id	Smp_126240.1
Schisto_mansoni.SC_0170	chado	CDS	130419	130570	.	+	1	gene_id	Smp_126240.1
Schisto_mansoni.SC_0170	chado	CDS	131234	131349	.	+	2	gene_id	Smp_126240.1
Schisto_mansoni.SC_0170	chado	CDS	133049	133300	.	+	0	gene_id	Smp_126240.1
Schisto_mansoni.SC_0170	chado	CDS	135161	135380	.	+	0	gene_id	Smp_126240.1
Schisto_mansoni.SC_0170	chado	CDS	138200	138508	.	+	2	gene_id	Smp_126240.1
Schisto_mansoni.SC_0170	chado	CDS	139944	140048	.	+	2	gene_id	Smp_126240.1
Schisto_mansoni.SC_0170	chado	CDS	142059	142253	.	+	2	gene_id	Smp_126240.1
Schisto_mansoni.SC_0170	chado	CDS	142309	142413	.	+	2	gene_id	Smp_126240.1
Schisto_mansoni.SC_0170	chado	CDS	142582	142776	.	+	2	gene_id	Smp_126240.1
Schisto_mansoni.SC_0170	chado	CDS	146348	146721	.	+	2	gene_id	Smp_126240.1
Schisto_mansoni.SC_0170	chado	CDS	146913	147012	.	+	0	gene_id	Smp_126240.1
Schisto_mansoni.SC_0170	chado	CDS	147067	147204	.	+	2	gene_id	Smp_126240.1
Schisto_mansoni.SC_0170	chado	CDS	148530	148674	.	+	2	gene_id	Smp_126240.1
Schisto_mansoni.SC_0170	chado	CDS	148787	148944	.	+	1	gene_id	Smp_126240.1
Schisto_mansoni.SC_0170	chado	CDS	151237	151378	.	+	2	gene_id	Smp_126240.1
Schisto_mansoni.SC_0170	chado	CDS	152603	152754	.	+	1	gene_id	Smp_126240.1
Schisto_mansoni.SC_0170	chado	CDS	154862	154977	.	+	2	gene_id	Smp_126240.1
Schisto_mansoni.SC_0170	chado	CDS	155862	156113	.	+	0	gene_id	Smp_126240.1
Schisto_mansoni.SC_0170	chado	CDS	157153	157372	.	+	0	gene_id	Smp_126240.1
Schisto_mansoni.SC_0170	chado	CDS	157805	157993	.	+	2	gene_id	Smp_126240.1
Schisto_mansoni.SC_0170	chado	CDS	159139	159252	.	+	2	gene_id	Smp_126240.1
Schisto_mansoni.SC_0170	chado	CDS	160495	160803	.	+	2	gene_id	Smp_126240.1
Schisto_mansoni.SC_0170	chado	CDS	162546	162836	.	+	2	gene_id	Smp_126240.1
Schisto_mansoni.SC_0170	chado	CDS	162943	163131	.	+	2	gene_id	Smp_126240.1
Schisto_mansoni.SC_0170	chado	CDS	164139	164228	.	+	2	gene_id	Smp_126240.1
Schisto_mansoni.SC_0170	chado	CDS	165215	165517	.	+	2	gene_id	Smp_126240.1
Schisto_mansoni.SC_0170	chado	CDS	166142	166444	.	+	2	gene_id	Smp_126240.1
Schisto_mansoni.SC_0170	chado	CDS	168642	168926	.	+	2	gene_id	Smp_126240.1
Schisto_mansoni.SC_0170	chado	CDS	171033	171480	.	+	2	gene_id	Smp_126240.1
Schisto_mansoni.SC_0170	chado	CDS	172290	172501	.	+	1	gene_id	Smp_126240.1
Schisto_mansoni.SC_0170	chado	CDS	173117	173213	.	+	2	gene_id	Smp_126240.1
Schisto_mansoni.SC_0170	chado	CDS	174436	174639	.	+	1	gene_id	Smp_126240.1
Schisto_mansoni.SC_0170	chado	CDS	175808	175949	.	+	1	gene_id	Smp_126240.1
Schisto_mansoni.SC_0170	chado	CDS	177377	177576	.	+	0	gene_id	Smp_126240.1
Schisto_mansoni.SC_0170	chado	CDS	178097	178249	.	+	1	gene_id	Smp_126240.1
Schisto_mansoni.SC_0170	chado	CDS	179440	179566	.	+	1	gene_id	Smp_126240.1
Schisto_mansoni.SC_0170	chado	CDS	181355	181457	.	+	0	gene_id	Smp_126240.1
Schisto_mansoni.SC_0170	chado	CDS	182616	182733	.	+	2	gene_id	Smp_126240.1
Schisto_mansoni.SC_0170	chado	CDS	184016	184209	.	+	1	gene_id	Smp_126240.1
Schisto_mansoni.SC_0170	chado	CDS	184326	184507	.	+	2	gene_id	Smp_126240.1
Schisto_mansoni.SC_0170	chado	CDS	189548	189716	.	+	0	gene_id	Smp_126240.1
Schisto_mansoni.SC_0170	chado	CDS	191115	191512	.	+	2	gene_id	Smp_126240.1
Schisto_mansoni.SC_0170	chado	CDS	192529	192679	.	+	0	gene_id	Smp_126240.1
Schisto_mansoni.SC_0170	chado	CDS	193376	193777	.	+	2	gene_id	Smp_126240.1
Schisto_mansoni.SC_0170	chado	CDS	196267	196383	.	+	2	gene_id	Smp_126240.1
Schisto_mansoni.SC_0170	chado	CDS	197832	198058	.	+	2	gene_id	Smp_126240.1
Schisto_mansoni.SC_0170	chado	CDS	203572	203652	.	-	0	gene_id	Smp_126230.1
Schisto_mansoni.SC_0170	chado	CDS	206122	206372	.	-	2	gene_id	Smp_126230.1
Schisto_mansoni.SC_0170	chado	CDS	206943	207057	.	-	0	gene_id	Smp_126230.1
Schisto_mansoni.SC_0170	chado	CDS	213987	214646	.	-	0	gene_id	Smp_126220.1
Schisto_mansoni.SC_0170	chado	CDS	218009	218112	.	-	2	gene_id	Smp_126220.1
Schisto_mansoni.SC_0170	chado	CDS	219360	219366	.	-	0	gene_id	Smp_126220.1
Schisto_mansoni.SC_0170	chado	CDS	223426	224547	.	-	0	gene_id	Smp_007570.1
Schisto_mansoni.SC_0170	chado	CDS	235795	235988	.	-	2	gene_id	Smp_126210.1
Schisto_mansoni.SC_0170	chado	CDS	236289	236823	.	-	0	gene_id	Smp_126210.1
Schisto_mansoni.SC_0170	chado	CDS	247204	247348	.	-	1	gene_id	Smp_007550.1
Schisto_mansoni.SC_0170	chado	CDS	248433	248537	.	-	1	gene_id	Smp_007550.1
Schisto_mansoni.SC_0170	chado	CDS	250124	250369	.	-	1	gene_id	Smp_007550.1
Schisto_mansoni.SC_0170	chado	CDS	252788	252959	.	-	2	gene_id	Smp_007550.1
Schisto_mansoni.SC_0170	chado	CDS	253649	253790	.	-	0	gene_id	Smp_007550.1
Schisto_mansoni.SC_0170	chado	CDS	256159	256365	.	-	0	gene_id	Smp_007550.1
Schisto_mansoni.SC_0170	chado	CDS	258317	258530	.	-	1	gene_id	Smp_007550.1
Schisto_mansoni.SC_0170	chado	CDS	258989	259143	.	-	0	gene_id	Smp_007550.1
Schisto_mansoni.SC_0170	chado	CDS	260569	260749	.	-	1	gene_id	Smp_007550.1
Schisto_mansoni.SC_0170	chado	CDS	261397	261530	.	-	0	gene_id	Smp_007550.1
Schisto_mansoni.SC_0170	chado	CDS	262505	262666	.	-	0	gene_id	Smp_007550.1
Schisto_mansoni.SC_0170	chado	CDS	270903	271052	.	+	0	gene_id	Smp_007540.1
Schisto_mansoni.SC_0170	chado	CDS	271087	271158	.	+	0	gene_id	Smp_007540.1
Schisto_mansoni.SC_0170	chado	CDS	272253	272804	.	+	0	gene_id	Smp_007540.1
Schisto_mansoni.SC_0170	chado	CDS	273992	274012	.	+	0	gene_id	Smp_126200.1
Schisto_mansoni.SC_0170	chado	CDS	275162	275266	.	+	0	gene_id	Smp_126200.1
Schisto_mansoni.SC_0170	chado	CDS	276744	277205	.	+	0	gene_id	Smp_126200.1
Schisto_mansoni.SC_0170	chado	CDS	277800	278378	.	+	0	gene_id	Smp_126200.1
Schisto_mansoni.SC_0170	chado	CDS	279938	280948	.	+	0	gene_id	Smp_126200.1
Schisto_mansoni.SC_0170	chado	CDS	293883	294110	.	-	0	gene_id	Smp_126190.1
Schisto_mansoni.SC_0170	chado	CDS	295675	295847	.	-	2	gene_id	Smp_126190.1
Schisto_mansoni.SC_0170	chado	CDS	297280	297295	.	-	0	gene_id	Smp_126190.1
Schisto_mansoni.SC_0170	chado	CDS	313343	313689	.	-	2	gene_id	Smp_157900.1
Schisto_mansoni.SC_0170	chado	CDS	313828	314329	.	-	0	gene_id	Smp_157900.1
Schisto_mansoni.SC_0170	chado	CDS	322135	322226	.	+	0	gene_id	Smp_094140.1
Schisto_mansoni.SC_0170	chado	CDS	322261	322404	.	+	1	gene_id	Smp_094140.1
Schisto_mansoni.SC_0170	chado	CDS	322439	322555	.	+	1	gene_id	Smp_094140.1
Schisto_mansoni.SC_0170	chado	CDS	322587	322749	.	+	1	gene_id	Smp_094140.1
Schisto_mansoni.SC_0170	chado	CDS	322779	322918	.	+	0	gene_id	Smp_094140.1
Schisto_mansoni.SC_0170	chado	CDS	324194	324306	.	+	1	gene_id	Smp_094140.1
Schisto_mansoni.SC_0170	chado	CDS	324495	324640	.	+	2	gene_id	Smp_094140.1
Schisto_mansoni.SC_0170	chado	CDS	326692	326904	.	+	0	gene_id	Smp_094140.1
Schisto_mansoni.SC_0170	chado	CDS	327404	327631	.	+	0	gene_id	Smp_094140.1
Schisto_mansoni.SC_0170	chado	CDS	328323	328586	.	+	0	gene_id	Smp_094140.1
Schisto_mansoni.SC_0170	chado	CDS	329173	329307	.	+	0	gene_id	Smp_094140.1
Schisto_mansoni.SC_0170	chado	CDS	329982	330143	.	+	0	gene_id	Smp_094140.1
Schisto_mansoni.SC_0170	chado	CDS	331138	331275	.	+	0	gene_id	Smp_094140.1
Schisto_mansoni.SC_0170	chado	CDS	331361	331801	.	+	0	gene_id	Smp_094140.1
Schisto_mansoni.SC_0170	chado	CDS	336338	336501	.	-	2	gene_id	Smp_094150.1
Schisto_mansoni.SC_0170	chado	CDS	336548	336661	.	-	2	gene_id	Smp_094150.1
Schisto_mansoni.SC_0170	chado	CDS	336698	336788	.	-	0	gene_id	Smp_094150.1
Schisto_mansoni.SC_0170	chado	CDS	337546	337662	.	-	0	gene_id	Smp_113780.1
Schisto_mansoni.SC_0170	chado	CDS	338021	338240	.	-	1	gene_id	Smp_113780.1
Schisto_mansoni.SC_0170	chado	CDS	338800	338924	.	-	0	gene_id	Smp_113780.1
Schisto_mansoni.SC_0170	chado	CDS	350008	350259	.	+	0	gene_id	Smp_173720.1
Schisto_mansoni.SC_0170	chado	CDS	350541	350957	.	+	0	gene_id	Smp_173720.1
Schisto_mansoni.SC_0170	chado	CDS	352989	352990	.	+	0	gene_id	Smp_173720.1
Schisto_mansoni.SC_0170	chado	CDS	352996	353171	.	+	1	gene_id	Smp_173720.1
Schisto_mansoni.SC_0170	chado	CDS	354817	355180	.	+	2	gene_id	Smp_173720.1
Schisto_mansoni.SC_0170	chado	CDS	357128	357210	.	+	1	gene_id	Smp_173720.1
Schisto_mansoni.SC_0170	chado	CDS	357651	357736	.	+	2	gene_id	Smp_173720.1
Schisto_mansoni.SC_0170	chado	CDS	358367	358648	.	+	0	gene_id	Smp_173720.1
Schisto_mansoni.SC_0170	chado	CDS	401104	401167	.	+	0	gene_id	Smp_204880.1
Schisto_mansoni.SC_0170	chado	CDS	407458	407630	.	+	2	gene_id	Smp_204880.1
Schisto_mansoni.SC_0170	chado	CDS	423778	423956	.	+	0	gene_id	Smp_132450.2
Schisto_mansoni.SC_0170	chado	CDS	423994	424112	.	+	1	gene_id	Smp_132450.2
Schisto_mansoni.SC_0170	chado	CDS	424145	424277	.	+	2	gene_id	Smp_132450.2
Schisto_mansoni.SC_0170	chado	CDS	424306	424429	.	+	1	gene_id	Smp_132450.2
Schisto_mansoni.SC_0170	chado	CDS	424466	424615	.	+	0	gene_id	Smp_132450.2
Schisto_mansoni.SC_0170	chado	CDS	428463	428651	.	+	0	gene_id	Smp_132450.2
Schisto_mansoni.SC_0170	chado	CDS	429576	429658	.	+	0	gene_id	Smp_132450.2
Schisto_mansoni.SC_0170	chado	CDS	430432	430604	.	+	1	gene_id	Smp_132450.2
Schisto_mansoni.SC_0170	chado	CDS	432256	432623	.	+	2	gene_id	Smp_132450.2
Schisto_mansoni.SC_0170	chado	CDS	436076	436424	.	+	0	gene_id	Smp_132450.2
Schisto_mansoni.SC_0170	chado	CDS	438409	438703	.	+	2	gene_id	Smp_132450.2
Schisto_mansoni.SC_0170	chado	CDS	439526	439604	.	+	1	gene_id	Smp_132450.2
Schisto_mansoni.SC_0170	chado	CDS	440511	440632	.	+	0	gene_id	Smp_132450.2
Schisto_mansoni.SC_0170	chado	CDS	442032	442203	.	+	1	gene_id	Smp_132450.2
Schisto_mansoni.SC_0170	chado	CDS	443480	443680	.	+	0	gene_id	Smp_132450.2
Schisto_mansoni.SC_0170	chado	CDS	444830	445009	.	+	0	gene_id	Smp_132450.2
Schisto_mansoni.SC_0170	chado	CDS	446575	446722	.	+	0	gene_id	Smp_132450.2
Schisto_mansoni.SC_0170	chado	CDS	447663	447753	.	+	2	gene_id	Smp_132450.2
Schisto_mansoni.SC_0170	chado	CDS	448898	449022	.	+	1	gene_id	Smp_132450.2
Schisto_mansoni.SC_0170	chado	CDS	453058	453222	.	+	2	gene_id	Smp_132450.2
Schisto_mansoni.SC_0170	chado	CDS	454641	454731	.	+	2	gene_id	Smp_132450.2
Schisto_mansoni.SC_0170	chado	CDS	456065	456191	.	+	1	gene_id	Smp_132450.2
Schisto_mansoni.SC_0170	chado	CDS	506492	507495	.	-	2	gene_id	Smp_018790.1
Schisto_mansoni.SC_0170	chado	CDS	515319	515745	.	-	0	gene_id	Smp_018790.1
Schisto_mansoni.SC_0170	chado	CDS	516872	517062	.	-	2	gene_id	Smp_018790.1
Schisto_mansoni.SC_0170	chado	CDS	521285	521380	.	-	2	gene_id	Smp_018790.1
Schisto_mansoni.SC_0170	chado	CDS	522897	523255	.	-	1	gene_id	Smp_018790.1
Schisto_mansoni.SC_0170	chado	CDS	527914	527918	.	-	0	gene_id	Smp_018790.1
Schisto_mansoni.SC_0170	chado	CDS	535894	536002	.	+	0	gene_id	Smp_132440.2
Schisto_mansoni.SC_0170	chado	CDS	536050	536330	.	+	2	gene_id	Smp_132440.2
Schisto_mansoni.SC_0170	chado	CDS	538423	538915	.	+	0	gene_id	Smp_132440.2
Schisto_mansoni.SC_0170	chado	CDS	540440	541486	.	+	2	gene_id	Smp_132440.2
Schisto_mansoni.SC_0170	chado	CDS	542366	542403	.	+	2	gene_id	Smp_132440.2
Schisto_mansoni.SC_0170	chado	CDS	555016	555113	.	+	0	gene_id	Smp_018760.1
Schisto_mansoni.SC_0170	chado	CDS	555151	556533	.	+	1	gene_id	Smp_018760.1
Schisto_mansoni.SC_0170	chado	CDS	557464	557692	.	+	1	gene_id	Smp_018760.1
Schisto_mansoni.SC_0170	chado	CDS	560864	561070	.	+	0	gene_id	Smp_018760.1
Schisto_mansoni.SC_0170	chado	CDS	562307	562518	.	+	0	gene_id	Smp_018760.1
Schisto_mansoni.SC_0170	chado	CDS	564682	564931	.	+	1	gene_id	Smp_018760.1
Schisto_mansoni.SC_0170	chado	CDS	566423	567019	.	+	0	gene_id	Smp_018760.1
Schisto_mansoni.SC_0170	chado	CDS	585703	585745	.	+	0	gene_id	Smp_132430.1
Schisto_mansoni.SC_0170	chado	CDS	585779	585966	.	+	2	gene_id	Smp_132430.1
Schisto_mansoni.SC_0170	chado	CDS	586000	586404	.	+	0	gene_id	Smp_132430.1
Schisto_mansoni.SC_0172	chado	CDS	4268	4486	.	+	0	gene_id	Smp_199000.1
Schisto_mansoni.SC_0172	chado	CDS	5915	6217	.	+	0	gene_id	Smp_199000.1
Schisto_mansoni.SC_0172	chado	CDS	11380	12246	.	+	0	gene_id	Smp_185930.1
Schisto_mansoni.SC_0172	chado	CDS	15744	16109	.	+	0	gene_id	Smp_162070.1
Schisto_mansoni.SC_0172	chado	CDS	19661	19688	.	+	0	gene_id	Smp_073830.1
Schisto_mansoni.SC_0172	chado	CDS	19735	19832	.	+	2	gene_id	Smp_073830.1
Schisto_mansoni.SC_0172	chado	CDS	19877	19950	.	+	0	gene_id	Smp_073830.1
Schisto_mansoni.SC_0172	chado	CDS	19992	20103	.	+	1	gene_id	Smp_073830.1
Schisto_mansoni.SC_0172	chado	CDS	20140	20256	.	+	0	gene_id	Smp_073830.1
Schisto_mansoni.SC_0172	chado	CDS	20295	20393	.	+	0	gene_id	Smp_073830.1
Schisto_mansoni.SC_0172	chado	CDS	20432	20605	.	+	0	gene_id	Smp_073830.1
Schisto_mansoni.SC_0172	chado	CDS	20637	20756	.	+	0	gene_id	Smp_073830.1
Schisto_mansoni.SC_0172	chado	CDS	20800	20895	.	+	0	gene_id	Smp_073830.1
Schisto_mansoni.SC_0172	chado	CDS	22686	22853	.	+	0	gene_id	Smp_073830.1
Schisto_mansoni.SC_0172	chado	CDS	23256	23562	.	+	0	gene_id	Smp_073830.1
Schisto_mansoni.SC_0172	chado	CDS	24694	24767	.	+	2	gene_id	Smp_073830.1
Schisto_mansoni.SC_0172	chado	CDS	26493	26638	.	+	0	gene_id	Smp_073830.1
Schisto_mansoni.SC_0172	chado	CDS	34664	34850	.	+	1	gene_id	Smp_073830.1
Schisto_mansoni.SC_0172	chado	CDS	37796	37855	.	+	0	gene_id	Smp_073830.1
Schisto_mansoni.SC_0172	chado	CDS	49065	49133	.	+	0	gene_id	SmtRNA_02065_Pseudo_TTG.1.1.1
Schisto_mansoni.SC_0172	chado	CDS	59247	59353	.	-	2	gene_id	Smp_162080.1
Schisto_mansoni.SC_0172	chado	CDS	63792	64060	.	-	1	gene_id	Smp_162080.1
Schisto_mansoni.SC_0172	chado	CDS	69382	70057	.	-	2	gene_id	Smp_162080.1
Schisto_mansoni.SC_0172	chado	CDS	72936	73382	.	-	2	gene_id	Smp_162080.1
Schisto_mansoni.SC_0172	chado	CDS	73467	73665	.	-	0	gene_id	Smp_162080.1
Schisto_mansoni.SC_0172	chado	CDS	75276	76577	.	-	0	gene_id	Smp_162080.1
Schisto_mansoni.SC_0172	chado	CDS	76613	76683	.	-	2	gene_id	Smp_162080.1
Schisto_mansoni.SC_0172	chado	CDS	76714	77038	.	-	0	gene_id	Smp_162080.1
Schisto_mansoni.SC_0172	chado	CDS	115650	115909	.	+	0	gene_id	Smp_211270.1
Schisto_mansoni.SC_0172	chado	CDS	116031	116278	.	+	1	gene_id	Smp_211270.1
Schisto_mansoni.SC_0172	chado	CDS	123011	123235	.	+	2	gene_id	Smp_211270.1
Schisto_mansoni.SC_0172	chado	CDS	126474	126605	.	+	2	gene_id	Smp_211270.1
Schisto_mansoni.SC_0172	chado	CDS	127383	128299	.	+	2	gene_id	Smp_211270.1
Schisto_mansoni.SC_0172	chado	CDS	137465	137594	.	+	0	gene_id	Smp_211280.1
Schisto_mansoni.SC_0172	chado	CDS	137627	137721	.	+	2	gene_id	Smp_211280.1
Schisto_mansoni.SC_0172	chado	CDS	137758	137849	.	+	0	gene_id	Smp_211280.1
Schisto_mansoni.SC_0172	chado	CDS	137887	137985	.	+	1	gene_id	Smp_211280.1
Schisto_mansoni.SC_0172	chado	CDS	138017	138085	.	+	1	gene_id	Smp_211280.1
Schisto_mansoni.SC_0172	chado	CDS	138120	138212	.	+	1	gene_id	Smp_211280.1
Schisto_mansoni.SC_0172	chado	CDS	138244	138337	.	+	1	gene_id	Smp_211280.1
Schisto_mansoni.SC_0172	chado	CDS	139278	139375	.	+	0	gene_id	Smp_211280.1
Schisto_mansoni.SC_0172	chado	CDS	140698	140827	.	+	1	gene_id	Smp_211280.1
Schisto_mansoni.SC_0172	chado	CDS	141876	141968	.	+	0	gene_id	Smp_211280.1
Schisto_mansoni.SC_0172	chado	CDS	142422	142584	.	-	1	gene_id	Smp_211260.1
Schisto_mansoni.SC_0172	chado	CDS	145166	145539	.	-	0	gene_id	Smp_211260.1
Schisto_mansoni.SC_0172	chado	CDS	148239	148372	.	-	2	gene_id	Smp_211260.1
Schisto_mansoni.SC_0172	chado	CDS	150654	150840	.	-	0	gene_id	Smp_211260.1
Schisto_mansoni.SC_0172	chado	CDS	155200	155217	.	-	0	gene_id	Smp_211260.1
Schisto_mansoni.SC_0172	chado	CDS	160276	160422	.	-	0	gene_id	Smp_162100.1
Schisto_mansoni.SC_0172	chado	CDS	162847	163275	.	-	0	gene_id	Smp_162100.1
Schisto_mansoni.SC_0172	chado	CDS	164526	164954	.	-	0	gene_id	Smp_162100.1
Schisto_mansoni.SC_0172	chado	CDS	166322	166626	.	-	2	gene_id	Smp_162100.1
Schisto_mansoni.SC_0172	chado	CDS	170281	170880	.	-	2	gene_id	Smp_162100.1
Schisto_mansoni.SC_0172	chado	CDS	171962	172080	.	-	1	gene_id	Smp_162100.1
Schisto_mansoni.SC_0172	chado	CDS	173587	173728	.	-	2	gene_id	Smp_162100.1
Schisto_mansoni.SC_0172	chado	CDS	174650	174831	.	-	1	gene_id	Smp_162100.1
Schisto_mansoni.SC_0172	chado	CDS	177986	178050	.	-	0	gene_id	Smp_162100.1
Schisto_mansoni.SC_0172	chado	CDS	179744	180111	.	-	2	gene_id	Smp_162100.1
Schisto_mansoni.SC_0172	chado	CDS	180144	180246	.	-	0	gene_id	Smp_162100.1
Schisto_mansoni.SC_0172	chado	CDS	197428	197489	.	+	0	gene_id	Smp_073880.1
Schisto_mansoni.SC_0172	chado	CDS	197528	198031	.	+	1	gene_id	Smp_073880.1
Schisto_mansoni.SC_0172	chado	CDS	198064	198173	.	+	1	gene_id	Smp_073880.1
Schisto_mansoni.SC_0172	chado	CDS	198208	198311	.	+	2	gene_id	Smp_073880.1
Schisto_mansoni.SC_0172	chado	CDS	211892	212400	.	-	2	gene_id	Smp_073890.1
Schisto_mansoni.SC_0172	chado	CDS	216109	216835	.	-	0	gene_id	Smp_073890.1
Schisto_mansoni.SC_0172	chado	CDS	217223	217366	.	-	0	gene_id	Smp_073890.1
Schisto_mansoni.SC_0172	chado	CDS	319891	319995	.	-	0	gene_id	Smp_162110.1
Schisto_mansoni.SC_0172	chado	CDS	322598	322617	.	-	2	gene_id	Smp_162110.1
Schisto_mansoni.SC_0172	chado	CDS	324037	324169	.	-	0	gene_id	Smp_162110.1
Schisto_mansoni.SC_0172	chado	CDS	325357	325426	.	-	1	gene_id	Smp_162110.1
Schisto_mansoni.SC_0172	chado	CDS	329455	329530	.	-	2	gene_id	Smp_162110.1
Schisto_mansoni.SC_0172	chado	CDS	329633	329741	.	-	0	gene_id	Smp_162110.1
Schisto_mansoni.SC_0172	chado	CDS	331576	331646	.	-	2	gene_id	Smp_162110.1
Schisto_mansoni.SC_0172	chado	CDS	333542	333611	.	+	0	gene_id	SmtRNA_00681_Pseudo_TTG.1.1.1
Schisto_mansoni.SC_0172	chado	CDS	335075	335188	.	-	2	gene_id	Smp_162110.1
Schisto_mansoni.SC_0172	chado	CDS	340835	340932	.	-	1	gene_id	Smp_162110.1
Schisto_mansoni.SC_0172	chado	CDS	341345	341442	.	-	0	gene_id	Smp_162110.1
Schisto_mansoni.SC_0172	chado	CDS	344166	344210	.	-	0	gene_id	Smp_162110.1
Schisto_mansoni.SC_0172	chado	CDS	344256	344298	.	-	1	gene_id	Smp_162110.1
Schisto_mansoni.SC_0172	chado	CDS	345277	345376	.	-	2	gene_id	Smp_162110.1
Schisto_mansoni.SC_0172	chado	CDS	347131	347179	.	-	0	gene_id	Smp_162110.1
Schisto_mansoni.SC_0172	chado	CDS	348937	349107	.	-	0	gene_id	Smp_162110.1
Schisto_mansoni.SC_0172	chado	CDS	351755	351867	.	-	2	gene_id	Smp_162110.1
Schisto_mansoni.SC_0172	chado	CDS	354973	355048	.	-	0	gene_id	Smp_162110.1
Schisto_mansoni.SC_0172	chado	CDS	363351	363963	.	-	1	gene_id	Smp_073920.1
Schisto_mansoni.SC_0172	chado	CDS	369799	369920	.	-	0	gene_id	Smp_073920.1
Schisto_mansoni.SC_0172	chado	CDS	376266	376733	.	-	0	gene_id	Smp_212580.2
Schisto_mansoni.SC_0172	chado	CDS	377536	377621	.	-	2	gene_id	Smp_212580.2
Schisto_mansoni.SC_0172	chado	CDS	378605	378653	.	-	0	gene_id	Smp_212580.2
Schisto_mansoni.SC_0172	chado	CDS	379030	379089	.	-	0	gene_id	Smp_212580.2
Schisto_mansoni.SC_0172	chado	CDS	383294	383519	.	-	1	gene_id	Smp_073930.1
Schisto_mansoni.SC_0172	chado	CDS	386296	386462	.	-	0	gene_id	Smp_073930.1
Schisto_mansoni.SC_0172	chado	CDS	387693	387963	.	-	1	gene_id	Smp_073930.1
Schisto_mansoni.SC_0172	chado	CDS	388642	388892	.	-	0	gene_id	Smp_073930.1
Schisto_mansoni.SC_0172	chado	CDS	389712	389856	.	-	1	gene_id	Smp_073930.1
Schisto_mansoni.SC_0172	chado	CDS	390942	391213	.	-	0	gene_id	Smp_073930.1
Schisto_mansoni.SC_0172	chado	CDS	391961	392389	.	-	0	gene_id	Smp_073930.1
Schisto_mansoni.SC_0172	chado	CDS	407015	407185	.	+	0	gene_id	Smp_073940.1
Schisto_mansoni.SC_0172	chado	CDS	407218	407308	.	+	0	gene_id	Smp_073940.1
Schisto_mansoni.SC_0172	chado	CDS	407341	407488	.	+	2	gene_id	Smp_073940.1
Schisto_mansoni.SC_0172	chado	CDS	407524	407704	.	+	1	gene_id	Smp_073940.1
Schisto_mansoni.SC_0172	chado	CDS	407741	407818	.	+	0	gene_id	Smp_073940.1
Schisto_mansoni.SC_0172	chado	CDS	407851	408063	.	+	0	gene_id	Smp_073940.1
Schisto_mansoni.SC_0172	chado	CDS	414405	414760	.	+	0	gene_id	Smp_073940.1
Schisto_mansoni.SC_0172	chado	CDS	417890	418097	.	+	1	gene_id	Smp_073940.1
Schisto_mansoni.SC_0172	chado	CDS	422212	422370	.	+	0	gene_id	Smp_073940.1
Schisto_mansoni.SC_0172	chado	CDS	426164	426356	.	+	0	gene_id	Smp_073940.1
Schisto_mansoni.SC_0172	chado	CDS	427683	427783	.	+	2	gene_id	Smp_073940.1
Schisto_mansoni.SC_0172	chado	CDS	429051	429220	.	-	2	gene_id	Smp_073950.1
Schisto_mansoni.SC_0172	chado	CDS	429260	429399	.	-	1	gene_id	Smp_073950.1
Schisto_mansoni.SC_0172	chado	CDS	429433	429520	.	-	2	gene_id	Smp_073950.1
Schisto_mansoni.SC_0172	chado	CDS	443574	443842	.	-	1	gene_id	Smp_073950.1
Schisto_mansoni.SC_0172	chado	CDS	446092	446189	.	-	0	gene_id	Smp_073950.1
Schisto_mansoni.SC_0172	chado	CDS	449053	449259	.	-	0	gene_id	Smp_073950.1
Schisto_mansoni.SC_0172	chado	CDS	451180	451261	.	-	1	gene_id	Smp_073950.1
Schisto_mansoni.SC_0172	chado	CDS	452564	452583	.	-	0	gene_id	Smp_073950.1
Schisto_mansoni.SC_0172	chado	CDS	478256	478423	.	+	0	gene_id	Smp_211130.1
Schisto_mansoni.SC_0172	chado	CDS	478465	478722	.	+	0	gene_id	Smp_211130.1
Schisto_mansoni.SC_0172	chado	CDS	481667	481870	.	+	0	gene_id	Smp_211130.1
Schisto_mansoni.SC_0172	chado	CDS	482932	483154	.	+	0	gene_id	Smp_211130.1
Schisto_mansoni.SC_0172	chado	CDS	484754	485025	.	+	2	gene_id	Smp_211130.1
Schisto_mansoni.SC_0172	chado	CDS	489031	489228	.	+	0	gene_id	Smp_211130.1
Schisto_mansoni.SC_0172	chado	CDS	490613	490850	.	+	0	gene_id	Smp_211130.1
Schisto_mansoni.SC_0172	chado	CDS	492583	492764	.	+	2	gene_id	Smp_211130.1
Schisto_mansoni.SC_0172	chado	CDS	493265	493594	.	+	0	gene_id	Smp_211130.1
Schisto_mansoni.SC_0172	chado	CDS	494545	494682	.	+	0	gene_id	Smp_211130.1
Schisto_mansoni.SC_0172	chado	CDS	497449	497610	.	+	0	gene_id	Smp_211130.1
Schisto_mansoni.SC_0172	chado	CDS	504597	504914	.	+	0	gene_id	Smp_211140.1
Schisto_mansoni.SC_0172	chado	CDS	505714	505791	.	+	0	gene_id	Smp_211140.1
Schisto_mansoni.SC_0172	chado	CDS	508645	508714	.	+	0	gene_id	Smp_211140.1
Schisto_mansoni.SC_0172	chado	CDS	513348	513619	.	+	2	gene_id	Smp_211140.1
Schisto_mansoni.SC_0172	chado	CDS	555340	555681	.	-	0	gene_id	Smp_073990.1
Schisto_mansoni.SC_0172	chado	CDS	562551	562658	.	-	0	gene_id	Smp_074000.1
Schisto_mansoni.SC_0172	chado	CDS	569099	569433	.	-	2	gene_id	Smp_074000.1
Schisto_mansoni.SC_0172	chado	CDS	570347	570460	.	-	2	gene_id	Smp_074000.1
Schisto_mansoni.SC_0172	chado	CDS	570852	570907	.	-	1	gene_id	Smp_074000.1
Schisto_mansoni.SC_0172	chado	CDS	570944	571137	.	-	0	gene_id	Smp_074000.1
Schisto_mansoni.SC_0172	chado	CDS	572970	573080	.	-	0	gene_id	Smp_074000.1
Schisto_mansoni.SC_0173	chado	CDS	13539	13914	.	-	1	gene_id	Smp_057620.1
Schisto_mansoni.SC_0173	chado	CDS	17871	19021	.	-	0	gene_id	Smp_057620.1
Schisto_mansoni.SC_0173	chado	CDS	29050	29208	.	+	0	gene_id	Smp_212420.1
Schisto_mansoni.SC_0173	chado	CDS	43687	43917	.	+	0	gene_id	Smp_212420.1
Schisto_mansoni.SC_0173	chado	CDS	51485	51524	.	+	0	gene_id	Smp_212420.1
Schisto_mansoni.SC_0173	chado	CDS	52853	52924	.	-	0	gene_id	SmtRNA_01266_Pseudo_TTG.1.1.1
Schisto_mansoni.SC_0173	chado	CDS	53760	54022	.	+	2	gene_id	Smp_212420.1
Schisto_mansoni.SC_0173	chado	CDS	63111	63152	.	+	0	gene_id	Smp_093160.1
Schisto_mansoni.SC_0173	chado	CDS	64388	64516	.	+	0	gene_id	Smp_093160.1
Schisto_mansoni.SC_0173	chado	CDS	69669	69900	.	+	0	gene_id	Smp_093160.1
Schisto_mansoni.SC_0173	chado	CDS	78190	78392	.	+	2	gene_id	Smp_093160.1
Schisto_mansoni.SC_0173	chado	CDS	80569	81027	.	+	0	gene_id	Smp_093160.1
Schisto_mansoni.SC_0173	chado	CDS	119165	119237	.	+	0	gene_id	Smp_057580.1
Schisto_mansoni.SC_0173	chado	CDS	121431	121528	.	+	2	gene_id	Smp_057580.1
Schisto_mansoni.SC_0173	chado	CDS	121602	121678	.	+	0	gene_id	Smp_057580.1
Schisto_mansoni.SC_0173	chado	CDS	122744	123065	.	+	1	gene_id	Smp_057580.1
Schisto_mansoni.SC_0173	chado	CDS	124445	125266	.	-	0	gene_id	Smp_057590.1
Schisto_mansoni.SC_0173	chado	CDS	127548	127553	.	+	0	gene_id	Smp_057600.1
Schisto_mansoni.SC_0173	chado	CDS	158156	158314	.	+	0	gene_id	Smp_179540.1
Schisto_mansoni.SC_0173	chado	CDS	163075	163224	.	+	0	gene_id	Smp_179540.1
Schisto_mansoni.SC_0173	chado	CDS	168898	169101	.	+	0	gene_id	Smp_191980.1
Schisto_mansoni.SC_0173	chado	CDS	173628	174005	.	+	0	gene_id	Smp_057600.1
Schisto_mansoni.SC_0173	chado	CDS	175849	176356	.	+	0	gene_id	Smp_057600.1
Schisto_mansoni.SC_0173	chado	CDS	177167	177291	.	+	2	gene_id	Smp_057600.1
Schisto_mansoni.SC_0173	chado	CDS	179784	179966	.	+	0	gene_id	Smp_057600.1
Schisto_mansoni.SC_0173	chado	CDS	216762	217151	.	+	0	gene_id	Smp_057630.1
Schisto_mansoni.SC_0173	chado	CDS	225288	225356	.	+	0	gene_id	Smp_153120.1
Schisto_mansoni.SC_0173	chado	CDS	232004	232160	.	+	0	gene_id	Smp_153120.1
Schisto_mansoni.SC_0173	chado	CDS	234269	234384	.	+	2	gene_id	Smp_153120.1
Schisto_mansoni.SC_0173	chado	CDS	236672	237259	.	+	0	gene_id	Smp_153120.1
Schisto_mansoni.SC_0173	chado	CDS	238953	239435	.	+	0	gene_id	Smp_153120.1
Schisto_mansoni.SC_0173	chado	CDS	240525	240815	.	+	0	gene_id	Smp_153120.1
Schisto_mansoni.SC_0173	chado	CDS	246173	246461	.	+	0	gene_id	Smp_153120.1
Schisto_mansoni.SC_0173	chado	CDS	247985	248994	.	+	2	gene_id	Smp_153120.1
Schisto_mansoni.SC_0173	chado	CDS	258411	260357	.	+	0	gene_id	Smp_153120.1
Schisto_mansoni.SC_0173	chado	CDS	269789	270364	.	+	0	gene_id	Smp_186950.1
Schisto_mansoni.SC_0173	chado	CDS	287807	288054	.	-	2	gene_id	Smp_057650.1
Schisto_mansoni.SC_0173	chado	CDS	290612	290882	.	-	0	gene_id	Smp_057650.1
Schisto_mansoni.SC_0173	chado	CDS	292612	292837	.	-	1	gene_id	Smp_057650.1
Schisto_mansoni.SC_0173	chado	CDS	292871	293139	.	-	0	gene_id	Smp_057650.1
Schisto_mansoni.SC_0173	chado	CDS	303795	303855	.	+	0	gene_id	Smp_153130.1
Schisto_mansoni.SC_0173	chado	CDS	306790	307148	.	+	2	gene_id	Smp_153130.1
Schisto_mansoni.SC_0173	chado	CDS	310486	310902	.	-	0	gene_id	Smp_153140.1
Schisto_mansoni.SC_0173	chado	CDS	311710	311838	.	-	0	gene_id	Smp_153140.1
Schisto_mansoni.SC_0173	chado	CDS	312669	312881	.	-	0	gene_id	Smp_153140.1
Schisto_mansoni.SC_0173	chado	CDS	314329	314485	.	-	1	gene_id	Smp_153140.1
Schisto_mansoni.SC_0173	chado	CDS	316021	316283	.	-	0	gene_id	Smp_153140.1
Schisto_mansoni.SC_0173	chado	CDS	319856	320215	.	-	0	gene_id	Smp_153140.1
Schisto_mansoni.SC_0173	chado	CDS	325823	325962	.	-	2	gene_id	Smp_153140.1
Schisto_mansoni.SC_0173	chado	CDS	327962	328262	.	-	0	gene_id	Smp_153140.1
Schisto_mansoni.SC_0173	chado	CDS	329849	329988	.	-	2	gene_id	Smp_153140.1
Schisto_mansoni.SC_0173	chado	CDS	335755	336304	.	-	0	gene_id	Smp_153140.1
Schisto_mansoni.SC_0173	chado	CDS	337001	337339	.	-	0	gene_id	Smp_153140.1
Schisto_mansoni.SC_0173	chado	CDS	338347	338541	.	-	0	gene_id	Smp_153140.1
Schisto_mansoni.SC_0173	chado	CDS	341191	341375	.	-	2	gene_id	Smp_153140.1
Schisto_mansoni.SC_0173	chado	CDS	342491	342701	.	-	0	gene_id	Smp_153140.1
Schisto_mansoni.SC_0173	chado	CDS	344264	344431	.	-	0	gene_id	Smp_153140.1
Schisto_mansoni.SC_0173	chado	CDS	345605	345792	.	-	2	gene_id	Smp_153140.1
Schisto_mansoni.SC_0173	chado	CDS	349090	349555	.	-	0	gene_id	Smp_153140.1
Schisto_mansoni.SC_0173	chado	CDS	352635	353142	.	-	1	gene_id	Smp_153140.1
Schisto_mansoni.SC_0173	chado	CDS	357466	357859	.	-	2	gene_id	Smp_153140.1
Schisto_mansoni.SC_0173	chado	CDS	359836	360283	.	-	0	gene_id	Smp_153140.1
Schisto_mansoni.SC_0173	chado	CDS	361475	361801	.	-	0	gene_id	Smp_153140.1
Schisto_mansoni.SC_0173	chado	CDS	364136	364555	.	-	0	gene_id	Smp_153140.1
Schisto_mansoni.SC_0173	chado	CDS	366275	366387	.	-	2	gene_id	Smp_153140.1
Schisto_mansoni.SC_0173	chado	CDS	368440	368983	.	-	0	gene_id	Smp_153140.1
Schisto_mansoni.SC_0173	chado	CDS	370959	371201	.	-	0	gene_id	Smp_153140.1
Schisto_mansoni.SC_0173	chado	CDS	375150	375221	.	+	0	gene_id	SmtRNA_00615_Pseudo_TTG.1.1.1
Schisto_mansoni.SC_0173	chado	CDS	378849	379043	.	-	0	gene_id	Smp_153140.1
Schisto_mansoni.SC_0173	chado	CDS	381650	382016	.	-	1	gene_id	Smp_153140.1
Schisto_mansoni.SC_0173	chado	CDS	383729	383901	.	-	0	gene_id	Smp_153140.1
Schisto_mansoni.SC_0173	chado	CDS	384842	385204	.	-	0	gene_id	Smp_153140.1
Schisto_mansoni.SC_0173	chado	CDS	388509	388904	.	-	0	gene_id	Smp_153140.1
Schisto_mansoni.SC_0173	chado	CDS	389553	389906	.	-	0	gene_id	Smp_153140.1
Schisto_mansoni.SC_0173	chado	CDS	390605	390845	.	-	1	gene_id	Smp_153140.1
Schisto_mansoni.SC_0173	chado	CDS	391635	391934	.	-	1	gene_id	Smp_153140.1
Schisto_mansoni.SC_0173	chado	CDS	393090	393613	.	-	0	gene_id	Smp_153140.1
Schisto_mansoni.SC_0173	chado	CDS	395571	395651	.	-	0	gene_id	Smp_153140.1
Schisto_mansoni.SC_0173	chado	CDS	399990	400255	.	-	2	gene_id	Smp_153140.1
Schisto_mansoni.SC_0173	chado	CDS	402253	402467	.	-	1	gene_id	Smp_153140.1
Schisto_mansoni.SC_0173	chado	CDS	404816	405023	.	-	2	gene_id	Smp_153140.1
Schisto_mansoni.SC_0173	chado	CDS	406404	406555	.	-	1	gene_id	Smp_153140.1
Schisto_mansoni.SC_0173	chado	CDS	408092	408387	.	-	0	gene_id	Smp_153140.1
Schisto_mansoni.SC_0173	chado	CDS	410481	410747	.	-	0	gene_id	Smp_153140.1
Schisto_mansoni.SC_0173	chado	CDS	413061	413156	.	-	0	gene_id	Smp_153140.1
Schisto_mansoni.SC_0173	chado	CDS	414183	414384	.	-	1	gene_id	Smp_153140.1
Schisto_mansoni.SC_0173	chado	CDS	416596	416715	.	-	1	gene_id	Smp_153140.1
Schisto_mansoni.SC_0173	chado	CDS	417770	417951	.	-	0	gene_id	Smp_153140.1
Schisto_mansoni.SC_0173	chado	CDS	419883	419966	.	-	0	gene_id	Smp_153140.1
Schisto_mansoni.SC_0173	chado	CDS	420653	420746	.	-	1	gene_id	Smp_153140.1
Schisto_mansoni.SC_0173	chado	CDS	422635	422832	.	-	0	gene_id	Smp_190700.1
Schisto_mansoni.SC_0173	chado	CDS	425230	425408	.	-	0	gene_id	Smp_153140.1
Schisto_mansoni.SC_0173	chado	CDS	427674	427739	.	-	0	gene_id	Smp_153140.1
Schisto_mansoni.SC_0173	chado	CDS	429130	429196	.	+	0	gene_id	SmtRNA_01031_Pseudo_TTG.1.1.1
Schisto_mansoni.SC_0173	chado	CDS	429602	429664	.	-	0	gene_id	Smp_153140.1
Schisto_mansoni.SC_0173	chado	CDS	434171	434269	.	-	0	gene_id	Smp_153140.1
Schisto_mansoni.SC_0173	chado	CDS	436420	436448	.	-	2	gene_id	Smp_153140.1
Schisto_mansoni.SC_0173	chado	CDS	438431	438479	.	-	0	gene_id	Smp_153140.1
Schisto_mansoni.SC_0173	chado	CDS	447435	447654	.	-	1	gene_id	Smp_153150.1
Schisto_mansoni.SC_0173	chado	CDS	451228	451447	.	-	2	gene_id	Smp_153150.1
Schisto_mansoni.SC_0173	chado	CDS	452430	452619	.	-	0	gene_id	Smp_153150.1
Schisto_mansoni.SC_0173	chado	CDS	453704	453927	.	-	2	gene_id	Smp_153150.1
Schisto_mansoni.SC_0173	chado	CDS	455924	455991	.	-	1	gene_id	Smp_153150.1
Schisto_mansoni.SC_0173	chado	CDS	456950	457143	.	-	0	gene_id	Smp_153150.1
Schisto_mansoni.SC_0173	chado	CDS	457648	457833	.	-	0	gene_id	Smp_153150.1
Schisto_mansoni.SC_0173	chado	CDS	460869	461126	.	-	0	gene_id	Smp_153150.1
Schisto_mansoni.SC_0173	chado	CDS	463646	463993	.	-	0	gene_id	Smp_153150.1
Schisto_mansoni.SC_0173	chado	CDS	492887	493046	.	+	0	gene_id	Smp_153160.1
Schisto_mansoni.SC_0173	chado	CDS	493083	493375	.	+	2	gene_id	Smp_153160.1
Schisto_mansoni.SC_0173	chado	CDS	495848	495966	.	+	0	gene_id	Smp_153160.1
Schisto_mansoni.SC_0173	chado	CDS	497851	497971	.	+	1	gene_id	Smp_153160.1
Schisto_mansoni.SC_0173	chado	CDS	501247	501424	.	-	1	gene_id	Smp_153170.1
Schisto_mansoni.SC_0173	chado	CDS	503468	503707	.	-	1	gene_id	Smp_153170.1
Schisto_mansoni.SC_0173	chado	CDS	504849	504924	.	-	2	gene_id	Smp_153170.1
Schisto_mansoni.SC_0173	chado	CDS	507171	507778	.	-	1	gene_id	Smp_153170.1
Schisto_mansoni.SC_0173	chado	CDS	509077	509323	.	-	2	gene_id	Smp_153170.1
Schisto_mansoni.SC_0173	chado	CDS	509903	510073	.	-	2	gene_id	Smp_153170.1
Schisto_mansoni.SC_0173	chado	CDS	512089	512217	.	-	2	gene_id	Smp_153170.1
Schisto_mansoni.SC_0173	chado	CDS	512472	512843	.	-	2	gene_id	Smp_153170.1
Schisto_mansoni.SC_0173	chado	CDS	513793	514073	.	-	1	gene_id	Smp_153170.1
Schisto_mansoni.SC_0173	chado	CDS	515623	515786	.	-	0	gene_id	Smp_153170.1
Schisto_mansoni.SC_0173	chado	CDS	518169	518292	.	-	1	gene_id	Smp_153170.1
Schisto_mansoni.SC_0173	chado	CDS	520338	520493	.	-	1	gene_id	Smp_153170.1
Schisto_mansoni.SC_0173	chado	CDS	522069	522135	.	+	0	gene_id	SmtRNA_01380_Gln_TTG.1.1.1
Schisto_mansoni.SC_0173	chado	CDS	522797	523173	.	-	0	gene_id	Smp_153170.1
Schisto_mansoni.SC_0173	chado	CDS	524606	524744	.	-	1	gene_id	Smp_153170.1
Schisto_mansoni.SC_0173	chado	CDS	527443	527646	.	-	1	gene_id	Smp_153170.1
Schisto_mansoni.SC_0173	chado	CDS	531315	531393	.	-	2	gene_id	Smp_153170.1
Schisto_mansoni.SC_0173	chado	CDS	532046	532375	.	-	2	gene_id	Smp_153170.1
Schisto_mansoni.SC_0173	chado	CDS	534144	534317	.	-	2	gene_id	Smp_153170.1
Schisto_mansoni.SC_0173	chado	CDS	536126	536275	.	-	2	gene_id	Smp_153170.1
Schisto_mansoni.SC_0173	chado	CDS	541283	541672	.	-	2	gene_id	Smp_153170.1
Schisto_mansoni.SC_0173	chado	CDS	543156	543327	.	-	0	gene_id	Smp_153170.1
Schisto_mansoni.SC_0173	chado	CDS	548020	548189	.	-	2	gene_id	Smp_153170.1
Schisto_mansoni.SC_0173	chado	CDS	549501	549871	.	-	1	gene_id	Smp_153170.1
Schisto_mansoni.SC_0173	chado	CDS	552010	553888	.	-	2	gene_id	Smp_153170.1
Schisto_mansoni.SC_0173	chado	CDS	556213	556293	.	-	2	gene_id	Smp_153170.1
Schisto_mansoni.SC_0173	chado	CDS	558364	558536	.	-	1	gene_id	Smp_153170.1
Schisto_mansoni.SC_0173	chado	CDS	561528	561647	.	-	1	gene_id	Smp_153170.1
Schisto_mansoni.SC_0173	chado	CDS	565197	565384	.	-	0	gene_id	Smp_153170.1
Schisto_mansoni.SC_0173	chado	CDS	568513	568790	.	-	2	gene_id	Smp_153170.1
Schisto_mansoni.SC_0173	chado	CDS	571911	572370	.	-	0	gene_id	Smp_153170.1
Schisto_mansoni.SC_0173	chado	CDS	572376	573593	.	-	0	gene_id	Smp_153170.1
Schisto_mansoni.SC_0372	chado	CDS	9221	9327	.	+	0	gene_id	Smp_081510.1
Schisto_mansoni.SC_0372	chado	CDS	9383	9501	.	+	1	gene_id	Smp_081510.1
Schisto_mansoni.SC_0372	chado	CDS	9546	9627	.	+	2	gene_id	Smp_081510.1
Schisto_mansoni.SC_0372	chado	CDS	9664	9886	.	+	1	gene_id	Smp_081510.1
Schisto_mansoni.SC_0372	chado	CDS	14847	14895	.	+	0	gene_id	Smp_081510.1
Schisto_mansoni.SC_0372	chado	CDS	17893	18056	.	+	2	gene_id	Smp_081510.1
Schisto_mansoni.SC_0372	chado	CDS	27857	28444	.	-	0	gene_id	Smp_199600.1
Schisto_mansoni.SC_0373	chado	CDS	7888	7950	.	-	0	gene_id	Smp_144460.1
Schisto_mansoni.SC_0373	chado	CDS	7954	8004	.	-	0	gene_id	Smp_144460.1
Schisto_mansoni.SC_0373	chado	CDS	9249	9497	.	+	0	gene_id	Smp_190940.1
Schisto_mansoni.SC_0373	chado	CDS	16553	16644	.	-	0	gene_id	Smp_172030.1
Schisto_mansoni.SC_0373	chado	CDS	18097	18097	.	-	2	gene_id	Smp_172030.1
Schisto_mansoni.SC_0373	chado	CDS	18300	18300	.	-	0	gene_id	Smp_172030.1
Schisto_mansoni.SC_0373	chado	CDS	19140	19140	.	-	2	gene_id	Smp_172030.1
Schisto_mansoni.SC_0373	chado	CDS	19442	19442	.	-	0	gene_id	Smp_172030.1
Schisto_mansoni.SC_0373	chado	CDS	21757	22120	.	-	1	gene_id	Smp_172030.1
Schisto_mansoni.SC_0373	chado	CDS	22156	22291	.	-	2	gene_id	Smp_172030.1
Schisto_mansoni.SC_0373	chado	CDS	22329	22530	.	-	0	gene_id	Smp_172030.1
Schisto_mansoni.SC_0373	chado	CDS	24529	24621	.	-	0	gene_id	Smp_172030.1
Schisto_mansoni.SC_0373	chado	CDS	27231	27275	.	-	0	gene_id	Smp_172030.1
Schisto_mansoni.SC_0279	chado	CDS	19608	19614	.	+	0	gene_id	Smp_205310.1
Schisto_mansoni.SC_0279	chado	CDS	20855	21003	.	+	2	gene_id	Smp_205310.1
Schisto_mansoni.SC_0279	chado	CDS	21955	22107	.	+	0	gene_id	Smp_205310.1
Schisto_mansoni.SC_0279	chado	CDS	66956	67204	.	+	0	gene_id	Smp_192580.1
Schisto_mansoni.SC_0279	chado	CDS	82315	82460	.	+	2	gene_id	Smp_179760.1
Schisto_mansoni.SC_0279	chado	CDS	82501	82570	.	+	0	gene_id	Smp_179760.1
Schisto_mansoni.SC_0279	chado	CDS	82609	82629	.	+	2	gene_id	Smp_179760.1
Schisto_mansoni.SC_0279	chado	CDS	86314	86406	.	+	0	gene_id	Smp_155150.1
Schisto_mansoni.SC_0279	chado	CDS	86442	86540	.	+	0	gene_id	Smp_155150.1
Schisto_mansoni.SC_0279	chado	CDS	87192	87440	.	+	0	gene_id	Smp_155150.1
Schisto_mansoni.SC_0279	chado	CDS	89322	89573	.	+	0	gene_id	Smp_155150.1
Schisto_mansoni.SC_0278	chado	CDS	3935	4081	.	+	0	gene_id	Smp_194300.1
Schisto_mansoni.SC_0278	chado	CDS	36820	37077	.	+	0	gene_id	Smp_194280.1
Schisto_mansoni.SC_0278	chado	CDS	43795	44151	.	+	0	gene_id	Smp_194290.1
Schisto_mansoni.SC_0278	chado	CDS	57838	57999	.	-	0	gene_id	Smp_121160.1
Schisto_mansoni.SC_0278	chado	CDS	59664	59744	.	-	0	gene_id	Smp_121160.1
Schisto_mansoni.SC_0278	chado	CDS	61496	61703	.	-	1	gene_id	Smp_121160.1
Schisto_mansoni.SC_0278	chado	CDS	63674	63715	.	-	1	gene_id	Smp_121160.1
Schisto_mansoni.SC_0278	chado	CDS	69976	70286	.	-	0	gene_id	Smp_121160.1
Schisto_mansoni.SC_0278	chado	CDS	84850	84928	.	-	1	gene_id	Smp_194260.1
Schisto_mansoni.SC_0278	chado	CDS	92373	92398	.	-	0	gene_id	Smp_194260.1
Schisto_mansoni.SC_0278	chado	CDS	93987	94430	.	-	0	gene_id	Smp_194270.1
Schisto_mansoni.SC_0278	chado	CDS	99061	99205	.	-	1	gene_id	Smp_194270.1
Schisto_mansoni.SC_0278	chado	CDS	107754	108052	.	-	0	gene_id	Smp_194270.1
Schisto_mansoni.SC_0278	chado	CDS	108091	108297	.	-	0	gene_id	Smp_194270.1
Schisto_mansoni.SC_0376	chado	CDS	1517	2476	.	-	0	gene_id	Smp_190300.1
Schisto_mansoni.SC_1569	chado	CDS	141	208	.	+	0	gene_id	SmtRNA_00015_Gln.1.1
Schisto_mansoni.SC_1569	chado	CDS	1249	2061	.	-	0	gene_id	Smp_178070.1
Schisto_mansoni.SC_1569	chado	CDS	3211	3372	.	+	0	gene_id	Smp_206180.1
Schisto_mansoni.SC_0486	chado	CDS	78	172	.	+	0	gene_id	Smp_199800.1
Schisto_mansoni.SC_0486	chado	CDS	2302	2348	.	+	1	gene_id	Smp_199800.1
Schisto_mansoni.SC_0486	chado	CDS	4746	4837	.	+	2	gene_id	Smp_199800.1
Schisto_mansoni.SC_0486	chado	CDS	5803	5876	.	+	0	gene_id	Smp_199800.1
Schisto_mansoni.SC_0486	chado	CDS	8234	8593	.	+	1	gene_id	Smp_199800.1
Schisto_mansoni.SC_0486	chado	CDS	11807	12175	.	+	1	gene_id	Smp_199800.1
Schisto_mansoni.SC_0486	chado	CDS	14154	14277	.	+	1	gene_id	Smp_199800.1
Schisto_mansoni.SC_0375	chado	CDS	20738	20952	.	+	0	gene_id	Smp_138680.1
Schisto_mansoni.SC_0375	chado	CDS	20993	21137	.	+	1	gene_id	Smp_138680.1
Schisto_mansoni.SC_0375	chado	CDS	21178	21252	.	+	0	gene_id	Smp_138680.1
Schisto_mansoni.SC_0375	chado	CDS	21292	21410	.	+	0	gene_id	Smp_138680.1
Schisto_mansoni.SC_0375	chado	CDS	21453	21771	.	+	1	gene_id	Smp_138680.1
Schisto_mansoni.SC_0375	chado	CDS	21809	21900	.	+	0	gene_id	Smp_138680.1
Schisto_mansoni.SC_0375	chado	CDS	22910	23127	.	+	1	gene_id	Smp_138680.1
Schisto_mansoni.SC_0375	chado	CDS	27239	27388	.	+	2	gene_id	Smp_138680.1
Schisto_mansoni.SC_0375	chado	CDS	29654	29733	.	+	2	gene_id	Smp_138680.1
Schisto_mansoni.SC_0488	chado	CDS	2282	2493	.	-	2	gene_id	Smp_205650.1
Schisto_mansoni.SC_0488	chado	CDS	2825	2918	.	-	0	gene_id	Smp_205650.1
Schisto_mansoni.SC_0378	chado	CDS	1852	1935	.	+	0	gene_id	Smp_199610.1
Schisto_mansoni.SC_0378	chado	CDS	2652	2905	.	+	0	gene_id	Smp_199610.1
Schisto_mansoni.SC_0378	chado	CDS	5237	5461	.	+	1	gene_id	Smp_199610.1
Schisto_mansoni.SC_0378	chado	CDS	7545	7707	.	+	1	gene_id	Smp_199610.1
Schisto_mansoni.SC_0378	chado	CDS	9795	10031	.	+	0	gene_id	Smp_199610.1
Schisto_mansoni.SC_0378	chado	CDS	13671	13852	.	+	0	gene_id	Smp_199610.1
Schisto_mansoni.SC_0378	chado	CDS	21124	21268	.	+	1	gene_id	Smp_199610.1
Schisto_mansoni.SC_0378	chado	CDS	28556	28744	.	+	0	gene_id	Smp_193560.1
Schisto_mansoni.SC_0378	chado	CDS	32150	32296	.	-	0	gene_id	Smp_199620.1
Schisto_mansoni.SC_0378	chado	CDS	35000	35104	.	-	0	gene_id	Smp_199620.1
Schisto_mansoni.SC_0379	chado	CDS	574	1005	.	+	0	gene_id	Smp_120390.1
Schisto_mansoni.SC_0277	chado	CDS	72887	73339	.	-	0	gene_id	Smp_185170.1
Schisto_mansoni.SC_0277	chado	CDS	91120	91192	.	+	0	gene_id	SmtRNA_00003_Thr.1.1
Schisto_mansoni.SC_0276	chado	CDS	5367	5975	.	-	0	gene_id	Smp_184370.1
Schisto_mansoni.SC_0276	chado	CDS	20951	20989	.	-	0	gene_id	Smp_205300.1
Schisto_mansoni.SC_0276	chado	CDS	22574	22686	.	-	2	gene_id	Smp_205300.1
Schisto_mansoni.SC_0276	chado	CDS	24813	24888	.	-	0	gene_id	Smp_205300.1
Schisto_mansoni.SC_0276	chado	CDS	26103	26123	.	-	0	gene_id	Smp_205300.1
Schisto_mansoni.SC_0276	chado	CDS	94477	94629	.	-	0	gene_id	Smp_175670.1
Schisto_mansoni.SC_0276	chado	CDS	94679	94807	.	-	0	gene_id	Smp_175670.1
Schisto_mansoni.SC_0276	chado	CDS	95586	95750	.	-	0	gene_id	Smp_175670.1
Schisto_mansoni.SC_0276	chado	CDS	96614	96628	.	-	0	gene_id	Smp_175670.1
Schisto_mansoni.SC_1611	chado	CDS	3590	3793	.	+	0	gene_id	Smp_206200.1
Schisto_mansoni.SC_0304	chado	CDS	2476	2656	.	+	0	gene_id	Smp_199450.1
Schisto_mansoni.SC_0304	chado	CDS	5117	5232	.	+	2	gene_id	Smp_199450.1
Schisto_mansoni.SC_0304	chado	CDS	6494	6629	.	+	0	gene_id	Smp_199450.1
Schisto_mansoni.SC_0304	chado	CDS	9068	9383	.	+	2	gene_id	Smp_199450.1
Schisto_mansoni.SC_0304	chado	CDS	11123	11447	.	+	1	gene_id	Smp_199450.1
Schisto_mansoni.SC_0304	chado	CDS	11608	11748	.	-	0	gene_id	Smp_151780.1
Schisto_mansoni.SC_0304	chado	CDS	12398	12480	.	-	2	gene_id	Smp_151780.1
Schisto_mansoni.SC_0304	chado	CDS	12518	12711	.	-	1	gene_id	Smp_151780.1
Schisto_mansoni.SC_0304	chado	CDS	12754	12868	.	-	2	gene_id	Smp_151780.1
Schisto_mansoni.SC_0304	chado	CDS	12911	13019	.	-	0	gene_id	Smp_151780.1
Schisto_mansoni.SC_0304	chado	CDS	26167	26194	.	+	0	gene_id	Smp_055600.1
Schisto_mansoni.SC_0304	chado	CDS	26228	26394	.	+	2	gene_id	Smp_055600.1
Schisto_mansoni.SC_0304	chado	CDS	27348	27636	.	+	0	gene_id	Smp_055600.1
Schisto_mansoni.SC_0304	chado	CDS	27881	27978	.	+	2	gene_id	Smp_055600.1
Schisto_mansoni.SC_0304	chado	CDS	39336	39439	.	+	0	gene_id	Smp_151800.1
Schisto_mansoni.SC_0304	chado	CDS	39471	39633	.	+	1	gene_id	Smp_151800.1
Schisto_mansoni.SC_0304	chado	CDS	39674	39743	.	+	0	gene_id	Smp_151800.1
Schisto_mansoni.SC_0304	chado	CDS	39782	39917	.	+	2	gene_id	Smp_151800.1
Schisto_mansoni.SC_0304	chado	CDS	41974	42130	.	+	1	gene_id	Smp_151800.1
Schisto_mansoni.SC_0304	chado	CDS	44776	44952	.	+	0	gene_id	Smp_172980.1
Schisto_mansoni.SC_0304	chado	CDS	54518	55165	.	+	0	gene_id	Smp_172980.1
Schisto_mansoni.SC_1367	chado	CDS	2348	2938	.	+	0	gene_id	Smp_206080.1
Schisto_mansoni.Chr_3.unplaced.SC_0105	chado	CDS	26600	26764	.	-	0	gene_id	Smp_176870.1
Schisto_mansoni.Chr_3.unplaced.SC_0105	chado	CDS	31575	31676	.	-	0	gene_id	Smp_176870.1
Schisto_mansoni.Chr_3.unplaced.SC_0105	chado	CDS	31729	31824	.	-	0	gene_id	Smp_176870.1
Schisto_mansoni.Chr_3.unplaced.SC_0105	chado	CDS	32034	32222	.	-	0	gene_id	Smp_176870.1
Schisto_mansoni.Chr_3.unplaced.SC_0105	chado	CDS	42593	42694	.	-	0	gene_id	Smp_176870.1
Schisto_mansoni.Chr_3.unplaced.SC_0105	chado	CDS	42728	42898	.	-	0	gene_id	Smp_176870.1
Schisto_mansoni.Chr_3.unplaced.SC_0105	chado	CDS	42934	43122	.	-	0	gene_id	Smp_176870.1
Schisto_mansoni.Chr_3.unplaced.SC_0105	chado	CDS	43164	43223	.	-	0	gene_id	Smp_176870.1
Schisto_mansoni.Chr_3.unplaced.SC_0105	chado	CDS	96446	96517	.	-	0	gene_id	Smp_197720.1
Schisto_mansoni.Chr_3.unplaced.SC_0105	chado	CDS	100043	100108	.	+	0	gene_id	Smp_099770.1
Schisto_mansoni.Chr_3.unplaced.SC_0105	chado	CDS	100153	100341	.	+	0	gene_id	Smp_099770.1
Schisto_mansoni.Chr_3.unplaced.SC_0105	chado	CDS	100394	100468	.	+	0	gene_id	Smp_099770.1
Schisto_mansoni.Chr_3.unplaced.SC_0105	chado	CDS	100514	100609	.	+	0	gene_id	Smp_099770.1
Schisto_mansoni.Chr_3.unplaced.SC_0105	chado	CDS	100786	100881	.	+	0	gene_id	Smp_099770.1
Schisto_mansoni.Chr_3.unplaced.SC_0105	chado	CDS	106964	107119	.	+	0	gene_id	Smp_099770.1
Schisto_mansoni.Chr_3.unplaced.SC_0105	chado	CDS	121849	121917	.	+	0	gene_id	Smp_059530.2
Schisto_mansoni.Chr_3.unplaced.SC_0105	chado	CDS	121967	122155	.	+	0	gene_id	Smp_059530.2
Schisto_mansoni.Chr_3.unplaced.SC_0105	chado	CDS	122193	122267	.	+	0	gene_id	Smp_059530.2
Schisto_mansoni.Chr_3.unplaced.SC_0105	chado	CDS	122330	122422	.	+	0	gene_id	Smp_059530.2
Schisto_mansoni.Chr_3.unplaced.SC_0105	chado	CDS	122482	122577	.	+	0	gene_id	Smp_059530.2
Schisto_mansoni.Chr_3.unplaced.SC_0105	chado	CDS	125614	125766	.	+	0	gene_id	Smp_059530.2
Schisto_mansoni.Chr_3.unplaced.SC_0105	chado	CDS	144865	144924	.	+	0	gene_id	Smp_154180.1
Schisto_mansoni.Chr_3.unplaced.SC_0105	chado	CDS	144986	145174	.	+	0	gene_id	Smp_154180.1
Schisto_mansoni.Chr_3.unplaced.SC_0105	chado	CDS	145215	145289	.	+	0	gene_id	Smp_154180.1
Schisto_mansoni.Chr_3.unplaced.SC_0105	chado	CDS	145360	145446	.	+	0	gene_id	Smp_154180.1
Schisto_mansoni.Chr_3.unplaced.SC_0105	chado	CDS	145493	145594	.	+	0	gene_id	Smp_154180.1
Schisto_mansoni.Chr_3.unplaced.SC_0105	chado	CDS	146507	146659	.	+	0	gene_id	Smp_154180.1
Schisto_mansoni.Chr_3.unplaced.SC_0105	chado	CDS	158358	158510	.	-	0	gene_id	Smp_154190.1
Schisto_mansoni.Chr_3.unplaced.SC_0105	chado	CDS	159423	159524	.	-	0	gene_id	Smp_154190.1
Schisto_mansoni.Chr_3.unplaced.SC_0105	chado	CDS	159571	159597	.	-	0	gene_id	Smp_154190.1
Schisto_mansoni.Chr_3.unplaced.SC_0105	chado	CDS	181300	181365	.	+	0	gene_id	Smp_194960.1
Schisto_mansoni.Chr_3.unplaced.SC_0105	chado	CDS	181405	181593	.	+	0	gene_id	Smp_194960.1
Schisto_mansoni.Chr_3.unplaced.SC_0105	chado	CDS	181637	181711	.	+	0	gene_id	Smp_194960.1
Schisto_mansoni.Chr_3.unplaced.SC_0105	chado	CDS	181751	181846	.	+	0	gene_id	Smp_194960.1
Schisto_mansoni.Chr_3.unplaced.SC_0105	chado	CDS	181887	182009	.	+	0	gene_id	Smp_194960.1
Schisto_mansoni.Chr_3.unplaced.SC_0105	chado	CDS	190129	190194	.	+	0	gene_id	Smp_194970.1
Schisto_mansoni.Chr_3.unplaced.SC_0105	chado	CDS	190258	190491	.	+	0	gene_id	Smp_194970.1
Schisto_mansoni.Chr_3.unplaced.SC_0105	chado	CDS	198074	198142	.	+	0	gene_id	Smp_194980.1
Schisto_mansoni.Chr_3.unplaced.SC_0105	chado	CDS	198180	198368	.	+	0	gene_id	Smp_194980.1
Schisto_mansoni.Chr_3.unplaced.SC_0105	chado	CDS	198403	198477	.	+	0	gene_id	Smp_194980.1
Schisto_mansoni.Chr_3.unplaced.SC_0105	chado	CDS	198541	198636	.	+	0	gene_id	Smp_194980.1
Schisto_mansoni.Chr_3.unplaced.SC_0105	chado	CDS	201459	201614	.	+	0	gene_id	Smp_194980.1
Schisto_mansoni.Chr_3.unplaced.SC_0105	chado	CDS	282732	282797	.	+	0	gene_id	Smp_131840.1
Schisto_mansoni.Chr_3.unplaced.SC_0105	chado	CDS	282835	283023	.	+	0	gene_id	Smp_131840.1
Schisto_mansoni.Chr_3.unplaced.SC_0105	chado	CDS	283095	283169	.	+	0	gene_id	Smp_131840.1
Schisto_mansoni.Chr_3.unplaced.SC_0105	chado	CDS	283229	283324	.	+	0	gene_id	Smp_131840.1
Schisto_mansoni.Chr_3.unplaced.SC_0105	chado	CDS	283602	283697	.	+	0	gene_id	Smp_131840.1
Schisto_mansoni.Chr_3.unplaced.SC_0105	chado	CDS	287063	287215	.	+	0	gene_id	Smp_131840.1
Schisto_mansoni.Chr_3.unplaced.SC_0105	chado	CDS	299481	299795	.	-	0	gene_id	Smp_131830.1
Schisto_mansoni.Chr_3.unplaced.SC_0105	chado	CDS	318302	318474	.	+	0	gene_id	Smp_131820.1
Schisto_mansoni.Chr_3.unplaced.SC_0105	chado	CDS	318516	318616	.	+	1	gene_id	Smp_131820.1
Schisto_mansoni.Chr_3.unplaced.SC_0105	chado	CDS	318664	318746	.	+	2	gene_id	Smp_131820.1
Schisto_mansoni.Chr_3.unplaced.SC_0105	chado	CDS	319600	319722	.	+	0	gene_id	Smp_131820.1
Schisto_mansoni.Chr_3.unplaced.SC_0105	chado	CDS	322336	322479	.	+	0	gene_id	Smp_131820.1
Schisto_mansoni.Chr_3.unplaced.SC_0105	chado	CDS	323484	323617	.	+	0	gene_id	Smp_131820.1
Schisto_mansoni.Chr_3.unplaced.SC_0105	chado	CDS	325053	325524	.	+	1	gene_id	Smp_131820.1
Schisto_mansoni.Chr_3.unplaced.SC_0105	chado	CDS	327286	327692	.	+	0	gene_id	Smp_131820.1
Schisto_mansoni.Chr_3.unplaced.SC_0105	chado	CDS	327936	328139	.	+	1	gene_id	Smp_131820.1
Schisto_mansoni.Chr_3.unplaced.SC_0105	chado	CDS	332956	333233	.	+	1	gene_id	Smp_131820.1
Schisto_mansoni.Chr_3.unplaced.SC_0105	chado	CDS	334757	335037	.	+	2	gene_id	Smp_131820.1
Schisto_mansoni.Chr_3.unplaced.SC_0105	chado	CDS	336098	336541	.	+	0	gene_id	Smp_131820.1
Schisto_mansoni.Chr_3.unplaced.SC_0105	chado	CDS	337142	337213	.	-	0	gene_id	SmtRNA_01286_Pseudo_TTG.1.1.1
Schisto_mansoni.Chr_3.unplaced.SC_0105	chado	CDS	342547	342823	.	-	1	gene_id	Smp_131810.1
Schisto_mansoni.Chr_3.unplaced.SC_0105	chado	CDS	354758	354887	.	-	2	gene_id	Smp_131810.1
Schisto_mansoni.Chr_3.unplaced.SC_0105	chado	CDS	358884	359271	.	-	0	gene_id	Smp_131810.1
Schisto_mansoni.Chr_3.unplaced.SC_0105	chado	CDS	361315	361387	.	-	1	gene_id	Smp_131810.1
Schisto_mansoni.Chr_3.unplaced.SC_0105	chado	CDS	362253	362411	.	-	1	gene_id	Smp_131810.1
Schisto_mansoni.Chr_3.unplaced.SC_0105	chado	CDS	362588	362652	.	-	0	gene_id	Smp_131810.1
Schisto_mansoni.Chr_3.unplaced.SC_0105	chado	CDS	364017	364192	.	-	2	gene_id	Smp_131810.1
Schisto_mansoni.Chr_3.unplaced.SC_0105	chado	CDS	366004	366266	.	-	1	gene_id	Smp_131810.1
Schisto_mansoni.Chr_3.unplaced.SC_0105	chado	CDS	370583	370663	.	-	1	gene_id	Smp_131810.1
Schisto_mansoni.Chr_3.unplaced.SC_0105	chado	CDS	370713	370741	.	-	0	gene_id	Smp_131810.1
Schisto_mansoni.Chr_3.unplaced.SC_0105	chado	CDS	380379	380475	.	+	0	gene_id	Smp_131800.1
Schisto_mansoni.Chr_3.unplaced.SC_0105	chado	CDS	380510	380628	.	+	2	gene_id	Smp_131800.1
Schisto_mansoni.Chr_3.unplaced.SC_0105	chado	CDS	380667	380775	.	+	0	gene_id	Smp_131800.1
Schisto_mansoni.Chr_3.unplaced.SC_0105	chado	CDS	386677	386818	.	+	2	gene_id	Smp_131800.1
Schisto_mansoni.Chr_3.unplaced.SC_0105	chado	CDS	389216	389390	.	+	1	gene_id	Smp_131800.1
Schisto_mansoni.Chr_3.unplaced.SC_0105	chado	CDS	392100	392201	.	+	0	gene_id	Smp_131800.1
Schisto_mansoni.Chr_3.unplaced.SC_0105	chado	CDS	392751	392936	.	+	0	gene_id	Smp_131800.1
Schisto_mansoni.Chr_3.unplaced.SC_0105	chado	CDS	394092	394196	.	+	0	gene_id	Smp_131800.1
Schisto_mansoni.Chr_3.unplaced.SC_0105	chado	CDS	396312	396839	.	+	0	gene_id	Smp_131800.1
Schisto_mansoni.Chr_3.unplaced.SC_0105	chado	CDS	399373	399475	.	+	0	gene_id	Smp_131800.1
Schisto_mansoni.Chr_3.unplaced.SC_0105	chado	CDS	400303	400371	.	+	2	gene_id	Smp_131800.1
Schisto_mansoni.Chr_3.unplaced.SC_0105	chado	CDS	406963	407024	.	+	2	gene_id	Smp_131800.1
Schisto_mansoni.Chr_3.unplaced.SC_0105	chado	CDS	417129	417230	.	+	0	gene_id	Smp_131800.1
Schisto_mansoni.Chr_3.unplaced.SC_0105	chado	CDS	434198	434422	.	+	0	gene_id	Smp_017520.1
Schisto_mansoni.Chr_3.unplaced.SC_0105	chado	CDS	440984	441098	.	+	0	gene_id	Smp_017520.1
Schisto_mansoni.Chr_3.unplaced.SC_0105	chado	CDS	442433	442499	.	-	0	gene_id	SmtRNA_00937_Gln_TTG.1.1.1
Schisto_mansoni.Chr_3.unplaced.SC_0105	chado	CDS	442671	442868	.	+	2	gene_id	Smp_017520.1
Schisto_mansoni.Chr_3.unplaced.SC_0105	chado	CDS	450077	450365	.	+	2	gene_id	Smp_017520.1
Schisto_mansoni.Chr_3.unplaced.SC_0105	chado	CDS	451168	451236	.	+	0	gene_id	SmtRNA_01969_Pseudo_TTG.1.1.1
Schisto_mansoni.Chr_3.unplaced.SC_0105	chado	CDS	454388	454611	.	+	1	gene_id	Smp_017520.1
Schisto_mansoni.Chr_3.unplaced.SC_0105	chado	CDS	460298	460413	.	+	2	gene_id	Smp_017520.1
Schisto_mansoni.Chr_3.unplaced.SC_0105	chado	CDS	467870	467983	.	+	0	gene_id	Smp_017520.1
Schisto_mansoni.Chr_3.unplaced.SC_0105	chado	CDS	547682	547798	.	+	0	gene_id	sma.5s-18.1.1
Schisto_mansoni.Chr_3.unplaced.SC_0105	chado	CDS	576581	576872	.	+	0	gene_id	Smp_131780.1
Schisto_mansoni.Chr_3.unplaced.SC_0105	chado	CDS	580161	580227	.	+	0	gene_id	SmtRNA_02117_Pseudo_TTG.1.1.1
Schisto_mansoni.Chr_3.unplaced.SC_0105	chado	CDS	585819	585899	.	+	0	gene_id	SmtRNA_02244_Ser_CGA.1.1.1
Schisto_mansoni.Chr_3.unplaced.SC_0105	chado	CDS	593086	593214	.	+	2	gene_id	Smp_131780.1
Schisto_mansoni.Chr_3.unplaced.SC_0105	chado	CDS	595206	595285	.	+	2	gene_id	Smp_131780.1
Schisto_mansoni.Chr_3.unplaced.SC_0105	chado	CDS	598183	598286	.	+	0	gene_id	Smp_131780.1
Schisto_mansoni.Chr_3.unplaced.SC_0105	chado	CDS	599963	600333	.	+	1	gene_id	Smp_131780.1
Schisto_mansoni.Chr_3.unplaced.SC_0105	chado	CDS	600613	601233	.	+	2	gene_id	Smp_131780.1
Schisto_mansoni.Chr_3.unplaced.SC_0105	chado	CDS	602028	602099	.	+	2	gene_id	Smp_131780.1
Schisto_mansoni.Chr_3.unplaced.SC_0105	chado	CDS	603496	603603	.	+	2	gene_id	Smp_131780.1
Schisto_mansoni.Chr_3.unplaced.SC_0105	chado	CDS	604709	604852	.	+	2	gene_id	Smp_131780.1
Schisto_mansoni.Chr_3.unplaced.SC_0105	chado	CDS	606590	606697	.	+	2	gene_id	Smp_131780.1
Schisto_mansoni.Chr_3.unplaced.SC_0105	chado	CDS	612943	612962	.	+	2	gene_id	Smp_131780.1
Schisto_mansoni.Chr_3.unplaced.SC_0105	chado	CDS	643545	643566	.	+	0	gene_id	Smp_017470.1
Schisto_mansoni.Chr_3.unplaced.SC_0105	chado	CDS	643609	643838	.	+	2	gene_id	Smp_017470.1
Schisto_mansoni.Chr_3.unplaced.SC_0105	chado	CDS	647379	647445	.	-	0	gene_id	SmtRNA_00514_Gln_TTG.1.1.1
Schisto_mansoni.Chr_3.unplaced.SC_0105	chado	CDS	647647	647698	.	+	0	gene_id	Smp_017470.1
Schisto_mansoni.Chr_3.unplaced.SC_0105	chado	CDS	653270	653343	.	+	2	gene_id	Smp_017470.1
Schisto_mansoni.Chr_3.unplaced.SC_0105	chado	CDS	655192	655466	.	-	2	gene_id	Smp_131770.1
Schisto_mansoni.Chr_3.unplaced.SC_0105	chado	CDS	657106	657546	.	-	2	gene_id	Smp_131770.1
Schisto_mansoni.Chr_3.unplaced.SC_0105	chado	CDS	660879	661061	.	-	2	gene_id	Smp_131770.1
Schisto_mansoni.Chr_3.unplaced.SC_0105	chado	CDS	664719	664812	.	-	0	gene_id	Smp_131770.1
Schisto_mansoni.Chr_3.unplaced.SC_0105	chado	CDS	668030	668127	.	-	2	gene_id	Smp_131770.1
Schisto_mansoni.Chr_3.unplaced.SC_0105	chado	CDS	669194	669241	.	-	2	gene_id	Smp_131770.1
Schisto_mansoni.Chr_3.unplaced.SC_0105	chado	CDS	670629	670728	.	-	0	gene_id	Smp_131770.1
Schisto_mansoni.Chr_3.unplaced.SC_0105	chado	CDS	675074	675271	.	-	0	gene_id	Smp_131770.1
Schisto_mansoni.Chr_3.unplaced.SC_0105	chado	CDS	678789	679157	.	-	0	gene_id	Smp_131770.1
Schisto_mansoni.Chr_3.unplaced.SC_0105	chado	CDS	681818	681968	.	-	1	gene_id	Smp_131770.1
Schisto_mansoni.Chr_3.unplaced.SC_0105	chado	CDS	683150	683238	.	-	0	gene_id	Smp_131770.1
Schisto_mansoni.Chr_3.unplaced.SC_0105	chado	CDS	685547	685691	.	-	1	gene_id	Smp_131770.1
Schisto_mansoni.Chr_3.unplaced.SC_0105	chado	CDS	688430	688761	.	-	0	gene_id	Smp_131770.1
Schisto_mansoni.Chr_3.unplaced.SC_0105	chado	CDS	705047	705049	.	+	0	gene_id	Smp_213130.1
Schisto_mansoni.Chr_3.unplaced.SC_0105	chado	CDS	705086	705359	.	+	0	gene_id	Smp_213130.1
Schisto_mansoni.Chr_3.unplaced.SC_0105	chado	CDS	705398	705465	.	+	2	gene_id	Smp_213130.1
Schisto_mansoni.Chr_3.unplaced.SC_0105	chado	CDS	705556	705702	.	+	0	gene_id	Smp_213140.1
Schisto_mansoni.Chr_3.unplaced.SC_0105	chado	CDS	717296	717512	.	+	0	gene_id	Smp_213140.1
Schisto_mansoni.Chr_3.unplaced.SC_0105	chado	CDS	719983	720197	.	+	2	gene_id	Smp_213140.1
Schisto_mansoni.Chr_3.unplaced.SC_0105	chado	CDS	721870	721936	.	+	0	gene_id	SmtRNA_02361_Gln_TTG.1.1.1
Schisto_mansoni.Chr_3.unplaced.SC_0105	chado	CDS	723352	723540	.	+	0	gene_id	Smp_213140.1
Schisto_mansoni.Chr_3.unplaced.SC_0105	chado	CDS	745393	746046	.	+	0	gene_id	Smp_202350.1
Schisto_mansoni.Chr_3.unplaced.SC_0105	chado	CDS	786930	787076	.	-	0	gene_id	Smp_017430.1
Schisto_mansoni.Chr_3.unplaced.SC_0105	chado	CDS	788111	788197	.	-	0	gene_id	Smp_017430.1
Schisto_mansoni.Chr_3.unplaced.SC_0105	chado	CDS	788231	788395	.	-	0	gene_id	Smp_017430.1
Schisto_mansoni.Chr_3.unplaced.SC_0105	chado	CDS	788428	788616	.	-	0	gene_id	Smp_017430.1
Schisto_mansoni.Chr_3.unplaced.SC_0105	chado	CDS	788653	788721	.	-	0	gene_id	Smp_017430.1
Schisto_mansoni.Chr_3.unplaced.SC_0105	chado	CDS	813816	814379	.	+	0	gene_id	Smp_131750.1
Schisto_mansoni.Chr_3.unplaced.SC_0105	chado	CDS	827565	827747	.	-	0	gene_id	Smp_202380.1
Schisto_mansoni.Chr_3.unplaced.SC_0105	chado	CDS	828849	828977	.	-	0	gene_id	Smp_075720.1
Schisto_mansoni.Chr_3.unplaced.SC_0105	chado	CDS	829009	829173	.	-	0	gene_id	Smp_075720.1
Schisto_mansoni.Chr_3.unplaced.SC_0105	chado	CDS	829206	829394	.	-	0	gene_id	Smp_075720.1
Schisto_mansoni.Chr_3.unplaced.SC_0105	chado	CDS	829434	829481	.	-	0	gene_id	Smp_075720.1
Schisto_mansoni.Chr_3.unplaced.SC_0105	chado	CDS	854831	854835	.	+	0	gene_id	Smp_163010.1
Schisto_mansoni.Chr_3.unplaced.SC_0105	chado	CDS	856034	856422	.	+	1	gene_id	Smp_163010.1
[truncated: 69,309 more rows]
