# Supplementary material for: MiR-277/4989 regulate transcriptional landscape during juvenile to adult transition in the parasitic helminth Schistosoma mansoni
Source: PLoS Negl Trop Dis. 2017 May 23;11(5):e0005559. doi: 10.1371/journal.pntd.0005559 (PMC5459504; doi:10.1371/journal.pntd.0005559)
Supplement: S2 Dataset — (TXT) [file pntd.0005559.s014.txt]

#Supplementary dataset S2.
#FASTA sequences for the hairpins, mature and passanger strands.
>hairpin_sma-miR-4989(novel255)_novel2620 Chromosome 4 21600925:21601081 reverse
AAAATTGGGCAGTTGGTGTATTTCCACCTCAAAATAAAAAAAAAACAAAAACATAATTCA
ACAAAGTTCGTTTTTAATTTGATCTATTGAAAAAAAGATCAAATTAAATGAATTTATGTT
GAATATGTGAAAATGCATCATCTACCCTAGATATCAA
>hairpin_sma-miR-277_novel3014 Chromosome 4 21600660:21600808 reverse
AGGTCATGGGACGGAAATGCTTACTTACATAACTACTAGTAATCTCTCATCAGTAGAACT
AATATGAAAAAAAAGCATACAGGTTTACTGATGATGAAATTACTCATTATTCATTATATT
GTAAATGCATTTTCTGGGCCGTAACTAAT
>sma-miR-277 Chromosome 4 21600667:21600687 reverse
TAAATGCATTTTCTGGGCCGTA
>cluster3014 Chromosome 4 21600783:21600803 reverse
ATGGGACGGAAATGCTTACTT
>cluster2620 Chromosome 4 21601056:21601076 reverse
TGGGCAGTTGGTGTATTTCC
>sma-miR-4989(novel255) Chromosome 4 21600932:21600952 reverse
AAAATGCATCATCTACCCTAGA

 
